# Supplementary material for: Mitochondrial complex I inhibition enhances astrocyte responsiveness to pro-inflammatory stimuli
Source: Sci Rep. 2024 Nov 8;14:27182. doi: 10.1038/s41598-024-78434-y (PMC11549212; doi:10.1038/s41598-024-78434-y)
Supplement: Supplementary file 1 — Supplementary Material 1. [file 41598_2024_78434_MOESM1_ESM.xlsx]

## Sheet: Title
Title. Mitochondrial Complex I inhibition enhances astrocyte responsiveness to pro-inflammatory stimuli
Supplementary table S1.Dysregulated genes in proliferating eNPCs (Hq vs control).

## Sheet: down-regulated
gene ID	gene symbol	HQ_0..vs..WT_0.log2FoldChange	HQ_0..vs..WT_0.pvalue	HQ_0..vs..WT_0.padj
ENSMUSG00000020734.13	Grin2c	-5.10011848764069	0.000000000102042469184364	0.0000000212946521218949
ENSMUSG00000089922.2	Gm43517	-4.40971757812552	0.000000000235030350213241	0.0000000435465111493224
ENSMUSG00000104861.1	3110039M20Rik	-4.1661562792535	0.0000000131333546328488	0.00000153158091527193
ENSMUSG00000103865.1	Gm37416	-4.11679564719584	0.0000107150771310855	0.000398548600607449
ENSMUSG00000036932.14	Aifm1	-3.62909891747965	0.0000000000000000000000000000000000000000000000000000000000000000000838772758460716	0.00000000000000000000000000000000000000000000000000000000000000166286699364837
ENSMUSG00000020950.10	Foxg1	-3.61082183586328	0.00000000000000000546334931088959	0.0000000000000108310900088386
ENSMUSG00000036800.7	Fam135b	-3.47812581893869	0.00000000000027504681424611	0.000000000129828645057836
ENSMUSG00000042532.14	Golga7b	-3.43314037967249	0.000000127875251836078	0.000010927270981251
ENSMUSG00000034796.14	Cpne7	-3.29383641026554	0.00000000000000000000000137378996136198	0.00000000000000000000680884649600032
ENSMUSG00000047143.3	Dmrta2	-3.20547026650535	0.000000116505895657456	0.0000100861545039697
ENSMUSG00000024697.3	Gna14	-3.18586712682181	0.000000594450634863209	0.0000386392912661086
ENSMUSG00000039194.15	Rlbp1	-3.12992559759346	0.00000330053592438354	0.00015209857605303
ENSMUSG00000007682.6	Dio2	-3.12340862817195	0.00000169361475650359	0.0000896911827064085
ENSMUSG00000054342.8	Kcnn4	-3.05233083228918	0.00000762772435942842	0.000304474837059936
ENSMUSG00000010505.16	Myt1	-2.92302541920478	0.0000000094083839354971	0.0000011373244604953
ENSMUSG00000034612.7	Chst11	-2.7312037538801	0.00000000000000000141872718290176	0.00000000000000351578330012842
ENSMUSG00000066755.2	Tnfsf18	-2.72593640778111	0.00000000208772449844203	0.000000285442332286988
ENSMUSG00000044645.7	Gm7334	-2.6902871783109	0.00035358829747599	0.00637262545223772
ENSMUSG00000019803.11	Nr2e1	-2.63412340637083	0.0000000000000352499444456103	0.0000000000199665756752635
ENSMUSG00000079056.12	Kcnip3	-2.63207371888317	0.0000000000000211894977233969	0.0000000000127297512838286
ENSMUSG00000020701.12	Tmem132e	-2.63099927464104	0.0000000089569264438765	0.0000010893930475451
ENSMUSG00000021071.16	Trim9	-2.62991736197764	0.00000000000106081342951536	0.000000000404435120002732
ENSMUSG00000031104.2	Rab33a	-2.60576629424638	0.0000000209139464344142	0.00000227688787121261
ENSMUSG00000024376.6	Epb41l4a	-2.57442226101013	0.000000000000000000000000000000000000000475230706450857	0.00000000000000000000000000000000000471072437769412
ENSMUSG00000045608.6	Dbx2	-2.54981076356878	0.0000681585563793203	0.00174353984544519
ENSMUSG00000022148.16	Fyb	-2.47266852669855	0.00480549245062017	0.0432474199231766
ENSMUSG00000108616.1	Gm35040	-2.43733857054451	0.00000000000000484401433160957	0.00000000000370995683416901
ENSMUSG00000023000.4	Dhh	-2.43018127769525	0.000000179100152344212	0.0000144335793505041
ENSMUSG00000037010.7	Apln	-2.41751449401822	0.00000025965350304561	0.0000192795157223941
ENSMUSG00000024565.8	Sall3	-2.40336345244814	0.00000000000000077908951313053	0.000000000000735497599895846
ENSMUSG00000027015.4	Cybrd1	-2.40281603073932	0.0000224238787338988	0.000691373866095714
ENSMUSG00000028268.14	Gbp3	-2.38079383798016	0.0000000149483193905245	0.00000169324157682848
ENSMUSG00000044626.12	Liph	-2.34958840840618	0.00000136186877690279	0.0000745830069118725
ENSMUSG00000022203.7	Efs	-2.32125337386451	0.0000000000000000839003763706099	0.000000000000110888330769823
ENSMUSG00000097023.8	Mir9-3hg	-2.30405799805462	0.00000000000665318434731229	0.00000000216228491287649
ENSMUSG00000092876.1	Gm25641	-2.28531303351707	0.00117780961060461	0.0152961472060634
ENSMUSG00000097428.1	AW047730	-2.24269319666177	0.0000000000000000187081715998592	0.0000000000000337172274515644
ENSMUSG00000087075.2	A230065H16Rik	-2.23428302490768	0.00464191663540185	0.0421944049962593
ENSMUSG00000074743.4	Thbd	-2.23058832621051	0.0017250076854462	0.0203319128204346
ENSMUSG00000113694.1	AC147241.1	-2.22376947132694	0.000566059633590416	0.00896336440569488
ENSMUSG00000035109.14	Shc4	-2.22062299049278	0.00000000000476809596173682	0.00000000162978452485228
ENSMUSG00000040724.5	Kcna2	-2.20734771689882	0.00000000000000000000000000000000000602304246089906	0.0000000000000000000000000000000398022722624413
ENSMUSG00000029561.17	Oasl2	-2.18691592396247	0.000120964713039775	0.00271190073421704
ENSMUSG00000032515.8	Csrnp1	-2.18384738106008	0.000172250099069345	0.00359250144620432
ENSMUSG00000034570.12	Inpp5j	-2.17197267695912	0.000528729327988963	0.0085567827978622
ENSMUSG00000070469.12	Adamtsl3	-2.15307797533599	0.000000211331176542714	0.0000167585622998372
ENSMUSG00000046240.8	Hepacam	-2.15304394062223	0.000293635950172106	0.00545967288800869
ENSMUSG00000045934.15	Mtmr11	-2.14650973505014	0.0000000000752853733208243	0.0000000162231796313624
ENSMUSG00000042388.14	Dlgap3	-2.14340186979538	0.00000375814169410076	0.000168563708338343
ENSMUSG00000021255.17	Esrrb	-2.13036805711514	0.000003788271512245	0.000169135042078089
ENSMUSG00000003974.6	Grm3	-2.11746130868376	0.0000000126133090901361	0.0000014796381817275
ENSMUSG00000029378.5	Areg	-2.11406187601877	0.000197107474447039	0.00401609011399029
ENSMUSG00000028804.20	Csmd2	-2.11255279487381	0.000000000000292131677457529	0.000000000131625238763535
ENSMUSG00000112084.1	Gm10773	-2.0820585686238	0.000000245026707616114	0.0000184002063579146
ENSMUSG00000033467.12	Crlf2	-2.01698158328138	0.000219192187829434	0.00437171541621582
ENSMUSG00000054252.17	Fgfr3	-2.01317282317899	0.0000000000128473526716737	0.00000000371370837228113
ENSMUSG00000040759.9	Cmtm5	-2.01144695816653	0.000146818450622808	0.00314667652280775
ENSMUSG00000033355.6	Rtp4	-2.00904764417189	0.0015130933014651	0.0184711051117892
ENSMUSG00000059857.15	Ntng1	-2.00895796020907	0.000000366821586549448	0.0000257880778487334
ENSMUSG00000028037.13	Ifi44	-2.00097609507141	0.000562186400141924	0.00893056521058786
ENSMUSG00000083397.1	Gm5466	-1.95054045945657	0.0000139227350023548	0.000478367801424064
ENSMUSG00000103477.1	5930409G06Rik	-1.94749026257323	0.000119993319384092	0.00270325858726093
ENSMUSG00000028328.13	Tmod1	-1.93612406539262	0.0044851076161676	0.0411463482140318
ENSMUSG00000000275.16	Trim25	-1.93472336200456	0.00000319595084093725	0.000148383431900658
ENSMUSG00000027210.20	Meis2	-1.92514802785604	0.0000000400677135189664	0.00000391301684982024
ENSMUSG00000021070.6	Bdkrb2	-1.9106725960704	0.00225937042737713	0.0249764706283666
ENSMUSG00000085023.1	Gm12744	-1.89694028022059	0.00086432591976444	0.0122691661049732
ENSMUSG00000052981.6	Ube2ql1	-1.89209389969132	0.00000257941297669529	0.000125029003087981
ENSMUSG00000086150.1	Bach2os	-1.82635096231633	0.0033343439625477	0.0331179203694931
ENSMUSG00000105022.1	Gm43537	-1.82368214019962	0.00011474686033163	0.00259390707648184
ENSMUSG00000039410.16	Prdm16	-1.82240247920704	0.00000877572335211484	0.000341804941956143
ENSMUSG00000115030.1	AC165106.1	-1.81545419812577	0.00365740703509552	0.0353520009096712
ENSMUSG00000057337.13	Chst3	-1.81326961332322	0.000000000000000186866043326395	0.000000000000217918782879163
ENSMUSG00000105103.1	Gm43191	-1.80667376869471	0.000734284044870434	0.0108716812468681
ENSMUSG00000052131.7	Akr1b7	-1.80360246310377	0.00376320592713612	0.0360936417539785
ENSMUSG00000087406.1	E130215H24Rik	-1.79006898429078	0.00528561668301438	0.0462841655215371
ENSMUSG00000024501.19	Dpysl3	-1.77473076252271	0.00000000660627479260734	0.000000818558736021503
ENSMUSG00000049511.5	Htr1b	-1.77271931544799	0.0000861756365210281	0.00206770350572836
ENSMUSG00000025582.4	Nptx1	-1.75214273087163	0.00147000260899126	0.018011620348116
ENSMUSG00000079657.10	Rab26	-1.74670704345557	0.000115509887296467	0.00260818168069757
ENSMUSG00000036192.15	Rorb	-1.74658852185415	0.000000000000000960018091720498	0.000000000000865107212198131
ENSMUSG00000072494.7	Ppp1r3e	-1.74275458946578	0.000169390059602043	0.0035536062768365
ENSMUSG00000063171.4	Rps4l	-1.73693727694074	0.001214520228808	0.0156146974942404
ENSMUSG00000007594.10	Hapln4	-1.73579401262039	0.000264813052963707	0.00504314963977473
ENSMUSG00000070880.10	Gad1	-1.68817801517114	0.00532316999062375	0.0465307958836489
ENSMUSG00000071478.6	Hist1h2ad	-1.68576399571856	0.00582531266971176	0.0498647770626233
ENSMUSG00000090122.3	Kcne1l	-1.68427404103285	0.000763765398078502	0.0111499624572211
ENSMUSG00000103831.1	Gm37608	-1.66393553994662	0.0000293805666125176	0.000878536550668418
ENSMUSG00000058975.7	Kcnc1	-1.66293426146001	0.0000000395236760325527	0.00000387899444230375
ENSMUSG00000030107.10	Usp18	-1.66165195005835	0.00358085545958468	0.034799244846209
ENSMUSG00000085007.2	Gm11549	-1.64309942212919	0.00052171106084113	0.00847780473866836
ENSMUSG00000031963.8	Bmper	-1.62044488075313	0.000111176220519154	0.00253558937564467
ENSMUSG00000113629.1	AC159622.2	-1.62041826277632	0.0000114445289939528	0.000418356127630086
ENSMUSG00000051111.16	Sv2c	-1.61572937955513	0.000000000814632669216091	0.000000126270244048056
ENSMUSG00000030605.15	Mfge8	-1.60198515188754	0.000000000413374386463721	0.0000000694504000986717
ENSMUSG00000035277.15	Arx	-1.60163845246404	0.00000305065924262879	0.000142977114622023
ENSMUSG00000038587.9	Akap12	-1.59793431968807	0.0000000000443699695587096	0.0000000104718410297788
ENSMUSG00000000244.17	Tspan32	-1.57570504539557	0.0010888765218524	0.0143530432484866
ENSMUSG00000110537.1	Gm4316	-1.5638151168228	0.000356782917591754	0.00640817391573962
ENSMUSG00000083951.1	Gm13786	-1.55695523347897	0.0021580318957544	0.024171176459509
ENSMUSG00000097109.1	Gm26580	-1.55127022418126	0.000221259265416397	0.00440408126192779
ENSMUSG00000059991.7	Nptx2	-1.54001658099151	0.0000030168797824383	0.000142065657213395
ENSMUSG00000041911.3	Dlx1	-1.5393986778018	0.00524497265855883	0.0460225224543701
ENSMUSG00000043460.6	Elfn2	-1.53433404609316	0.000821741100981709	0.0118480126014272
ENSMUSG00000022342.6	Kcnv1	-1.51484029818413	0.0000324698788426796	0.000949462697236468
ENSMUSG00000009356.12	Lpo	-1.49555800993509	0.000000423934842654711	0.0000292840008906956
ENSMUSG00000002341.8	Ncan	-1.48643513157932	0.0000000000000195318436344157	0.0000000000121005875016341
ENSMUSG00000037568.12	Vash2	-1.48306297921132	0.00000000984021528185149	0.00000118231677553155
ENSMUSG00000087006.3	Gm13889	-1.48256548743473	0.000918790720031221	0.0127894236219892
ENSMUSG00000034579.17	Pla2g3	-1.4746553451153	0.0000438991755076821	0.00122061872992959
ENSMUSG00000016386.15	Mpped2	-1.46706426011738	0.00000426339098564219	0.000184949072845419
ENSMUSG00000046879.7	Irgm1	-1.46566312175145	0.0000626290496230759	0.00163586417493739
ENSMUSG00000097280.1	AI849053	-1.45565567732945	0.00106326138266192	0.0141092081066082
ENSMUSG00000031465.6	Angpt2	-1.44545094322443	0.0000120687150270152	0.000432662342514606
ENSMUSG00000074457.10	S100a16	-1.44043412726593	0.00000160896146910084	0.0000864435260838055
ENSMUSG00000021182.15	Ccdc88c	-1.43500657862328	0.000000000613534840814373	0.0000000996994116323357
ENSMUSG00000022474.14	Pmm1	-1.43131514732249	0.0000000000606421646552101	0.0000000133581212698838
ENSMUSG00000020388.12	Pdlim4	-1.43028589544847	0.000614033929430812	0.0095701435935266
ENSMUSG00000086503.3	Xist	-1.42764390047938	0.0000190095323268518	0.000611792172694539
ENSMUSG00000031841.19	Cdh13	-1.42655296589113	0.00000000651826639887616	0.000000812733530551697
ENSMUSG00000043110.2	Lrrn4	-1.42633754313989	0.00167732863206748	0.0199478345115403
ENSMUSG00000102995.1	A330074H02Rik	-1.4241388440636	0.000310908565813002	0.00572308478852624
ENSMUSG00000056073.16	Grik2	-1.42348951968829	0.000000916482747149584	0.0000538208855151221
ENSMUSG00000021803.10	Cdhr1	-1.42187304057845	0.000723417785790284	0.0107832763934529
ENSMUSG00000022861.16	Dgkg	-1.42044454002258	0.00135709875038328	0.0169423694750306
ENSMUSG00000028152.10	Tspan5	-1.41759013481186	0.00000169655452786397	0.0000896911827064085
ENSMUSG00000051703.14	Tmem198	-1.4167498385655	0.00103293180667776	0.0138551238615607
ENSMUSG00000021675.4	F2rl2	-1.41123112156701	0.00140393924915449	0.0173848192470254
ENSMUSG00000021221.15	Dpf3	-1.40609958093024	0.0000037508782423511	0.000168563708338343
ENSMUSG00000025932.14	Eya1	-1.40603283431242	0.000270462283383889	0.00513101891682832
ENSMUSG00000037772.13	Mrpl23	-1.40571826327322	0.000436056705442513	0.00749118213639326
ENSMUSG00000047786.12	Lix1	-1.40439271293986	0.0000000553164659110227	0.00000524712409897619
ENSMUSG00000045179.9	Sox3	-1.39823612582613	0.00075984176280843	0.0111254526940008
ENSMUSG00000071636.6	Rimbp3	-1.39142136620426	0.000554528053522165	0.00883131675839853
ENSMUSG00000029468.17	P2rx7	-1.38201650085768	0.000000928588836840828	0.000054304642154482
ENSMUSG00000039176.17	Polg	-1.37996256471963	0.000000000000000550118273680897	0.000000000000574004988195989
ENSMUSG00000048895.13	Cdk5r1	-1.37183654553757	0.00047181288072855	0.00788010982345703
ENSMUSG00000028634.17	Hivep3	-1.36757331290165	0.0000212339575783489	0.000665028766178148
ENSMUSG00000060808.4	B9d1os	-1.36247671320962	0.00261128306495821	0.0277878082462676
ENSMUSG00000097160.2	A630072L19Rik	-1.35783542869169	0.00135423009165213	0.0169278761456517
ENSMUSG00000042659.15	Arrdc4	-1.35429129150138	0.00000370943498047258	0.000167135337472429
ENSMUSG00000086328.1	2700033N17Rik	-1.35004830282833	0.00189605291363102	0.0218415159864817
ENSMUSG00000098659.7	1110015O18Rik	-1.34778279395019	0.000446200403654671	0.00759306695489601
ENSMUSG00000027452.11	Acss1	-1.34652431463168	0.00000000000301500632917665	0.00000000108677273592595
ENSMUSG00000037169.15	Mycn	-1.34216791078282	0.000712878471744518	0.0106743321014615
ENSMUSG00000031790.8	Mmp15	-1.33922054311779	0.000000463564349373741	0.0000315058886900733
ENSMUSG00000097156.7	Gm3764	-1.33721741473475	0.000000000000000000796147490259607	0.00000000000000225480342777096
ENSMUSG00000078532.9	Nkain1	-1.33152238090198	0.000000142986457931697	0.0000118606967719494
ENSMUSG00000102397.1	Gm37573	-1.33096992691488	0.00522314191116109	0.0459122923519659
ENSMUSG00000085828.1	Gm15612	-1.33069124368722	0.000278216858622255	0.00522315267252482
ENSMUSG00000114218.1	AC159195.1	-1.3240217139951	0.00372086009356858	0.035808762793688
ENSMUSG00000000247.11	Lhx2	-1.31261966785926	0.00221331481817503	0.0245682901849496
ENSMUSG00000055022.14	Cntn1	-1.30913668846722	0.0000000000125648784257119	0.00000000371370837228113
ENSMUSG00000046160.6	Olig1	-1.30674346078083	0.00000287535518899458	0.000137560524703746
ENSMUSG00000032911.6	Cspg4	-1.30462115038472	0.0000542546553837857	0.00146539311033181
ENSMUSG00000003644.17	Rps6ka1	-1.30235067124345	0.00118609519791049	0.0153688479075657
ENSMUSG00000018861.8	Fdxr	-1.30224857670892	0.00000122418748416684	0.0000679627726588706
ENSMUSG00000021464.14	Ror2	-1.29681732401439	0.0057482590395509	0.0495044463332305
ENSMUSG00000063887.13	Nlgn1	-1.29425927581037	0.000000591445183088069	0.0000385703972194768
ENSMUSG00000078588.10	Ccdc24	-1.29303645881505	0.000911484845911977	0.012725483852257
ENSMUSG00000100807.2	Gm29521	-1.29145886366724	0.000187949138671164	0.00384926825842544
ENSMUSG00000072294.5	Klf12	-1.28346190674693	0.000000000153811883874989	0.0000000298952999786437
ENSMUSG00000106691.1	2700029L08Rik	-1.27108721139971	0.00129164956803411	0.0163413865260218
ENSMUSG00000040875.12	Osbpl10	-1.27106557436611	0.000170527278600428	0.00356614271967667
ENSMUSG00000039384.8	Dusp10	-1.26794119110357	0.0000000289194662354602	0.00000297061356537823
ENSMUSG00000064225.6	Paqr9	-1.26555133877581	0.00110759125485276	0.0145610057211247
ENSMUSG00000094392.1	Gm3788	-1.2618706524293	0.0000435531623767887	0.00121782996349765
ENSMUSG00000047959.4	Kcna3	-1.2610275507951	0.0012539094450961	0.0159863374591833
ENSMUSG00000110539.1	Gm45864	-1.25923194321146	0.00495560152376998	0.0442544145084413
ENSMUSG00000040488.17	Ltbp4	-1.25052649214946	0.000102950257987571	0.0023760056631008
ENSMUSG00000024486.5	Hbegf	-1.25022216817511	0.000184514084307701	0.00379459722136947
ENSMUSG00000106822.1	Gm43533	-1.2497645697392	0.000422484991052658	0.00732147285631027
ENSMUSG00000053007.9	Creb5	-1.24925122086822	0.00000000169512321294207	0.000000238339132599833
ENSMUSG00000021453.2	Gadd45g	-1.24427907565278	0.00394614723225347	0.037485562472173
ENSMUSG00000021457.14	Syk	-1.2438618764371	0.00059805947604302	0.00938759232981224
ENSMUSG00000027435.8	Cd93	-1.24053391159693	0.000129253672875432	0.00285351232155395
ENSMUSG00000052430.15	Bmpr1b	-1.21638144459917	0.0000000101397036299579	0.00000121096159315612
ENSMUSG00000055254.15	Ntrk2	-1.21366090539674	0.0000000146270077933948	0.00000167618745378064
ENSMUSG00000049881.13	2810025M15Rik	-1.21226247531224	0.0000000000020804755859074	0.000000000763804231307671
ENSMUSG00000022199.11	Slc22a17	-1.21130474141851	0.00000000000735093006562252	0.00000000231320934207883
ENSMUSG00000063316.13	Rpl27	-1.20966812608661	0.0000784990807719872	0.00192843156915074
ENSMUSG00000015647.9	Lama5	-1.20825053585963	0.0000000148412409857638	0.00000169096323300441
ENSMUSG00000022906.15	Parp9	-1.20543014835684	0.00331084592606922	0.0329340293448682
ENSMUSG00000020937.14	Plcd3	-1.20482160654036	0.00242785990302034	0.0262874508887921
ENSMUSG00000100078.1	Gm6170	-1.20308801564364	0.00177042186508781	0.020731608668261
ENSMUSG00000038393.14	Txnip	-1.20274535684222	0.00129991694880027	0.0164145563757742
ENSMUSG00000050840.8	Cdh20	-1.19884385509819	0.000000000000666241760658657	0.000000000275171727188706
ENSMUSG00000024176.10	Sox8	-1.19308531897147	0.0000000000129253910561109	0.00000000371370837228113
ENSMUSG00000031283.16	Chrdl1	-1.18885507878375	0.00000023081311725567	0.0000180083321405247
ENSMUSG00000045994.17	B3gat1	-1.18429664115249	0.0000114586318942313	0.000418356127630086
ENSMUSG00000000552.9	Zfp385a	-1.18291887614118	0.00000842873545166745	0.000331660115536415
ENSMUSG00000028670.14	Lypla2	-1.17834219554823	0.0000000000207095117180653	0.00000000562419273713213
ENSMUSG00000017692.8	Rhbdl3	-1.17827731400841	0.000018080499410367	0.00058474045809221
ENSMUSG00000031217.8	Efnb1	-1.17781199190335	0.00000722346137544027	0.000294055691515613
ENSMUSG00000040714.14	Klc3	-1.17637794423117	0.00275068376249996	0.0288683459987093
ENSMUSG00000027171.10	Prrg4	-1.17229194851399	0.0022948484950297	0.0252051919190936
ENSMUSG00000041642.18	Kif21b	-1.16966120173636	0.0000000000503015015728472	0.0000000115956659149034
ENSMUSG00000106651.1	Gm42608	-1.16560968803153	0.000368013501589472	0.00655513716892299
ENSMUSG00000053004.9	Hrh1	-1.16362720344488	0.0012748054318948	0.0161588217287875
ENSMUSG00000030093.7	Wnt7a	-1.1573699548	0.00167465875266146	0.0199280370777392
ENSMUSG00000051515.9	Fam181b	-1.15240712564609	0.0000000000341980977678284	0.00000000816840106321926
ENSMUSG00000089762.3	Ier5l	-1.14923692659107	0.00153425723065375	0.0186239942895463
ENSMUSG00000036181.2	Hist1h1c	-1.1471402655449	0.00486426553813106	0.0436353232097051
ENSMUSG00000032265.14	Fam46a	-1.14494617484956	0.00000925143743115572	0.000359626955044436
ENSMUSG00000032011.5	Thy1	-1.14311100970704	0.00115306685062547	0.0149997049302165
ENSMUSG00000000416.16	Cttnbp2	-1.14081766497092	0.000840658595694935	0.0120419484535058
ENSMUSG00000015354.8	Pcolce2	-1.13916874832941	0.00105412996653912	0.0140493245094826
ENSMUSG00000035184.15	Fam124a	-1.13540955428505	0.000000000104742642671357	0.0000000216304467808298
ENSMUSG00000002083.13	Bbc3	-1.13219507133905	0.00080907970939912	0.0116909659175201
ENSMUSG00000044707.7	Ccnjl	-1.13018281203093	0.00108566788559404	0.0143202700145721
ENSMUSG00000027134.4	Lpcat4	-1.12765445211822	0.00312800600223358	0.031623008156186
ENSMUSG00000044708.5	Kcnj10	-1.12751617681544	0.000260246083969484	0.00498009518792955
ENSMUSG00000105263.1	Gm42427	-1.12426365068036	0.0000116178263415612	0.000423343391239701
ENSMUSG00000020668.10	Kif3c	-1.12284850308998	0.000000000000000387165072410342	0.000000000000426419308918613
ENSMUSG00000037347.7	Chst7	-1.12233171425121	0.000495884890778738	0.00817880029924167
ENSMUSG00000000531.4	Grasp	-1.11921518452845	0.00366522669556964	0.0353936284654983
ENSMUSG00000115149.1	AC112142.1	-1.11507480212513	0.00128529194750645	0.0162713364363445
ENSMUSG00000024892.16	Pcx	-1.11502491742825	0.0000104618640039855	0.000392072691642745
ENSMUSG00000032363.15	Adamts7	-1.1135657548693	0.00000200125581535014	0.00010069770695258
ENSMUSG00000057751.14	Megf6	-1.11298208867887	0.000000000283315971935457	0.0000000501494566394682
ENSMUSG00000043969.4	Emx2	-1.11132180630604	0.000000648349458127123	0.0000413296720494219
ENSMUSG00000005534.10	Insr	-1.11058226706963	0.0000000206406276656275	0.00000226369189346289
ENSMUSG00000031788.14	Kifc3	-1.1095885348791	0.000000582772955674757	0.0000382997368817349
ENSMUSG00000053093.16	Myh7	-1.10868442560836	0.0000119841685331081	0.000430409676030557
ENSMUSG00000052373.14	Mpp3	-1.10406044636386	0.000456903122821611	0.00768853439736156
ENSMUSG00000021223.13	Papln	-1.09805452870488	0.000183161678438417	0.00377854347038669
ENSMUSG00000043857.16	Mgat5b	-1.09640156758453	0.0023574012694433	0.0257065471198011
ENSMUSG00000067889.4	Sptbn2	-1.09016544848522	0.000257745018833146	0.00495135174260379
ENSMUSG00000111375.3	A830010M20Rik	-1.08995325849433	0.000000262456603827807	0.0000193427589995773
ENSMUSG00000103808.1	Gm37060	-1.08852427053419	0.00000643000034959916	0.000267054581038259
ENSMUSG00000028789.16	Azin2	-1.08560681331106	0.00094964047779833	0.0130649704874059
ENSMUSG00000039450.11	Dcxr	-1.08528014856169	0.0000124489515610595	0.000439146734338088
ENSMUSG00000032012.8	Nectin1	-1.08410391310311	0.00000996374483763606	0.000379867771934875
ENSMUSG00000108693.1	Gm45153	-1.08188415145144	0.000134936660532158	0.00294292551710676
ENSMUSG00000044037.15	Als2cl	-1.08097095437894	0.00434607360439935	0.0401925848713367
ENSMUSG00000032714.6	Syde1	-1.07930226059874	0.00000172659259791691	0.0000905547572849277
ENSMUSG00000022602.14	Arc	-1.07877129887652	0.0000377778210161511	0.00108072915100317
ENSMUSG00000030287.15	Itpr2	-1.0698146000318	0.00330280277540547	0.0329035502625193
ENSMUSG00000048617.16	Rtbdn	-1.06603814171662	0.00505634057126158	0.0448710616943871
ENSMUSG00000035033.15	Tbr1	-1.06370622744569	0.000556834997289043	0.00885841984361282
ENSMUSG00000033981.14	Gria2	-1.06349044563746	0.00000000000000000288103596590191	0.00000000000000634628200266726
ENSMUSG00000103991.1	Gm38031	-1.06215346344029	0.0001802203641314	0.00373340513992164
ENSMUSG00000075702.9	Selenom	-1.06214738356377	0.00304358978664532	0.031022708236629
ENSMUSG00000097569.2	Gm26640	-1.06212824142253	0.00108085883984997	0.0142758337774988
ENSMUSG00000056917.12	Sipa1	-1.06187173953464	0.000106435047133283	0.00244221621460339
ENSMUSG00000026955.13	Sapcd2	-1.05810993002678	0.00000529227347932355	0.000224666641814966
ENSMUSG00000042807.15	Hecw2	-1.05729808572986	0.00020972615965093	0.00422542796247936
ENSMUSG00000034413.14	Neurl1b	-1.05240054652733	0.000381236062982864	0.00672862164505678
ENSMUSG00000039601.15	Rcan2	-1.0446463273934	0.00144378250085432	0.0177592182214523
ENSMUSG00000078651.8	Aoc2	-1.03619117308136	0.00082357836706217	0.0118531662259763
ENSMUSG00000084790.1	Gm15879	-1.03574280943023	0.0058144357285392	0.0498146881237207
ENSMUSG00000027894.14	Slc6a17	-1.03245534137679	0.00231816256691721	0.0254072488219799
ENSMUSG00000001436.15	Slc19a1	-1.03158452459798	0.0000332202379597677	0.000967094298902194
ENSMUSG00000097265.1	Gm26803	-1.03008739392965	0.00000326167233082385	0.000150728797106253
ENSMUSG00000020303.2	Stc2	-1.02805383618613	0.0000145521597954452	0.000494848315514067
ENSMUSG00000022454.16	Nell2	-1.02588643680165	0.00517444892891329	0.0455723900558445
ENSMUSG00000050830.17	Vwc2	-1.01987152388564	0.00000150060549115992	0.000081282797437829
ENSMUSG00000049044.16	Rapgef4	-1.01707985530688	0.00328724131262029	0.0328144808774911
ENSMUSG00000041351.16	Rap1gap	-1.01360021638211	0.00357670574303392	0.0347759643725588
ENSMUSG00000038119.15	Cdon	-1.01303806625018	0.000218330111830604	0.00436524862663828
ENSMUSG00000075334.2	Rprm	-1.00888894957096	0.000437178365059604	0.00750394899333908
ENSMUSG00000020052.9	Ascl1	-1.00833765501821	0.00101377099839932	0.0136721156756915
ENSMUSG00000018334.18	Ksr1	-0.992033631311382	0.000338108326300038	0.00614953905403509
ENSMUSG00000049502.16	Dtx3l	-0.991517785833983	0.000315860467164366	0.00579985804406156
ENSMUSG00000063146.11	Clip2	-0.990735150295252	0.0000000531258887085268	0.00000506356126753146
ENSMUSG00000027168.21	Pax6	-0.989884025256568	0.0000221425566881162	0.000685900291159226
ENSMUSG00000028331.12	Trmo	-0.988863457404299	0.000975007045170848	0.0132991811127022
ENSMUSG00000040721.9	Zfhx2	-0.987434115633221	0.00000267681542881838	0.000129118895076215
ENSMUSG00000047604.3	Frat2	-0.98629368435137	0.000744330245066609	0.0109667453031415
ENSMUSG00000068744.12	Psrc1	-0.983888187863822	0.000143008043577598	0.00308914817802702
ENSMUSG00000050272.9	Dscam	-0.980693247621513	0.0000017248505927911	0.0000905547572849277
ENSMUSG00000022947.7	Cbr3	-0.979283525322448	0.00560930226561607	0.0485396845987947
ENSMUSG00000025507.13	Pidd1	-0.975897212372164	0.000460270477733166	0.00771984959480542
ENSMUSG00000029135.10	Fosl2	-0.971949591932695	0.00162354287569543	0.0194364356948442
ENSMUSG00000024042.6	Sik1	-0.970780628895262	0.000591940788617128	0.00931367153518616
ENSMUSG00000028782.14	Adgrb2	-0.968905746910215	0.0000106388364387038	0.000397203262518459
ENSMUSG00000045515.3	Pou3f3	-0.964012657090869	0.0000000000331177439472945	0.00000000800682041164772
ENSMUSG00000052684.4	Jun	-0.96074110409978	0.0000310219571267004	0.000917925820950501
ENSMUSG00000029769.16	Ccdc136	-0.959752804463763	0.000217069851521923	0.0043512738184248
ENSMUSG00000022893.14	Adamts1	-0.958758917272519	0.000000357693561603361	0.0000254167557662603
ENSMUSG00000035885.4	Cox8a	-0.95803406816888	0.00036100911035676	0.00644775280434483
ENSMUSG00000030657.11	Xylt1	-0.952378034100312	0.0000583090689083558	0.00154680523670518
ENSMUSG00000033214.10	Slitrk5	-0.946886890056134	0.000000213717510937328	0.0000168802775073009
ENSMUSG00000047085.14	Lrrc4b	-0.946717386480864	0.0000405809429246662	0.00115088359526225
ENSMUSG00000051335.6	Gfod1	-0.945843024724857	0.00322576609429261	0.0322820862288496
ENSMUSG00000021265.3	Slc25a29	-0.941259833071338	0.000300268412834678	0.00556858866646164
ENSMUSG00000029245.16	Epha5	-0.939915484817084	0.000650353891376001	0.0100025336668186
ENSMUSG00000032503.18	Arpp21	-0.938828302917875	0.00342974669313784	0.0336774285247438
ENSMUSG00000004031.13	Brinp2	-0.938765266984261	0.00153671842204622	0.0186239942895463
ENSMUSG00000024558.12	Mapk4	-0.938039999998702	0.000133217313557793	0.00291183378311273
ENSMUSG00000108004.1	Gm44080	-0.937907680504505	0.00124721560431551	0.0159420047424597
ENSMUSG00000053475.5	Tnfaip6	-0.936577315860787	0.000127018282764877	0.00281986277246773
ENSMUSG00000028970.9	Abcb1b	-0.932038931882048	0.0034914204793231	0.0341645661414513
ENSMUSG00000045045.7	Lrfn4	-0.931895382893618	0.00000108212728384512	0.0000616470500064068
ENSMUSG00000030852.17	Tacc2	-0.930047037359295	0.0000153384465317712	0.000512086158924414
ENSMUSG00000074466.12	Gm15417	-0.929831391415391	0.00425966179353967	0.0397002911523177
ENSMUSG00000030203.17	Dusp16	-0.928955620903766	0.000000196614553068566	0.0000156541506609812
ENSMUSG00000025492.6	Ifitm3	-0.927943070448545	0.00305318750048833	0.0310726089307911
ENSMUSG00000023905.14	Tnfrsf12a	-0.925992832207862	0.00388414435704498	0.0370563820396616
ENSMUSG00000015943.11	Bola1	-0.925070957827682	0.00278317266368687	0.0291322059438185
ENSMUSG00000026596.13	Abl2	-0.924946430223821	0.000000000152243304905156	0.0000000298834011855912
ENSMUSG00000072653.13	Zfp783	-0.921545014689348	0.00311721529713283	0.0315783307438213
ENSMUSG00000021256.5	Vash1	-0.918954640177508	0.0000290728706239157	0.000870649033412581
ENSMUSG00000097860.1	Gm26857	-0.915939034082479	0.00172714934943801	0.0203450599243069
ENSMUSG00000007097.14	Atp1a2	-0.91228676790781	0.00000399828662207258	0.000176539047399975
ENSMUSG00000032300.7	1700017B05Rik	-0.905177875182065	0.0000613542529606068	0.00160468082446442
ENSMUSG00000002006.12	Pdzd4	-0.898530901325808	0.0000086152458244752	0.000336225167420506
ENSMUSG00000042873.11	Lhfpl4	-0.895914353114862	0.0000000978965318799491	0.00000882181247509087
ENSMUSG00000025743.14	Sdc3	-0.891890575515241	0.0000147577088624749	0.000500122355894984
ENSMUSG00000020122.16	Egfr	-0.890241120348478	0.0000137258497966593	0.000473243429945689
ENSMUSG00000014444.17	Piezo1	-0.888267137843873	0.00373820291190896	0.035923350813667
ENSMUSG00000032583.7	Mon1a	-0.885027728140546	0.000304090917664681	0.00562894719206564
ENSMUSG00000028184.12	Adgrl2	-0.884872407010782	0.00000000181833732621825	0.000000253862940086456
ENSMUSG00000020607.7	Fam84a	-0.884178243751544	0.0000107500978499057	0.00039856001584856
ENSMUSG00000040035.14	Disp2	-0.88349580918106	0.00226016586669809	0.0249764706283666
ENSMUSG00000034429.14	Zfp707	-0.87886018701163	0.00222925453725975	0.0246761424908848
ENSMUSG00000079523.8	Tmsb10	-0.878615832740029	0.00220538195872106	0.0245351836877918
ENSMUSG00000044548.11	Dact1	-0.87656784331125	0.0000767301192197325	0.00188731341629181
ENSMUSG00000027223.15	Mapk8ip1	-0.874979883693255	0.000000279809210753797	0.0000205452503822001
ENSMUSG00000030774.13	Pak1	-0.874740930512034	0.00251860587114501	0.0270630685070188
ENSMUSG00000056486.17	Chn1	-0.874646876066947	0.000493674974533379	0.00814913103257638
ENSMUSG00000070327.14	Rnf213	-0.873268582033474	0.000059724803692088	0.00157662347962136
ENSMUSG00000038028.9	Tigar	-0.871420449700857	0.0000674744072083867	0.00173274627319465
ENSMUSG00000051373.5	Plpp7	-0.870978337785281	0.00492183436526992	0.0440322050051788
ENSMUSG00000046818.7	Ddit4l	-0.870642685072014	0.000535744327127995	0.00862104812119522
ENSMUSG00000110866.1	AC141438.1	-0.869176238586249	0.000557197959393956	0.00885841984361282
ENSMUSG00000040390.13	Map3k10	-0.86882886802075	0.000221719718604694	0.00440881988098101
ENSMUSG00000015599.9	Ttbk1	-0.868573801966189	0.0000116379393808644	0.000423343391239701
ENSMUSG00000020593.15	Lpin1	-0.868357491507123	0.0000192034535483032	0.000613057112069421
ENSMUSG00000015342.6	Xk	-0.867336939155002	0.0000929142040982043	0.00219549951876865
ENSMUSG00000056749.7	Nfil3	-0.862187012447122	0.000914151851196216	0.0127537371217206
ENSMUSG00000019992.8	Mtfr2	-0.860856592880759	0.00224914080224907	0.0248823752257745
ENSMUSG00000039328.11	Rnf122	-0.855917379600929	0.000000000197304393909602	0.0000000372529486595987
ENSMUSG00000087095.2	Emx2os	-0.854895873271038	0.00392803061010787	0.0373793042348317
ENSMUSG00000035397.8	Klf16	-0.854755459942604	0.000257151940162999	0.00495135174260379
ENSMUSG00000030806.6	Stx1b	-0.852684773296916	0.000451591934056016	0.00765790722967362
ENSMUSG00000043051.17	Disc1	-0.852293357414336	0.000289271406960761	0.0054021199660697
ENSMUSG00000025422.9	Agap2	-0.848967659852344	0.0000163736382370511	0.000539214913703552
ENSMUSG00000028671.16	Gale	-0.848310945909388	0.00171373851220438	0.0202593118690828
ENSMUSG00000023032.12	Slc4a8	-0.847997674765882	0.0000317964168245215	0.000936647791301841
ENSMUSG00000042228.14	Lyn	-0.846774125200256	0.0000191221869744995	0.000612415562333014
ENSMUSG00000036882.7	Arhgap33	-0.846230526533528	0.0000455031312508642	0.00125991561040277
ENSMUSG00000016526.8	Dyrk3	-0.845243831241653	0.000423627219475841	0.00732952132997093
ENSMUSG00000024160.16	Spsb3	-0.843926086494379	0.0000328054104769428	0.000956422445154987
ENSMUSG00000037846.18	Rtkn2	-0.843376905238784	0.000000793015754412663	0.0000479315162537532
ENSMUSG00000055184.4	Fam72a	-0.836049289980488	0.000619430463117378	0.00961645178645421
ENSMUSG00000039830.8	Olig2	-0.835613350670252	0.00000108982895814563	0.0000619079057170118
ENSMUSG00000034171.13	Faah	-0.833336312407293	0.000492785779485584	0.00814123173191809
ENSMUSG00000004040.16	Stat3	-0.83255654518371	0.00000000000505128188093068	0.00000000169731632693984
ENSMUSG00000033854.10	Kcnk10	-0.823951395996772	0.00403627237187817	0.0380576988927649
ENSMUSG00000037855.15	Zfp365	-0.823948863807315	0.00120938549715006	0.0155688749876623
ENSMUSG00000042992.15	Borcs5	-0.823704086223607	0.00016647897457718	0.00351111241594956
ENSMUSG00000037907.16	Ankrd13b	-0.822904537464184	0.0000167494057818746	0.000547046078460731
ENSMUSG00000070526.2	Peg12	-0.822609332370839	0.0000558498430655432	0.00150030235606286
ENSMUSG00000027009.18	Itga4	-0.82188756318139	0.00000216896560412384	0.000108860109118367
ENSMUSG00000007950.9	Abhd8	-0.821861266660995	0.0000694870935452687	0.00175626787499036
ENSMUSG00000059327.9	Eda	-0.820521456914666	0.000381486543709651	0.00672862164505678
ENSMUSG00000100162.2	Gm20687	-0.819636029452305	0.00101603316256734	0.0136840064184086
ENSMUSG00000028540.6	Dph2	-0.81880335231411	0.0021507543581311	0.024116914677573
ENSMUSG00000028121.8	Bcar3	-0.816864441063598	0.00310016949091944	0.0314217076469724
ENSMUSG00000020441.6	2310033P09Rik	-0.81549073810425	0.00265521295897014	0.028119442794649
ENSMUSG00000070407.5	Hs3st3b1	-0.814969829729621	0.0000460999817156647	0.00127466127965558
ENSMUSG00000050944.14	Efcab5	-0.81426461865696	0.00529670130600222	0.0463402927588235
ENSMUSG00000028005.13	Gucy1b3	-0.812200395624755	0.0000818596941672637	0.00198880935890441
ENSMUSG00000057897.14	Camk2b	-0.809902783059737	0.0000609590954585036	0.00159838678958845
ENSMUSG00000017390.15	Aldoc	-0.80974340244394	0.000276245122720291	0.00521060361923582
ENSMUSG00000003500.13	Impdh1	-0.806247450659843	0.000731350114868046	0.010852556906631
ENSMUSG00000070348.5	Ccnd1	-0.804066785215905	0.00482843645875957	0.0433531489107375
ENSMUSG00000052040.10	Klf13	-0.802807663008399	0.00000005210755349006	0.00000499049395140309
ENSMUSG00000033581.16	Igf2bp2	-0.801413842519283	0.00413456089427258	0.0388104496822698
ENSMUSG00000037447.16	Arid5a	-0.801303279839946	0.00408155814747797	0.038403839712269
ENSMUSG00000074358.9	Ccdc61	-0.799780854363752	0.000369958152118193	0.00657795548497146
ENSMUSG00000029126.7	Nsg1	-0.797695126670454	0.000724298584701111	0.0107882940959425
ENSMUSG00000053604.5	Rpia	-0.797112679829199	0.0000119072313407584	0.000430409676030557
ENSMUSG00000007216.6	Zfp775	-0.796624734857305	0.00185788907993657	0.0214892946381228
ENSMUSG00000048142.9	Nat8l	-0.796218553827154	0.0000166206509662318	0.000544635380835612
ENSMUSG00000042978.10	Sbk1	-0.794477390058749	0.0000441205894462004	0.00122505698287244
ENSMUSG00000095930.1	Nim1k	-0.792841590646164	0.00000389673000672018	0.000172824770432276
ENSMUSG00000021754.17	Map3k1	-0.791358870388094	0.00000365357629259524	0.000164993507974261
ENSMUSG00000044345.9	Marveld1	-0.789328236366695	0.00043475733022275	0.00748832673472287
ENSMUSG00000020018.6	Snrpf	-0.786510847069279	0.000283136998440014	0.00530046363935154
ENSMUSG00000026003.5	Acadl	-0.786269426515473	0.0000000496006388865874	0.00000477345954333299
ENSMUSG00000022508.5	Bcl6	-0.785159408758958	0.00318940954738839	0.0319666553473078
ENSMUSG00000036894.3	Rap2b	-0.783785099801353	0.0000211314804040625	0.000663629773800399
ENSMUSG00000030022.14	Adamts9	-0.783532871300859	0.000140190158908119	0.00303745344300925
ENSMUSG00000048696.11	Mex3d	-0.78096138117239	0.00101534876372816	0.0136840064184086
ENSMUSG00000040675.17	Mthfd1l	-0.774751138148718	0.0000950958252264993	0.00223904362840303
ENSMUSG00000041774.14	Ydjc	-0.774480320120052	0.00390567976401754	0.0372439159796285
ENSMUSG00000042331.13	Specc1	-0.773236681785312	0.000000317953740628663	0.0000228385250288524
ENSMUSG00000044117.12	2900011O08Rik	-0.772152757257749	0.0021474810994909	0.0241036336752237
ENSMUSG00000050334.12	C130071C03Rik	-0.770019876797957	0.000260768407072946	0.00498051049575087
ENSMUSG00000042632.16	Pla2g6	-0.769614905132138	0.00118922940849078	0.0153993945286281
ENSMUSG00000013629.16	Cad	-0.767648170045961	0.00000110748200258714	0.0000625522242201996
ENSMUSG00000060862.10	Zbtb40	-0.76656758846974	0.000000261835144499489	0.0000193427589995773
ENSMUSG00000022443.16	Myh9	-0.765839686530168	0.00000428800708032609	0.000185610786828526
ENSMUSG00000000560.9	Gabra2	-0.763537989907787	0.0044055264975117	0.0406105554971634
ENSMUSG00000055485.6	Soga1	-0.762506167583072	0.0000112964516674567	0.000415495648065546
ENSMUSG00000042359.18	Osbpl6	-0.760771020704534	0.000564012677473	0.00894524106472178
ENSMUSG00000000740.12	Rpl13	-0.759668088052907	0.0000235515780918192	0.000723891528171031
ENSMUSG00000091542.1	Gm17167	-0.758175350453708	0.00231497193428213	0.0254072488219799
ENSMUSG00000060152.14	Pop5	-0.753565038564161	0.000345503861495903	0.00624964785963164
ENSMUSG00000009566.12	Fpgs	-0.753462470563546	0.000581080308002376	0.00916461185851003
ENSMUSG00000019261.3	Map1s	-0.752672528063544	0.0000764912218636626	0.00188611750428745
ENSMUSG00000097518.1	Gm26694	-0.747978823282608	0.0000552373960002375	0.00148788230394661
ENSMUSG00000085623.1	Gm16041	-0.747918072790759	0.00577530005071275	0.0496187334191405
ENSMUSG00000022840.8	Adcy5	-0.747022267350201	0.0013940674776872	0.0172841699469347
ENSMUSG00000076437.10	Selenoh	-0.746602291107275	0.00169406309574454	0.0200833228884914
ENSMUSG00000019254.16	Ppp1r12c	-0.745748695469855	0.0000022604706760829	0.000112597565711918
ENSMUSG00000014773.13	Dll1	-0.744957789983409	0.000758686563531144	0.0111167487967516
ENSMUSG00000046711.15	Hmga1	-0.744854765607873	0.000938567866452688	0.0130028706865301
ENSMUSG00000063087.14	Gm10125	-0.738920405523937	0.00312514418960494	0.031623008156186
ENSMUSG00000003585.13	Sec14l2	-0.736999768660109	0.000211808494377817	0.00425441074066892
ENSMUSG00000024955.13	Esrra	-0.736990804193524	0.00546588314707635	0.0475894305624896
ENSMUSG00000040253.15	Gbp7	-0.73682732678549	0.00470352691274175	0.0426176513003223
ENSMUSG00000035206.10	Sppl2b	-0.734951811313617	0.0000122632055512044	0.000437262679950768
ENSMUSG00000037339.17	Fam53a	-0.734469043656312	0.0000024757614572886	0.000121490026957293
ENSMUSG00000024981.6	Acsl5	-0.733045035460392	0.000124292790928834	0.00277489254522989
ENSMUSG00000049758.7	Olfr1318	-0.732601830066983	0.00282760068232855	0.0294727568491922
ENSMUSG00000030036.8	Mogs	-0.732446629814932	0.0000241865988163557	0.000739968088787427
ENSMUSG00000017861.11	Mybl2	-0.728874901560743	0.00153669785299436	0.0186239942895463
ENSMUSG00000033763.14	Mtss1l	-0.728196032950803	0.000548639334754343	0.00878576317569051
ENSMUSG00000037455.16	Slc18b1	-0.727469152962985	0.00280392111729644	0.0292875322183361
ENSMUSG00000003526.11	Prodh	-0.727028625977385	0.000274854641736884	0.00519446451137629
ENSMUSG00000010048.10	Ifrd2	-0.726344084444042	0.00000761804571978558	0.000304474837059936
ENSMUSG00000052698.15	Tln2	-0.72633257169043	0.00000464127583164797	0.000199162972645933
ENSMUSG00000040945.13	Rcc2	-0.725758873204617	0.00000016236180030249	0.0000131918962745773
ENSMUSG00000039202.12	Abhd2	-0.724719349778949	0.00205166092306236	0.0232423873141208
ENSMUSG00000032172.8	Olfm2	-0.722010693922943	0.00120011220381284	0.0154796515553608
ENSMUSG00000022769.7	Sdf2l1	-0.718729009316442	0.00559079295924114	0.0484244779309021
ENSMUSG00000006641.12	Slc5a6	-0.718157563423017	0.003141819340572	0.0317124676651196
ENSMUSG00000042097.17	Zfp239	-0.71691457822122	0.000978360080691609	0.0133214207415599
ENSMUSG00000038390.11	Gpr162	-0.716571643544788	0.00256168518710355	0.0274219270163757
ENSMUSG00000021025.8	Nfkbia	-0.712072213791164	0.000945442397891047	0.0130525038566783
ENSMUSG00000028042.15	Zbtb7b	-0.711629762600481	0.00260648415844535	0.0277516371864549
ENSMUSG00000022385.10	Gtse1	-0.711111713882507	0.00468793803490209	0.0425144850658128
ENSMUSG00000020744.13	Slc25a19	-0.710232812553888	0.000129076585391154	0.00285348022137394
ENSMUSG00000029174.18	Tbc1d1	-0.709317180555389	0.0000000000173781761689113	0.00000000478503253539816
ENSMUSG00000044894.14	Uqcrq	-0.706950848071567	0.000828097570922309	0.0119050285304821
ENSMUSG00000030268.17	Bcat1	-0.704750845299941	0.000358849260651031	0.00642654615393558
ENSMUSG00000024913.16	Lrp5	-0.703179330357281	0.000000230324360630901	0.0000180083321405247
ENSMUSG00000060716.7	Plekhh1	-0.703142812975749	0.000971462616832313	0.0132751477504669
ENSMUSG00000003868.14	Ruvbl2	-0.703110784072193	0.0000554461231648097	0.00149147814347673
ENSMUSG00000031982.5	Arv1	-0.702057327038778	0.000957680431308406	0.0131433258315203
ENSMUSG00000060424.14	Pantr1	-0.700788364828621	0.000530679983651157	0.00858134639142266
ENSMUSG00000028669.15	Pithd1	-0.700617116185835	0.000501182116215335	0.00825218445544137
ENSMUSG00000029528.18	Pxn	-0.698527923397763	0.000457239952307151	0.00768853439736156
ENSMUSG00000034889.8	Cactin	-0.697984459714559	0.000788730792856157	0.0114469897279453
ENSMUSG00000002459.17	Rgs20	-0.697004011344726	0.00233729738803368	0.0255722520517482
ENSMUSG00000023939.7	Mrpl14	-0.696284312917804	0.000499629296056781	0.00823370805845858
ENSMUSG00000055491.13	Pprc1	-0.695651941910655	0.00000248245560803141	0.000121517734393143
ENSMUSG00000026819.15	Slc25a25	-0.695374796816226	0.0000010686579647434	0.0000614091134812694
ENSMUSG00000018509.8	Cenpv	-0.694827938461509	0.000762480119119811	0.011147616785804
ENSMUSG00000035478.14	Mbd3	-0.690559547757425	0.0000564136594829611	0.00151135243141852
ENSMUSG00000015488.14	Cacfd1	-0.688428990170902	0.00000000621090007136797	0.00000077931072098019
ENSMUSG00000055945.7	Prr18	-0.687302356598039	0.00312669080288123	0.031623008156186
ENSMUSG00000023707.13	Ogfod2	-0.685468082694206	0.0057252084167625	0.0493273606528972
ENSMUSG00000030401.16	Rtn2	-0.683870608545467	0.000005906154977483	0.000249197657907428
ENSMUSG00000057863.5	Rpl36	-0.683613638472952	0.00540810104265198	0.0471277376573958
ENSMUSG00000024039.14	Cbs	-0.68045226129734	0.000875606171308188	0.0123815209316582
ENSMUSG00000029703.10	Lrwd1	-0.679971565762504	0.000572835520304007	0.00904897545022067
ENSMUSG00000030609.18	Aen	-0.679691482850012	0.0000000362707002762062	0.00000359533316487894
ENSMUSG00000018040.9	Rrp7a	-0.678988708029785	0.00000615498361242207	0.000257975793057648
ENSMUSG00000037936.15	Scarb1	-0.678677045141911	0.0000323568874355226	0.000949462697236468
ENSMUSG00000031015.8	Swap70	-0.674958233076781	0.000000574258794438778	0.0000379489353324959
ENSMUSG00000021087.18	Rtn1	-0.674765278797115	0.000010315570029036	0.000388399177160432
ENSMUSG00000031706.7	Rfx1	-0.673585072835587	0.00121089194063835	0.015578152318725
ENSMUSG00000023067.13	Cdkn1a	-0.673377528339873	0.000479730655072271	0.00797250452671602
ENSMUSG00000029551.13	Psmg3	-0.671353863954609	0.00135373974746506	0.0169278761456517
ENSMUSG00000022469.16	Rapgef3	-0.669578808189034	0.000413371336229163	0.00720130645056517
ENSMUSG00000032855.6	Pkd1	-0.669563298454313	0.000156231366228297	0.00331615292877514
ENSMUSG00000064254.6	Ethe1	-0.667202170415042	0.00465074779444783	0.0422553047776939
ENSMUSG00000044576.6	Garem2	-0.667108087909333	0.000015575258926381	0.000518273189681315
ENSMUSG00000026923.15	Notch1	-0.666708629430969	0.0000418054952016539	0.00117392909684531
ENSMUSG00000048644.8	Ctxn1	-0.662304571748274	0.00237881313741624	0.025841079698234
ENSMUSG00000020333.17	Acsl6	-0.660404607975116	0.000203286413218047	0.0041166017794155
ENSMUSG00000092417.3	Gpank1	-0.660345548821196	0.00163520207671905	0.019564201068772
ENSMUSG00000043243.15	Fam129c	-0.660027206388183	0.0017364864618262	0.0204186501220074
ENSMUSG00000031441.15	Atp11a	-0.65743478545248	0.000000876507705248911	0.0000518709410643572
ENSMUSG00000033768.16	Nrxn2	-0.657268809088528	0.00301522801236992	0.0308287237468972
ENSMUSG00000020307.15	Cdc34	-0.656699490749334	0.00105649966875928	0.014059976654659
ENSMUSG00000003848.14	Nob1	-0.6559367397926	0.000028520010024984	0.000856327449288344
ENSMUSG00000048148.18	Nwd1	-0.654550113587834	0.000383357861094698	0.00674961775861669
ENSMUSG00000020029.6	Nudt4	-0.654068636856218	0.0000738760993239949	0.0018422561875449
ENSMUSG00000023868.15	Pde10a	-0.653967495443807	0.000238768028881953	0.00469600810772293
ENSMUSG00000058392.12	Rrp1b	-0.652827776417714	0.00000773028114918362	0.00030711988733981
ENSMUSG00000030008.9	Pradc1	-0.650338014352448	0.0038685360008882	0.0369608319121006
ENSMUSG00000094708.1	Gm10359	-0.650238322300453	0.000276759929939738	0.00521060361923582
ENSMUSG00000095937.1	Gm12671	-0.650238322300453	0.000276759929939738	0.00521060361923582
ENSMUSG00000027663.12	Zmat3	-0.649148279316614	0.0000673629498184701	0.00173212773041656
ENSMUSG00000024968.13	Rcor2	-0.647968229683033	0.000665480078536416	0.0101720451480219
ENSMUSG00000106847.1	Peg13	-0.647292394717293	0.00241813228389782	0.0262107558929875
ENSMUSG00000048747.14	E130114P18Rik	-0.647171244286215	0.00266326160491864	0.0281740188328414
ENSMUSG00000107476.2	Zfp862-ps	-0.646781786537301	0.0000682749721598583	0.0017442671689036
ENSMUSG00000024613.16	Tcof1	-0.646758579225835	0.0000125496488804447	0.000441129058607831
ENSMUSG00000017631.18	Abr	-0.644445402215221	0.0000568309440133585	0.0015163842060092
ENSMUSG00000022972.9	1110004E09Rik	-0.643801430994707	0.0000000839813099951566	0.00000770800680858324
ENSMUSG00000031652.11	N4bp1	-0.642608212160369	0.000440457177644119	0.00753428588982841
ENSMUSG00000028974.13	Dffa	-0.642014252276415	0.000695652416025279	0.0104797181973413
ENSMUSG00000042303.18	Sgsm3	-0.639842475137895	0.0000924248392758276	0.00218915464592985
ENSMUSG00000000305.12	Cdh4	-0.639714622004923	0.000777396498656379	0.0113073261818509
ENSMUSG00000032812.18	Arap1	-0.63952258601838	0.00203711447687575	0.0231172263904188
ENSMUSG00000008167.14	Fbxw9	-0.63688778411873	0.0000493969125838867	0.00135075005789732
ENSMUSG00000008855.17	Hdac5	-0.63532817747855	0.0000852864676007525	0.0020531714576907
ENSMUSG00000020038.10	Cry1	-0.633395642070941	0.000715097349315829	0.0106994754341029
ENSMUSG00000039810.11	Zc3h10	-0.633186151873328	0.000329704752986831	0.00602432878153357
ENSMUSG00000021222.9	Dcaf4	-0.632871465766285	0.000261373318744984	0.00498722429655371
ENSMUSG00000023495.13	Pcbp4	-0.631347260168847	0.000143821961264852	0.0030992069370388
ENSMUSG00000102969.1	Gm33366	-0.631344229090131	0.00144963722125811	0.0177950822981065
ENSMUSG00000036052.14	Dnajb5	-0.631132118814346	0.000857920005560877	0.0122361612303916
ENSMUSG00000040857.15	Erf	-0.630892625565897	0.00454292082447157	0.0415421611370613
ENSMUSG00000073434.11	Wdr90	-0.629218265782493	0.000487456841104002	0.00808447391576657
ENSMUSG00000017724.14	Etv4	-0.629152468822695	0.00551096707953252	0.0478768283749922
ENSMUSG00000037098.17	Rab11fip3	-0.62615717505699	0.00024531289577169	0.00477733610871686
ENSMUSG00000034755.18	Pcdh11x	-0.626052102313376	0.00284057297844929	0.0295924116120637
ENSMUSG00000020823.16	Sec14l1	-0.625565226197436	0.0000721637327529369	0.00180624903443744
ENSMUSG00000029028.14	Lrrc47	-0.624767434212919	0.000159436482107701	0.00337334926124351
ENSMUSG00000024530.7	Prelid3a	-0.624651918951369	0.00157384403184777	0.0189329235020523
ENSMUSG00000064326.13	Siva1	-0.623771985054175	0.000344118302065585	0.00623026971547965
ENSMUSG00000036138.16	Acaa1a	-0.622531095646241	0.000358766202782946	0.00642654615393558
ENSMUSG00000001065.15	Zfp276	-0.621949592591244	0.0000124911568666171	0.000439852903873329
ENSMUSG00000067367.9	Lyar	-0.621811721920902	0.0049434334049235	0.0441656454495757
ENSMUSG00000040964.16	Arhgef10l	-0.621709300432895	0.00219299983001505	0.024438573147863
ENSMUSG00000031796.7	Cfap20	-0.620468531279853	0.000000000288953938323235	0.0000000502501037478784
ENSMUSG00000069682.6	Gm10275	-0.619872568162208	0.000492412812502488	0.00814123173191809
ENSMUSG00000070699.5	Sars2	-0.61908630430755	0.00263939984332294	0.0280268355082364
ENSMUSG00000029570.5	Lfng	-0.617995598944045	0.00000643894525782031	0.000267054581038259
ENSMUSG00000055629.5	B4galnt4	-0.616382762357555	0.00404607715549048	0.03810616608437
ENSMUSG00000020364.14	Zfp354a	-0.61542693145183	0.00103437392428849	0.013861803636709
ENSMUSG00000049295.17	Zfp219	-0.615222837273248	0.00394062078755772	0.0374510101214438
ENSMUSG00000002210.11	Smg9	-0.614773173717438	0.000207645208009813	0.00418775813712567
ENSMUSG00000051855.15	Mest	-0.614353385720041	0.0000579731781586911	0.00154270906979336
ENSMUSG00000026425.15	Srgap2	-0.613909183002672	0.00200060520855395	0.0228073595512261
ENSMUSG00000046791.8	Riox1	-0.612410550251646	0.00169581248501057	0.0200833228884914
ENSMUSG00000023972.9	Ptk7	-0.611749052590494	0.000293799835036332	0.00545967288800869
ENSMUSG00000061119.7	Prcp	-0.611609972536166	0.000199152811334059	0.00404944049712586
ENSMUSG00000041801.5	Phlda3	-0.611476170030115	0.000947368966699092	0.0130562351901291
ENSMUSG00000002984.17	Tomm40	-0.610327456160178	0.000102128268984428	0.00236253551063744
ENSMUSG00000049728.14	Zfp668	-0.609901238111068	0.000224622270868744	0.00444868783214072
ENSMUSG00000000384.15	Tbrg4	-0.607761380178853	0.000167401786970415	0.00352307900922344
ENSMUSG00000003438.17	Timm50	-0.606531521349745	0.000257624334598436	0.00495135174260379
ENSMUSG00000056004.16	9330182L06Rik	-0.6061020846853	0.000387965874231138	0.0068186378161634
ENSMUSG00000026344.9	Lypd1	-0.604636681557112	0.00570783236068237	0.049216956615598
ENSMUSG00000004931.11	Apba3	-0.603363802760167	0.000404798747292153	0.00708308487649332
ENSMUSG00000029545.13	Acads	-0.603283485278659	0.000462561380481308	0.00773863237809446
ENSMUSG00000020087.5	Tysnd1	-0.602104187272884	0.0021298547008948	0.0239638873128487
ENSMUSG00000021113.5	Snapc1	-0.601923004296941	0.0000324312588883798	0.000949462697236468
ENSMUSG00000036442.8	Thap11	-0.60113424667237	0.000739877281163917	0.0109218667900779
ENSMUSG00000028948.16	Nol9	-0.600750203129545	0.000293130688386434	0.00545967288800869
ENSMUSG00000045658.16	Pid1	-0.598363604124868	0.00000590783854812062	0.000249197657907428
ENSMUSG00000048807.2	Slc35e4	-0.596916822428733	0.000660222687045661	0.0101150809665226
ENSMUSG00000089847.8	Timm10b	-0.59666278669047	0.00173920390598211	0.0204384809935361
ENSMUSG00000028541.14	B4galt2	-0.596626679224326	0.000144303812087528	0.0031028449833354
ENSMUSG00000001036.17	Epn2	-0.59521324190509	0.000564642515403452	0.00894807183682928
ENSMUSG00000036992.10	Nxt1	-0.594900728916059	0.000355861279808931	0.00640195088222509
ENSMUSG00000005198.15	Polr2a	-0.594841157438113	0.000000996355972222428	0.0000577565998517826
ENSMUSG00000039640.7	Mrpl12	-0.593828492271981	0.00176967358880797	0.020731608668261
ENSMUSG00000042428.6	Mgat3	-0.593555566639493	0.000633859240043323	0.00979443447689702
ENSMUSG00000033849.3	B3galt2	-0.593375168017598	0.00330595181883718	0.0329183801147399
ENSMUSG00000023938.7	Aars2	-0.593148039977566	0.00276360225040588	0.0289426384650272
ENSMUSG00000007029.16	Vars	-0.592966997742236	0.00104026809506087	0.0139158670611213
ENSMUSG00000031967.15	Afg3l1	-0.592883916497528	0.0018759164870103	0.0216472900785676
ENSMUSG00000026701.15	Prdx6	-0.590111487990511	0.00153689052497845	0.0186239942895463
ENSMUSG00000026873.9	Phf19	-0.589952474964459	0.00548390579713498	0.0477162502149988
ENSMUSG00000031987.6	Egln1	-0.589795339227257	0.0000761079158549344	0.00188134592496767
ENSMUSG00000023277.12	Twf2	-0.589506113480079	0.001462421516406	0.0179409075264535
ENSMUSG00000002870.8	Mcm2	-0.589162864726717	0.00294175781344586	0.0303400894353524
ENSMUSG00000052926.16	Rnaseh2a	-0.58907298131195	0.000255933059204425	0.00494514995194703
ENSMUSG00000043987.18	Cep164	-0.588113894489443	0.00217563979031459	0.0243128378269171
ENSMUSG00000031807.10	Pgls	-0.587070580942302	0.00576478228619606	0.0495606282844046
ENSMUSG00000036054.15	Sugp2	-0.585638834091845	0.000000148852815646918	0.0000121942440917362
ENSMUSG00000049482.16	Ctu2	-0.58514644529325	0.0052269378985315	0.0459122923519659
ENSMUSG00000036782.13	Klhl13	-0.584417361648838	0.0000416720889356177	0.00117213060477871
ENSMUSG00000020733.3	Slc9a3r1	-0.584203284731418	0.0044397734665791	0.0407870755212839
ENSMUSG00000053801.18	Grwd1	-0.583271684297517	0.000527309259118713	0.00854775638759484
ENSMUSG00000034863.9	Ano8	-0.583092241292813	0.00318816715128808	0.0319666553473078
ENSMUSG00000045598.10	Zfp553	-0.582971608121336	0.00123902927829583	0.0158475841562676
ENSMUSG00000025265.14	Fgd1	-0.582471075261689	0.00297946062015195	0.030573398961963
ENSMUSG00000034022.7	Cpsf1	-0.581582487111677	0.0000132153651069393	0.00045846485771641
ENSMUSG00000028933.11	Xrcc2	-0.581356435227259	0.00106266927697251	0.0141092081066082
ENSMUSG00000027540.13	Ptpn1	-0.580693132901582	0.000074955531616139	0.0018621471357017
ENSMUSG00000007892.8	Rplp1	-0.579861134714506	0.000763191398688325	0.0111497932785527
ENSMUSG00000023953.8	Polh	-0.5796635513619	0.00458396128154634	0.0417825436352442
ENSMUSG00000024889.4	Rce1	-0.579293034510545	0.00293791630565319	0.030319724497436
ENSMUSG00000011382.8	Dhdh	-0.575176431169431	0.00091638349109069	0.012775880949981
ENSMUSG00000031207.16	Msn	-0.573784504840975	0.000934413937132267	0.0129543750375155
ENSMUSG00000037725.8	Ckap2	-0.573151532952767	0.0033777113179327	0.033348170755984
ENSMUSG00000008090.14	Fgfrl1	-0.570810480081861	0.0031721284581785	0.0318740226474347
ENSMUSG00000018428.15	Akap1	-0.570393789343199	0.0000916375454010069	0.00217570579350295
ENSMUSG00000047417.17	Rexo1	-0.568867653707042	0.00222130077001224	0.0246387723091037
ENSMUSG00000054893.15	Zfp667	-0.568305211718939	0.00579161558767879	0.049726625823184
ENSMUSG00000045838.8	A430105I19Rik	-0.568283786137044	0.00507627788491771	0.0449875766957951
ENSMUSG00000032485.14	Scap	-0.567817951317049	0.000375993132115447	0.0066547767577594
ENSMUSG00000036180.15	Gatad2a	-0.567161299815937	0.0000000471656563004266	0.00000456126407880955
ENSMUSG00000029587.16	Zfp12	-0.566653373649815	0.0000194387528713088	0.000619571182755138
ENSMUSG00000002688.8	Prkd1	-0.564612655654219	0.00298537097053727	0.0306157086612792
ENSMUSG00000007039.12	Ddah2	-0.564214814511739	0.0000686877850873261	0.00175030249274581
ENSMUSG00000037242.8	Clic4	-0.563645170928958	0.00000232881967713253	0.000115422125247881
ENSMUSG00000046792.8	Zfp787	-0.563204005747468	0.00358833142343866	0.034828357626575
ENSMUSG00000028911.16	Srsf4	-0.563014799488247	0.000358173430497727	0.00642605272363569
ENSMUSG00000029814.10	Igf2bp3	-0.562499553521452	0.000181174409557788	0.00374534167829317
ENSMUSG00000026587.15	Astn1	-0.56042533362969	0.0016109433490806	0.0193089189211141
ENSMUSG00000028041.17	Adam15	-0.560394478671035	0.00352798748643386	0.0344204487788146
ENSMUSG00000029029.14	Wrap73	-0.558267345044479	0.000959350602206607	0.0131458959453965
ENSMUSG00000022559.7	Fbxl6	-0.557705753069178	0.00113841511881719	0.0148676414562259
ENSMUSG00000039183.5	Nubp2	-0.557403028669303	0.0034535474871162	0.0338775749292819
ENSMUSG00000042462.4	Dctpp1	-0.556977005941528	0.00295956392185107	0.0304322379412331
ENSMUSG00000056076.13	Eif3b	-0.55631823813382	0.000758537044534041	0.0111167487967516
ENSMUSG00000028059.15	Arhgef2	-0.555275254328359	0.00102165400908237	0.0137503670944046
ENSMUSG00000001034.17	Mapk7	-0.555143903935185	0.00432186920950395	0.0400378771394466
ENSMUSG00000050382.14	Kif7	-0.554836821353701	0.000531538869136469	0.00858822989456438
ENSMUSG00000028896.13	Rcc1	-0.55478361550148	0.000744780999630373	0.0109667453031415
ENSMUSG00000024560.6	Cxxc1	-0.554268574379341	0.000129833610275574	0.00285360457174419
ENSMUSG00000022193.7	Psmb5	-0.553766740900388	0.00457825133488356	0.0417496930607482
ENSMUSG00000037103.8	Dcaf15	-0.551513833092544	0.00328331151757298	0.0328082917519578
ENSMUSG00000036061.9	Smug1	-0.551252601962764	0.00208670653798921	0.0235196906968344
ENSMUSG00000114134.1	AC132324.1	-0.547615433531216	0.00496219562073264	0.0442788315752711
ENSMUSG00000061410.6	Zcchc14	-0.546734147783927	0.000120507497194908	0.00270561849591058
ENSMUSG00000042734.6	Ttc9	-0.545534007821259	0.0029917921054993	0.0306365074852911
ENSMUSG00000041444.14	Arhgap32	-0.545008101715597	0.00000309971140272093	0.000144933439997506
ENSMUSG00000032788.15	Pdxk	-0.54488510496518	0.00234940072884513	0.0256648631619404
ENSMUSG00000025178.8	Pi4k2a	-0.544466209951758	0.0000544833588728428	0.00146956814918926
ENSMUSG00000035757.16	Selenoo	-0.544190717052472	0.000128818434162395	0.00285343626510557
ENSMUSG00000027797.15	Dclk1	-0.543840965902489	0.00179618996804684	0.0209467447744286
ENSMUSG00000040761.16	Spen	-0.543523083927363	0.00161369569910536	0.019330221894117
ENSMUSG00000024960.8	Plcb3	-0.542885315091196	0.000851272379405019	0.0121676098930818
ENSMUSG00000025239.3	Limd1	-0.542849481574878	0.00555417118977116	0.0482193144049146
ENSMUSG00000021495.9	Fam193b	-0.541984005506762	0.0000638918285853559	0.00165973931383209
ENSMUSG00000030539.13	Sema4b	-0.541462500398069	0.0000689949648318782	0.00175491234302827
ENSMUSG00000066315.9	Gm12918	-0.541154091239057	0.000000111745036481579	0.00000971642696599691
ENSMUSG00000024158.17	Hagh	-0.540990450429	0.00326829905174905	0.0326747497231088
ENSMUSG00000021598.9	Med10	-0.539781590524803	0.00509461549646109	0.0450695012125574
ENSMUSG00000084883.2	Ccdc85c	-0.539037797425401	0.00392930491931346	0.0373793042348317
ENSMUSG00000052928.8	Ctif	-0.538888131517236	0.000803426769797436	0.0116432278590893
ENSMUSG00000009418.15	Nav1	-0.538144937953993	0.000202807861913525	0.00411531818058918
ENSMUSG00000005683.8	Cs	-0.537769837163354	0.0000124293822938749	0.000439146734338088
ENSMUSG00000040482.15	Dxo	-0.537180615129033	0.00329399081238923	0.0328487765873322
ENSMUSG00000030678.7	Maz	-0.536992062997229	0.0024259839865016	0.0262814931871007
ENSMUSG00000001039.12	B9d1	-0.536876519687016	0.000551878058616171	0.00880916466349886
ENSMUSG00000025722.16	Wdr73	-0.53652770129592	0.000342049629742407	0.00620414813325089
ENSMUSG00000036959.15	Bcorl1	-0.535582752072507	0.00515576109342372	0.0454481830489663
ENSMUSG00000025795.8	Rassf3	-0.535162398261038	0.000505471203980249	0.00829719332700447
ENSMUSG00000071477.10	Zfp777	-0.534178640538964	0.00144056596823763	0.0177386461616838
ENSMUSG00000022325.14	Pop1	-0.533563526299807	0.000806931024599159	0.0116769398267725
ENSMUSG00000071645.5	Tut1	-0.532981061946568	0.00562064016677623	0.0486165756135859
ENSMUSG00000027777.15	Schip1	-0.532588039755161	0.000505756104062116	0.00829719332700447
ENSMUSG00000033705.16	Stard9	-0.532212521586522	0.00218575399194336	0.0243802370260581
ENSMUSG00000031381.16	Piga	-0.531788889785072	0.00015199756287822	0.00324365089780485
ENSMUSG00000022557.10	Bop1	-0.531764758977977	0.000145950211243484	0.00313255999407228
ENSMUSG00000004677.17	Myo9b	-0.530807530288153	0.0000161474372224025	0.000533462008437859
ENSMUSG00000028322.11	Exosc3	-0.530445895437262	0.00166429127956888	0.0198165613318036
ENSMUSG00000020534.14	Shmt1	-0.530360530931658	0.000739425022491721	0.0109218667900779
ENSMUSG00000022817.14	Itgb5	-0.530323474211319	0.000064311600487952	0.00166663722833157
ENSMUSG00000029036.18	Atad3a	-0.530205191058713	0.00294295041534338	0.0303400894353524
ENSMUSG00000001151.10	Pcnt	-0.530050607033539	0.00480575364896635	0.0432474199231766
ENSMUSG00000062232.14	Rapgef2	-0.529932736390557	0.00000628508650402251	0.000262319663036308
ENSMUSG00000029022.18	Miip	-0.529667010061412	0.000917277598197698	0.0127793593705336
ENSMUSG00000056612.6	Ppp1r14b	-0.529645182411725	0.000101892481178446	0.00236058982612547
ENSMUSG00000038459.10	Abhd17c	-0.529570897368258	0.000866422827085117	0.0122691661049732
ENSMUSG00000058690.14	Ccser2	-0.529421020978886	0.000135454293913987	0.00294772928303489
ENSMUSG00000022552.15	Sharpin	-0.529204129431912	0.00116826513086008	0.015187446701181
ENSMUSG00000044700.15	Tmem201	-0.52746055058236	0.00114881366090602	0.0149775977198682
ENSMUSG00000020536.12	Llgl1	-0.526140828591429	0.0000393762661389737	0.00112160125891545
ENSMUSG00000058881.12	Zfp516	-0.525675268752205	0.000982606613401663	0.0133700591013644
ENSMUSG00000048279.18	Sacs	-0.525521369677022	0.0000135939848742538	0.000469513501972268
ENSMUSG00000023092.16	Fhl1	-0.52533285983865	0.00000946639581059101	0.000366545501845638
ENSMUSG00000054874.12	Pcnx3	-0.525201555539833	0.000361896052784656	0.00645777609942017
ENSMUSG00000033287.15	Kctd17	-0.524875964435062	0.00135007792703405	0.0169079563508845
ENSMUSG00000071226.11	Cecr2	-0.524795490664353	0.00273897043984719	0.0287758818070856
ENSMUSG00000050627.13	Gpd1l	-0.523730525173003	0.000435259171205089	0.00748997017514925
ENSMUSG00000000378.15	Ccm2	-0.523029760978194	0.0000881085336771148	0.00210705872153052
ENSMUSG00000036678.7	Aaas	-0.522375023072236	0.00181509361485006	0.0211015378600071
ENSMUSG00000032724.5	Abtb2	-0.521948170854265	0.00222583394958365	0.0246658233932341
ENSMUSG00000020899.15	Pfas	-0.521775052848936	0.0000153386149880092	0.000512086158924414
ENSMUSG00000035900.18	Gramd4	-0.519671019827778	0.00198592138933268	0.0226790849905072
ENSMUSG00000020472.14	Zkscan17	-0.519598758319208	0.00312403311915911	0.031623008156186
ENSMUSG00000026604.17	Ptpn14	-0.519047526459494	0.00123024193293109	0.0157657054430245
ENSMUSG00000035517.17	Tdrd7	-0.518564572265078	0.000191998545175482	0.00392814361001437
ENSMUSG00000026558.13	Uck2	-0.51814496066637	0.000754400700308167	0.0110785139878588
ENSMUSG00000029599.13	Ddx54	-0.516567114699971	0.00308653790296168	0.0313315995525936
ENSMUSG00000020642.13	Rnf144a	-0.516481502866367	0.00293331729884068	0.0302880288799565
ENSMUSG00000025138.14	Sirt7	-0.514659921629604	0.00478683213745836	0.0431751351797598
ENSMUSG00000022702.15	Hira	-0.51413771292687	0.00151544708228184	0.0184839143083256
ENSMUSG00000031148.14	Gpkow	-0.511879385607979	0.00202280712267034	0.0230268469923799
ENSMUSG00000040463.16	Mybbp1a	-0.511532904104246	0.0000100623907081923	0.000382025151567732
ENSMUSG00000099481.6	Xndc1	-0.511464301782229	0.00246050431563062	0.0265394439920441
ENSMUSG00000047721.8	Bola2	-0.511087487803779	0.000265126207321716	0.00504426781204704
ENSMUSG00000003873.11	Bax	-0.510798650130891	0.00108060145652041	0.0142758337774988
ENSMUSG00000016128.14	Stard13	-0.509243208937807	0.000974815011664256	0.0132991811127022
ENSMUSG00000055421.8	Pcdh9	-0.50906141499216	0.00577654661948935	0.0496187334191405
ENSMUSG00000021733.10	Slc4a7	-0.508596560156668	0.00105449658865625	0.0140493245094826
ENSMUSG00000022436.15	Sh3bp1	-0.508235201519738	0.00503957539004435	0.0447824213839665
ENSMUSG00000024427.6	Spry4	-0.508178907169225	0.00264868051797857	0.0281103272317586
ENSMUSG00000097906.1	Gm9625	-0.507670289474694	0.000848276520271524	0.0121335368069141
ENSMUSG00000045136.6	Tubb2b	-0.507389036764453	0.00000180438751950573	0.0000932800815629373
ENSMUSG00000015806.12	Qdpr	-0.505084349807255	0.000501582964378656	0.00825218445544137
ENSMUSG00000097136.1	Gm26772	-0.504880404617729	0.00506873570033811	0.0449408252500908
ENSMUSG00000008035.12	Mid1ip1	-0.504092283744786	0.000865752101982666	0.0122691661049732
ENSMUSG00000005674.9	Tomm40l	-0.503136963395998	0.00427464788589674	0.0397676651046001
ENSMUSG00000030091.17	Nup210	-0.501847273970382	0.00290388630192723	0.0300781326727834
ENSMUSG00000035203.16	Epn1	-0.501221011266589	0.003913711872314	0.0372846409748319
ENSMUSG00000004100.12	Ppan	-0.500879541012331	0.0000524148684068671	0.00141956935268598
ENSMUSG00000033152.13	Podxl2	-0.499848529897256	0.00421786419336257	0.0394058235784227
ENSMUSG00000068923.14	Syt11	-0.498754448724557	0.00168956719829287	0.0200572872491953
ENSMUSG00000034165.16	Ccnd3	-0.49739434571924	0.00256551645645634	0.0274481185910669
ENSMUSG00000001674.11	Ddx18	-0.496222055277642	0.000124983694346201	0.00278717856064503
ENSMUSG00000042625.16	Safb2	-0.496129639425353	0.00171502811713409	0.0202624746258542
ENSMUSG00000058301.8	Upf1	-0.493933256968683	0.00177338808476334	0.02075408428597
ENSMUSG00000036377.18	C530008M17Rik	-0.492242215998728	0.000122424408720914	0.00273626144632709
ENSMUSG00000032977.9	Fam207a	-0.492129835687621	0.000492495557596553	0.00814123173191809
ENSMUSG00000032288.9	Imp3	-0.490654747683374	0.00303250475252508	0.0309415371687132
ENSMUSG00000022791.16	Tnk2	-0.490448927656165	0.00339160927138123	0.0334427881983509
ENSMUSG00000001138.13	Cnnm3	-0.490433963101157	0.00158199827120777	0.0190022294053383
ENSMUSG00000029345.13	Tfip11	-0.489629899770977	0.00298932594941965	0.0306270733577491
ENSMUSG00000026974.11	Zmynd19	-0.488271739159892	0.0019771339319619	0.0225917465136281
ENSMUSG00000061894.15	Zscan20	-0.487469566314022	0.000909242829302371	0.0127210579329001
ENSMUSG00000047260.4	Emc6	-0.486743006635048	0.00567433292369866	0.0489795569295063
ENSMUSG00000029122.11	Evc	-0.486584152857653	0.00289698151753628	0.0300380013520694
ENSMUSG00000011877.13	Git1	-0.486365525281844	0.000727636723157303	0.0108217539659366
ENSMUSG00000035168.16	Tanc1	-0.485079589169753	0.00127124767839631	0.0161450898297289
ENSMUSG00000040234.16	Tm7sf3	-0.484772805698378	0.000737281560343793	0.0108997814569841
ENSMUSG00000031730.18	Dhodh	-0.484623007133749	0.000688288785098237	0.0104322057833123
ENSMUSG00000041235.12	Chd7	-0.4838226165354	0.00109778154519962	0.0144416185358875
ENSMUSG00000038342.15	Mlxip	-0.483473650675552	0.00354972614448829	0.0345644994177212
ENSMUSG00000017386.10	Traf4	-0.483446221868549	0.000691239325256277	0.010461826278312
ENSMUSG00000034832.15	Tet3	-0.483148656228543	0.000227727636858384	0.00450119681028659
ENSMUSG00000020019.4	Ntn4	-0.482823063946034	0.000732371528582907	0.0108595853060255
ENSMUSG00000036529.17	Sbf1	-0.482455537795323	0.00115024029480306	0.0149825977953158
ENSMUSG00000039086.9	Ss18l1	-0.481744158638056	0.00457570956647718	0.0417494970086188
ENSMUSG00000029624.10	Ptcd1	-0.481203249252653	0.00472848294770104	0.0427851092825984
ENSMUSG00000066621.12	Tecpr1	-0.481128198225286	0.00335451254655537	0.0332328145903408
ENSMUSG00000043059.16	Zfp513	-0.480456787416585	0.00153667697969761	0.0186239942895463
ENSMUSG00000040661.6	Rad54l2	-0.480340185308166	0.000446702604004596	0.00759509358867163
ENSMUSG00000066571.13	4931406P16Rik	-0.480269913943868	0.000716819637870762	0.0107010160548101
ENSMUSG00000034190.9	Chmp7	-0.479612914053009	0.000694433381190637	0.0104772768509166
ENSMUSG00000035842.10	Ddx11	-0.479166134390736	0.00245275389594257	0.0264702482237678
ENSMUSG00000060733.13	Ipmk	-0.478560821743112	0.000400071041579071	0.00700654452235431
ENSMUSG00000061374.14	Fiz1	-0.47735819846627	0.0000361453163522023	0.00104003032900205
ENSMUSG00000039849.5	Pcif1	-0.475614616188935	0.00370810218709301	0.0357380291002037
ENSMUSG00000109324.1	Prmt1	-0.474203900467832	0.00175395999822243	0.0205752999791477
ENSMUSG00000032316.8	Clk3	-0.473045289663128	0.000153444607109611	0.00326749660144795
ENSMUSG00000049553.11	Polr1a	-0.469869333178338	0.000130205191397578	0.00285860234712845
ENSMUSG00000026527.13	Rgs7	-0.469742021888315	0.00350658233446208	0.0342453176259659
ENSMUSG00000020780.15	Srp68	-0.46893854686808	0.00181584986578422	0.0211015378600071
ENSMUSG00000058454.15	Dhcr7	-0.46822617118063	0.00117861315465029	0.0152961472060634
ENSMUSG00000025733.17	Rhot2	-0.467562228357055	0.00219481426548992	0.0244450521423246
ENSMUSG00000041638.18	Gcn1l1	-0.46628849789692	0.00032885601256725	0.00601436388297577
ENSMUSG00000024858.13	Grk2	-0.466137859016432	0.000776161451836847	0.0112976510885943
ENSMUSG00000028741.13	Mrto4	-0.46587939589159	0.000859945357933939	0.0122474258053451
ENSMUSG00000030084.11	Plxna1	-0.465840517216951	0.000340689943415064	0.00618514480604729
ENSMUSG00000024785.6	Rcl1	-0.465216055121689	0.00216165117837633	0.0241980432587864
ENSMUSG00000028455.15	Stoml2	-0.464431888996806	0.00583279420529874	0.049903730909311
ENSMUSG00000040918.12	Slc19a2	-0.463164834957824	0.00580137780773662	0.0497575329093092
ENSMUSG00000032078.17	Zpr1	-0.462665297558263	0.000174427498162913	0.00362852798537249
ENSMUSG00000018398.18	39692	-0.46234539127478	0.000154422772317733	0.00328127702164959
ENSMUSG00000014039.17	Prdm15	-0.461437019101944	0.000243620305333961	0.00475839660418303
ENSMUSG00000041912.12	Tdrkh	-0.46129638748953	0.00153360687378634	0.0186239942895463
ENSMUSG00000040430.18	Pitpnc1	-0.460379104074099	0.00275327170022381	0.0288802177020831
ENSMUSG00000031479.9	Vps36	-0.459838363747835	0.000654122592359246	0.0100449112265856
ENSMUSG00000015363.13	Trabd	-0.459744117478537	0.00259578020633215	0.0276971703931835
ENSMUSG00000051695.6	Pcbp1	-0.459660091700853	0.00258805502538859	0.0276743208620975
ENSMUSG00000025821.9	Zfp282	-0.459228043517183	0.00152895479534263	0.0186074455602625
ENSMUSG00000042492.12	Tbc1d10b	-0.458532777126507	0.00540413569013878	0.047113891845647
ENSMUSG00000040687.16	Madd	-0.457649828139389	0.00151600729711664	0.0184839143083256
ENSMUSG00000026048.16	Ercc5	-0.457636463947019	0.00143880556660099	0.0177279803342851
ENSMUSG00000028099.8	Polr3c	-0.457506922872137	0.00385574427226261	0.0368741583201188
ENSMUSG00000016477.18	E2f3	-0.457116143539872	0.0016388495653037	0.0195842029126858
ENSMUSG00000029547.10	Ints1	-0.456169456434044	0.0046571292391305	0.0422939015876144
ENSMUSG00000026520.8	Pycr2	-0.455679684360595	0.00071618736429112	0.0106996341349446
ENSMUSG00000048458.8	Fam212b	-0.455375098727532	0.00348230053105097	0.0340921521126348
ENSMUSG00000023026.15	Dip2b	-0.455351618053329	0.00241525131957276	0.026193849786942
ENSMUSG00000109511.1	Nup62	-0.455088288026563	0.00360425672324561	0.0349581162124971
ENSMUSG00000066640.11	Fbxl18	-0.454425944088195	0.004017741456473	0.0379655502262046
ENSMUSG00000050248.11	Evc2	-0.454254860775598	0.0020580316863201	0.0233012439641895
ENSMUSG00000063317.7	Usp31	-0.454012407139928	0.000854732105781028	0.0122082593639113
ENSMUSG00000074088.6	Snrnp40	-0.453187980353909	0.000607622378990518	0.00951509768047948
ENSMUSG00000041560.12	Nop53	-0.453034893859827	0.00139664314946691	0.0173052815238634
ENSMUSG00000026857.9	Ntmt1	-0.452929137560825	0.00175902880744369	0.0206225583131704
ENSMUSG00000048756.11	Foxo3	-0.452526684224082	0.00288514666411932	0.0299309432842311
ENSMUSG00000002820.6	Atg4d	-0.451966725484334	0.00183234475992958	0.0212363075571933
ENSMUSG00000015709.9	Arnt2	-0.451844166891155	0.00109512955492009	0.0144162970958106
ENSMUSG00000041025.15	Iffo2	-0.451710229238547	0.00296311741452421	0.0304529822410277
ENSMUSG00000020918.14	Kat2a	-0.450185431060738	0.00260423719635537	0.0277516371864549
ENSMUSG00000025237.16	Parp6	-0.450054434977274	0.00135395827862038	0.0169278761456517
ENSMUSG00000037697.19	Ddhd1	-0.44930519810767	0.000459358197721001	0.00771618349069296
ENSMUSG00000008604.11	Ubqln4	-0.448580506471153	0.0000238813570445384	0.000731758737879404
ENSMUSG00000037070.10	Rbmxl1	-0.448579317703155	0.00253281190159407	0.0271862457764496
ENSMUSG00000030641.10	Ddias	-0.448266144891682	0.0051868673051623	0.0456614761655606
ENSMUSG00000061607.15	Mdc1	-0.448073412539072	0.000919290222513724	0.0127894236219892
ENSMUSG00000047767.17	Atg16l2	-0.448021176930965	0.00131411213372589	0.0165782637743046
ENSMUSG00000070493.3	Chchd2	-0.448015467758602	0.00527487296726896	0.0462159880055693
ENSMUSG00000028708.16	Mknk1	-0.447213095276927	0.00475723478581372	0.0429864082173003
ENSMUSG00000033257.14	Ttll4	-0.447073242679599	0.00000364858554396109	0.000164993507974261
ENSMUSG00000037351.9	Actr1b	-0.446387446138221	0.00290830008600582	0.0301081196893292
ENSMUSG00000074247.10	Dda1	-0.445465621659162	0.00319481008106324	0.0319884535729671
ENSMUSG00000025583.15	Rptor	-0.445050053752316	0.0000504576306926251	0.00137595946145982
ENSMUSG00000024870.5	Rab1b	-0.444950410879267	0.000609513974334636	0.00952966446465627
ENSMUSG00000063576.11	Klhdc3	-0.444870083596837	0.00235864863611188	0.0257065471198011
ENSMUSG00000020471.11	Pold2	-0.444857657092728	0.00434667853539198	0.0401925848713367
ENSMUSG00000019849.11	Prep	-0.444765051313908	0.000144275627866394	0.0031028449833354
ENSMUSG00000026709.10	Dars2	-0.444596286048064	0.00244536026506075	0.0264461633700104
ENSMUSG00000047284.14	Neurl4	-0.442291793357263	0.000644859550314807	0.00994890317898137
ENSMUSG00000027404.15	Snrpb	-0.442291664455826	0.00340129581410993	0.0334976102904766
ENSMUSG00000051403.9	Ppp1r37	-0.442073433679588	0.0031677900188654	0.0318465705496991
ENSMUSG00000002550.16	Uck1	-0.440646597876126	0.003698021906928	0.035658212210529
ENSMUSG00000028246.13	Faxc	-0.4401064365213	0.00178685887692943	0.0208541446620914
ENSMUSG00000013076.17	Amotl1	-0.439036991847374	0.00462711737797883	0.0421178154354593
ENSMUSG00000058446.14	Znrf2	-0.43877050270296	0.00502354507840348	0.0447147349114043
ENSMUSG00000027367.16	Stard7	-0.438527540832565	0.0029100362211535	0.0301103695638664
ENSMUSG00000007610.15	Gtpbp3	-0.43809841086979	0.0022769166526014	0.025063782697292
ENSMUSG00000025153.9	Fasn	-0.437960392539282	0.000613062537059216	0.00956988732346976
ENSMUSG00000044636.5	Csrnp2	-0.437772788754436	0.00126942313207224	0.0161322523034181
ENSMUSG00000004562.16	Arhgef40	-0.437645630507843	0.00174601435124197	0.0204981649310273
ENSMUSG00000034390.16	Cmip	-0.437192497320843	0.00384980290492409	0.0368351074276641
ENSMUSG00000001229.8	Dpp9	-0.436996700325227	0.00452969039199928	0.0414402916573076
ENSMUSG00000032187.16	Smarca4	-0.436698917099885	0.000550883956193246	0.00880747938026701
ENSMUSG00000040688.16	Tbl3	-0.435250883078191	0.00232076500089342	0.0254194288081282
ENSMUSG00000022462.6	Slc38a2	-0.434566209811918	0.000455486845018543	0.00768230837736168
ENSMUSG00000030970.16	Ctbp2	-0.4335460163318	0.0000408458271036795	0.00115516194341005
ENSMUSG00000023452.18	Pisd	-0.432142883294051	0.00182741679639346	0.0211986764122296
ENSMUSG00000041341.10	Atg2b	-0.431865895376366	0.00024109725645158	0.00473711903781226
ENSMUSG00000020611.14	Gna13	-0.431737302591899	0.00479865479576749	0.0432370833421587
ENSMUSG00000034931.15	Dhx8	-0.431635506928377	0.0000470309020858229	0.00129498282479367
ENSMUSG00000022967.12	Ifnar1	-0.430892601345935	0.0000602513953894148	0.00158419617187685
ENSMUSG00000002957.11	Ap2a2	-0.4290978224867	0.000218647762232121	0.00436524862663828
ENSMUSG00000031386.14	Hcfc1	-0.42883595630453	0.000185539337498183	0.00381172784031242
ENSMUSG00000027425.18	Kat14	-0.426607421147103	0.0033576457818135	0.0332328145903408
ENSMUSG00000025373.14	Rnf41	-0.426594633667875	0.000184448391461692	0.00379459722136947
ENSMUSG00000038685.18	Rtel1	-0.426228343576204	0.00217076841389017	0.0242726925016202
ENSMUSG00000025332.14	Kdm5c	-0.426222721682203	0.000866008232525367	0.0122691661049732
ENSMUSG00000001150.7	Mcm3ap	-0.425979516214531	0.000258368238551885	0.00495372372271868
ENSMUSG00000009563.16	Tor2a	-0.425280180300104	0.00129312867737192	0.0163496658347566
ENSMUSG00000027303.17	Ptpra	-0.425249274646505	0.00362788127787497	0.0351120515422858
ENSMUSG00000021275.16	Tecpr2	-0.424754877516967	0.000304450014642837	0.00563033725773717
ENSMUSG00000022433.18	Csnk1e	-0.423793270355901	0.000892037497802474	0.012549129685061
ENSMUSG00000023845.6	Lnpep	-0.423666753372634	0.00302564024830939	0.0308916138929396
ENSMUSG00000029438.9	Bcl7a	-0.42288819888149	0.00169139868292932	0.0200670130993858
ENSMUSG00000006456.10	Rbm14	-0.422831739191645	0.000293844689609346	0.00545967288800869
ENSMUSG00000003072.15	Atp5d	-0.421891343330941	0.00111798325881039	0.0146297149213967
ENSMUSG00000030056.8	Isy1	-0.421489578993579	0.00575886640812084	0.049531247957048
ENSMUSG00000003134.10	Tbc1d8	-0.421478961557031	0.00215347886437624	0.0241338148593889
ENSMUSG00000067274.10	Rplp0	-0.421352585477385	0.00515351219138106	0.0454481830489663
ENSMUSG00000018974.7	Sart3	-0.421325299510273	0.00112715766667713	0.0147400400671993
ENSMUSG00000066647.6	Gm5113	-0.42028835429519	0.00280692345860029	0.0292921139479147
ENSMUSG00000045969.8	Ing1	-0.419662332428775	0.00259475230531027	0.0276971703931835
ENSMUSG00000022248.14	Rad1	-0.419553818579624	0.00157234764294381	0.0189329235020523
ENSMUSG00000107002.1	0610012G03Rik	-0.417539901424028	0.00433747348416508	0.040163667362715
ENSMUSG00000062127.11	Cttnbp2nl	-0.416938577235381	0.00542201865118328	0.0472282599998719
ENSMUSG00000037012.18	Hk1	-0.416093397267454	0.00430327555531802	0.0399402799083239
ENSMUSG00000030512.13	Snrpa1	-0.41516654310674	0.00316613324783104	0.0318460637434045
ENSMUSG00000027655.14	Dhx35	-0.414759924155187	0.0011938050387188	0.0154384767727333
ENSMUSG00000037926.15	Ssh2	-0.414478927780087	0.00284812098277493	0.0296398942170671
ENSMUSG00000021047.7	Nova1	-0.413992937980627	0.00237159958976491	0.0257768431288867
ENSMUSG00000003099.11	Ppp5c	-0.41367542127295	0.00278598587679789	0.0291462638562101
ENSMUSG00000026965.12	Anapc2	-0.412905008304969	0.000455018223944073	0.00768230837736168
ENSMUSG00000002948.19	Map2k7	-0.412759645791065	0.00313272709627307	0.0316545946399662
ENSMUSG00000086370.8	Ftx	-0.411046033900901	0.00279583670893074	0.029233893857886
ENSMUSG00000032047.5	Acat1	-0.41027604293396	0.00334161575795119	0.0331503616529842
ENSMUSG00000041264.16	Uspl1	-0.410036442850116	0.0000755925794979066	0.0018732786106825
ENSMUSG00000032549.7	Rab6b	-0.409668422986631	0.00196995358509107	0.0225356779136933
ENSMUSG00000039852.17	Rere	-0.409426348435351	0.000703644538632534	0.010584565214404
ENSMUSG00000023927.15	Satb1	-0.40941731838124	0.00132699113019336	0.016703237559418
ENSMUSG00000040731.13	Eif4h	-0.406755180625715	0.0030932973018246	0.0313680915645384
ENSMUSG00000057421.12	Las1l	-0.406420873999199	0.000533611766278953	0.00860658789246317
ENSMUSG00000026074.14	Map4k4	-0.405115401915738	0.0000855158323062473	0.0020549713642077
ENSMUSG00000004268.11	Emg1	-0.404950771195718	0.0010920680252645	0.0143855472431021
ENSMUSG00000027466.15	Rbck1	-0.404439671417532	0.00511612479049632	0.0451992753884089
ENSMUSG00000040722.7	Scamp5	-0.404343053497074	0.00221109263626206	0.0245637992217676
ENSMUSG00000006676.16	Usp19	-0.403725098369341	0.000459662683606981	0.00771618349069296
ENSMUSG00000045639.14	Zfp629	-0.402268615856335	0.00248731417653573	0.0267558348072821
ENSMUSG00000020919.11	Stat5b	-0.401417185518754	0.00220086193566973	0.0244986456342799
ENSMUSG00000071659.3	Hnrnpul2	-0.400219964694155	0.00295461526765097	0.0304129011844135
ENSMUSG00000021607.9	Mrpl36	-0.400141553556583	0.00247274904943811	0.0266425271223427
ENSMUSG00000020280.12	Pus10	-0.399340290763396	0.0010021351896201	0.0135799474378505
ENSMUSG00000022194.15	Pabpn1	-0.399044061128805	0.000542052621534293	0.0086966720017899
ENSMUSG00000039108.14	Lsm14b	-0.398222697052921	0.00166375509168456	0.0198165613318036
ENSMUSG00000005469.10	Prkaca	-0.397865835683179	0.00441702367320027	0.0406723150586138
ENSMUSG00000006333.14	Rps9	-0.397753801216322	0.00549896628080927	0.047793514474811
ENSMUSG00000038143.16	Stox2	-0.396987423921447	0.00403709158998661	0.0380576988927649
ENSMUSG00000037373.12	Ctbp1	-0.396813674133861	0.00560706143421126	0.0485396845987947
ENSMUSG00000034930.16	Rtkn	-0.393657489782796	0.00149474973493528	0.0182696753977139
ENSMUSG00000031231.4	Cox7b	-0.391738190271571	0.00498053039274699	0.0444170108125097
ENSMUSG00000020156.16	Mum1	-0.391410485287989	0.00442678734552306	0.0407432957869056
ENSMUSG00000063511.11	Snrnp70	-0.391116308261806	0.00189042532609269	0.0217893500522021
ENSMUSG00000039231.18	Suv39h1	-0.390667202043149	0.00508537674783795	0.0450221558768381
ENSMUSG00000059070.16	Rpl18	-0.387147136233485	0.00583640667651258	0.049903730909311
ENSMUSG00000005871.14	Apc	-0.386950703125967	0.000000103396497543862	0.00000907006886640298
ENSMUSG00000049792.6	Bag5	-0.386832393309493	0.00315550629838664	0.0317552854647285
ENSMUSG00000026269.14	Rnpepl1	-0.386682910372713	0.00489618270362192	0.0438819268080039
ENSMUSG00000001729.14	Akt1	-0.386171248426572	0.00157759420429457	0.018966528259636
ENSMUSG00000024533.16	Spire1	-0.385645673336998	0.000950980415688597	0.0130743319979379
ENSMUSG00000028467.15	Gba2	-0.385172641018809	0.000568954308338	0.00899483186826223
ENSMUSG00000033712.6	Ccar2	-0.384956043508703	0.00164771249278434	0.0196664058816673
ENSMUSG00000030213.12	Atf7ip	-0.384358133002108	0.00013659032592564	0.00296593999066355
ENSMUSG00000014496.8	Ankrd28	-0.383510375346003	0.00532861901350745	0.0465578986085435
ENSMUSG00000037275.14	Gemin5	-0.38348297758842	0.000267699094460218	0.00508833609556454
ENSMUSG00000055660.8	Mettl4	-0.38336212310738	0.00180672281568282	0.0210448177561174
ENSMUSG00000051786.14	Tubgcp6	-0.380096857243326	0.00111486188862569	0.0145985052457096
ENSMUSG00000001687.15	Ubl3	-0.379719392306843	0.0052248475128758	0.0459122923519659
ENSMUSG00000045962.16	Wnk1	-0.37954487920697	0.00396527251049794	0.0375951829366913
ENSMUSG00000024767.11	Otub1	-0.377538867319599	0.0034202214432221	0.0336505658123464
ENSMUSG00000037933.16	Bicd2	-0.376545330338371	0.0026713008668289	0.0281844277194694
ENSMUSG00000021068.16	Nin	-0.375841964809772	0.000551512317576275	0.00880916466349886
ENSMUSG00000000078.7	Klf6	-0.375569895266611	0.00136938211143479	0.0170527640447203
ENSMUSG00000025047.8	Pdcd11	-0.375452070870643	0.00273112664753736	0.0287239181896171
ENSMUSG00000027374.12	Mrps5	-0.371985768195449	0.00177782461406308	0.0207937303680239
ENSMUSG00000030315.15	Vgll4	-0.371616921033924	0.002925422111965	0.0302222477174081
ENSMUSG00000010047.12	Hyal2	-0.371294215751617	0.0031404432505645	0.0317124676651196
ENSMUSG00000001642.18	Akr1b3	-0.37127436786147	0.00261532736204482	0.0278159146741087
ENSMUSG00000037876.17	Jmjd1c	-0.370881181178639	0.000922703688675924	0.0128189212529784
ENSMUSG00000020547.5	Bzw2	-0.370529501870536	0.00100835574039313	0.0136268933560284
ENSMUSG00000022538.19	Lsg1	-0.370496653848537	0.00482056130572094	0.0433212057531249
ENSMUSG00000033904.16	Ccp110	-0.369163728040879	0.00103128486561689	0.0138423984162863
ENSMUSG00000036591.15	Arhgap21	-0.368614474956588	0.000332890165865553	0.00606019057693718
ENSMUSG00000098188.1	Sowahc	-0.368137675142876	0.00450625848801441	0.0413021611303216
ENSMUSG00000032479.15	Map4	-0.367975554172963	0.00236519296030261	0.0257512754531226
ENSMUSG00000053838.14	Nudcd3	-0.367806690404294	0.00366731467987177	0.0353965499164839
ENSMUSG00000006356.10	Crip2	-0.365316219401935	0.0042613982129701	0.0397002911523177
ENSMUSG00000063810.7	Alms1	-0.363581433640049	0.000592772904349641	0.00931936782611549
ENSMUSG00000003360.14	Ddx23	-0.363162819365961	0.00192828253356556	0.0221356115969526
ENSMUSG00000039840.7	Epg5	-0.361414375273064	0.00270385656868024	0.0284673162369016
ENSMUSG00000034994.10	Eef2	-0.361086826898515	0.00169520077585328	0.0200833228884914
ENSMUSG00000029713.15	Gnb2	-0.360950490134419	0.00180241652600117	0.0210070003691788
ENSMUSG00000025439.5	Clns1a	-0.360524248914184	0.000418357336597847	0.00726263940284791
ENSMUSG00000032480.17	Dhx30	-0.35981271314407	0.00110859268087801	0.0145615259718922
ENSMUSG00000020739.11	Nup85	-0.359809581124712	0.00403017977661601	0.0380394525581101
ENSMUSG00000026743.16	Mllt10	-0.35809027095125	0.00094314211796629	0.0130389068958729
ENSMUSG00000025217.15	Btrc	-0.35558958632605	0.00379878748790962	0.0363821072211634
ENSMUSG00000031029.6	Eif3f	-0.354459952060997	0.0000695213005038612	0.00175626787499036
ENSMUSG00000027010.16	Slc25a12	-0.352376901635778	0.00103507979479589	0.013861803636709
ENSMUSG00000035901.14	Dennd5a	-0.352131831445803	0.000247584327658563	0.00481211695669706
ENSMUSG00000029505.17	Ep400	-0.35089708665248	0.00217681145739106	0.0243128378269171
ENSMUSG00000034729.16	Mrps10	-0.35047722401917	0.00338000355763774	0.0333541914037671
ENSMUSG00000000399.10	Ndufa9	-0.349312662278487	0.00467577244248717	0.0424243426417886
ENSMUSG00000022604.18	Cep97	-0.348110285612468	0.00105671451275873	0.014059976654659
ENSMUSG00000032867.8	Fbxw8	-0.348088205348092	0.00295814304468859	0.0304322379412331
ENSMUSG00000001785.13	Pwp1	-0.348020272812056	0.000866237886552642	0.0122691661049732
ENSMUSG00000038056.15	Kmt2c	-0.347707508448213	0.000673455541399633	0.0102494826184163
ENSMUSG00000009112.4	Bcl2l13	-0.346407419523393	0.000198692520004748	0.00404422916744778
ENSMUSG00000036698.10	Ago2	-0.345815514947799	0.000355778207907944	0.00640195088222509
ENSMUSG00000049354.8	Dcaf7	-0.345280032159321	0.00148862150214779	0.018217235358074
ENSMUSG00000022721.18	Trmt2a	-0.34427261594454	0.00147192132663129	0.0180239903029434
ENSMUSG00000020255.8	D10Wsu102e	-0.343723607445288	0.00208800280587282	0.0235196906968344
ENSMUSG00000024163.17	Mapk8ip3	-0.342426262287172	0.00138448767706122	0.0172084440111214
ENSMUSG00000028991.15	Mtor	-0.341970636539853	0.0000582056990025589	0.00154680523670518
ENSMUSG00000011257.19	Pabpc4	-0.341084967384541	0.000706059190288544	0.0106042601874776
ENSMUSG00000004846.10	Plod3	-0.340920417581519	0.00426788016850269	0.039723344760829
ENSMUSG00000001909.15	Trmt1	-0.340729819285895	0.00455787012137786	0.0416404493807908
ENSMUSG00000064302.13	Clasp1	-0.340608730635357	0.00269260736060486	0.02837902228814
ENSMUSG00000003166.19	Dgcr2	-0.339243598320573	0.00297661397341711	0.0305600062263046
ENSMUSG00000005566.14	Trim28	-0.338952883229626	0.0000518660487069953	0.00140855399399477
ENSMUSG00000074102.4	Rbm15b	-0.338492811844212	0.0015426261685551	0.0186706738654486
ENSMUSG00000024251.9	Thada	-0.33763057952408	0.00563915495553168	0.0487341965969553
ENSMUSG00000033530.8	Ttc7b	-0.337026259154501	0.00238347279328848	0.0258775181418095
ENSMUSG00000046897.16	Zfp740	-0.335268279136112	0.00136667906825648	0.0170405110240156
ENSMUSG00000035530.13	Eif1	-0.335233540284453	0.00200268153575905	0.0228179088772547
ENSMUSG00000029101.15	Rgs12	-0.334243903479878	0.00134351011777356	0.0168392251907584
ENSMUSG00000040054.16	Baz2a	-0.331941239115802	0.00438099637002403	0.0404721589169275
ENSMUSG00000029475.17	Kdm2b	-0.330414784602525	0.00457612393441254	0.0417494970086188
ENSMUSG00000029642.11	Polr1d	-0.32656471767592	0.00340877298762365	0.0335545801785695
ENSMUSG00000031060.16	Rbm10	-0.323353049506099	0.000327585075276298	0.00599665200124894
ENSMUSG00000048118.17	Arid4a	-0.323153298740236	0.00506609014088555	0.0449374662385039
ENSMUSG00000032777.9	Gtf3c1	-0.321902567138682	0.000244396672770813	0.00476886224181237
ENSMUSG00000026867.18	Gapvd1	-0.32122642498475	0.000479543809240097	0.00797250452671602
ENSMUSG00000024188.15	Luc7l	-0.313091694596353	0.0037193379698884	0.035808762793688
ENSMUSG00000024947.16	Men1	-0.312310199148479	0.00459101806252561	0.0418276346918981
ENSMUSG00000037174.18	Elf2	-0.311581384388402	0.0014361096464686	0.0177149264605846
ENSMUSG00000022673.4	Mcm4	-0.310138616711216	0.00429637948004826	0.0399136472314699
ENSMUSG00000015937.15	H2afy	-0.304044835956484	0.0058374149800097	0.049903730909311
ENSMUSG00000029701.15	Rbm28	-0.296972290065655	0.000308271178076664	0.00567981050684931
ENSMUSG00000018707.13	Dync1h1	-0.29591722442152	0.00234964573210199	0.0256648631619404
ENSMUSG00000060261.15	Gtf2i	-0.293767062826289	0.000943856727710171	0.013039693119759
ENSMUSG00000076138.1	Gm26377	-0.292302383330535	0.00000694209966147996	0.000284376872853234
ENSMUSG00000054199.17	Gon4l	-0.291158821147042	0.000901574972302543	0.0126405401880466
ENSMUSG00000032178.14	Ilf3	-0.289497934007034	0.000232892519935596	0.00459304393610446
ENSMUSG00000041879.13	Ipo9	-0.289415525047449	0.00334262663023028	0.0331503616529842
ENSMUSG00000039275.9	Foxk2	-0.28479837000641	0.00188715003606802	0.0217642521611684
ENSMUSG00000051510.13	Mafg	-0.283928059790096	0.00479550819436317	0.0432337198514096
ENSMUSG00000020532.18	Acaca	-0.277410489566187	0.000692353900486525	0.010461826278312
ENSMUSG00000039953.13	Clstn1	-0.262348925161577	0.00472480292179993	0.0427713323857003
ENSMUSG00000041852.14	Tcf20	-0.260915537220227	0.00100759184863035	0.0136258583895612
ENSMUSG00000038773.11	Kdm3b	-0.259060720478545	0.00524877292657406	0.0460225224543701
ENSMUSG00000041258.17	Zfp236	-0.258388668646129	0.00173505345930169	0.0204139079113686
ENSMUSG00000019432.15	Ddx39b	-0.247118210776522	0.00502885575826744	0.0447152411491391
ENSMUSG00000038371.15	Sbf2	-0.239940088846717	0.001608724956816	0.0192939941130533
ENSMUSG00000001441.13	Npepps	-0.238642024529108	0.00508165171660289	0.0450150783206668
ENSMUSG00000045983.15	Eif4g1	-0.238519306960188	0.00244785421356717	0.0264461633700104
ENSMUSG00000095590.1	Gm24305	-0.20767501488975	0.000222727513309041	0.00442442179494163

## Sheet: up-regulated
gene ID	gene symbol	HQ_0..vs..WT_0.log2FoldChange	HQ_0..vs..WT_0.pvalue	HQ_0..vs..WT_0.padj
ENSMUSG00000000031.16	H19	4.12364973850521	0.00000000264029763147338	0.00000035851986673945
ENSMUSG00000025128.7	Bhlhe22	3.82519961229028	0.0000000000141280941081922	0.00000000400127808135587
ENSMUSG00000048126.16	Col6a3	3.81533940837723	0.00000000112397189363921	0.000000170097273216773
ENSMUSG00000021099.6	Six6	3.80740941787373	0.000000000271140826439391	0.0000000488669716741902
ENSMUSG00000026043.18	Col3a1	3.7571589039939	0.00000000158845494425975	0.000000224936566213925
ENSMUSG00000063415.12	Cyp26b1	3.63384939445523	0.00000432611709110049	0.000186852442987074
ENSMUSG00000048583.16	Igf2	3.54580413568471	0.0000190030316706202	0.000611792172694539
ENSMUSG00000022053.13	Ebf2	3.49862576245481	0.000000303361346392949	0.0000221108040155891
ENSMUSG00000036446.5	Lum	3.36757358305319	0.0000139058655473068	0.000478367801424064
ENSMUSG00000080542.1	Gm22710	3.24932033782524	0.0000155808736973551	0.000518273189681315
ENSMUSG00000024087.3	Cyp1b1	3.14160233256048	0.0000000000000000258836056630588	0.0000000000000399766027895096
ENSMUSG00000036422.10	Pcdh8	3.1261998822294	0.00000000200037508581012	0.000000275398861640178
ENSMUSG00000037610.15	Kcnmb2	3.11951951850297	0.000002887217707193	0.000137593968858417
ENSMUSG00000024411.9	Aqp4	3.05851928515952	0.000000000216913366269221	0.0000000405689385498802
ENSMUSG00000030208.15	Emp1	3.05525298313396	0.000000643945182189863	0.0000411813330223033
ENSMUSG00000023886.9	Smoc2	3.02439955697788	0.00000189780079167735	0.0000973584785898586
ENSMUSG00000074971.4	Fibin	2.98773330023149	0.000112789806520749	0.00256134927179135
ENSMUSG00000097986.2	Gm26953	2.98561011096976	0.00000666033052164244	0.000273944092513613
ENSMUSG00000024810.16	Il33	2.94454623086995	0.00000000487976417616718	0.000000636456084161278
ENSMUSG00000041797.7	Abca9	2.92522010856684	0.000000753120103453044	0.0000462247865354694
ENSMUSG00000068615.4	Gjd2	2.91380620302613	0.000000778540956907458	0.0000473453204622404
ENSMUSG00000032487.8	Ptgs2	2.9083306405439	0.00000000142214313379023	0.000000210402892741727
ENSMUSG00000030235.17	Slco1c1	2.87923629823424	0.0000000267586836795546	0.00000279205738919563
ENSMUSG00000063975.13	Slco1a5	2.87909779466418	0.00000747427259824628	0.000301178000967963
ENSMUSG00000050711.7	Scg2	2.85508189100837	0.00000008922955453357	0.00000811456843407351
ENSMUSG00000071847.12	Apcdd1	2.84556565422846	0.00000741346032502782	0.000299942552946279
ENSMUSG00000026185.8	Igfbp5	2.8184335826286	0.000000142534400740407	0.0000118606967719494
ENSMUSG00000041789.7	2700046A07Rik	2.81241155907045	0.00043778168172831	0.00750780436008975
ENSMUSG00000025993.10	Slc40a1	2.80830799178076	0.00000137994331526768	0.0000753646727966438
ENSMUSG00000051029.8	Serpinb1b	2.79305488236749	0.0000979356714364302	0.00229500553927568
ENSMUSG00000064373.12	Selenop	2.79097137254242	0.000000391248684633731	0.0000272158076240832
ENSMUSG00000039519.6	Cyp7b1	2.77531007922541	0.0000000000000000262141657636128	0.0000000000000399766027895096
ENSMUSG00000026994.9	Galnt3	2.7675317342167	0.0000040586578217428	0.000178441571300598
ENSMUSG00000063297.7	Luzp2	2.76100660097523	0.000000000000633001882937128	0.000000000267005581472948
ENSMUSG00000039774.12	Galnt12	2.72001322490175	0.00000014433187018927	0.000011913973533877
ENSMUSG00000040420.15	Cdh18	2.71984692808651	0.000248941376048446	0.00482902424673233
ENSMUSG00000099957.3	2610027F03Rik	2.71839478204477	0.00106650920603147	0.0141333857015868
ENSMUSG00000037096.6	Gm9762	2.67992540843994	0.0000385459652412367	0.00109953059123384
ENSMUSG00000028717.12	Tal1	2.66995017980074	0.000424275807726781	0.00733327627566123
ENSMUSG00000024076.9	Vit	2.65672368231684	0.00000000137292163042598	0.000000206198267599963
ENSMUSG00000087694.8	A530058N18Rik	2.64748652787733	0.00000294050572584555	0.000138798871464019
ENSMUSG00000044734.16	Serpinb1a	2.64337058302957	0.000129108285426099	0.00285348022137394
ENSMUSG00000036949.16	Slc39a12	2.63823285753785	0.0000303797283042486	0.000901613942562468
ENSMUSG00000033377.14	Palmd	2.62008511695023	0.0000000000000479042661177421	0.0000000000263806132162288
ENSMUSG00000021098.14	4930447C04Rik	2.61400349942901	0.000000000370616415957158	0.0000000629565703623004
ENSMUSG00000027004.3	Frzb	2.58778826852908	0.00000963262502918227	0.000371530722185873
ENSMUSG00000108665.1	Gm44897	2.58704873112857	0.000479757775554714	0.00797250452671602
ENSMUSG00000068614.7	Actc1	2.58662560499287	0.0000208250943116533	0.000655329356711946
ENSMUSG00000044681.19	Cnpy1	2.58579857672129	0.000380464462036923	0.00672255611397683
ENSMUSG00000022494.13	Shisa9	2.57902129636245	0.00000405937698141587	0.000178441571300598
ENSMUSG00000058665.8	En1	2.57899603979619	0.000453550407423597	0.00767859677811512
ENSMUSG00000050777.7	Tmem37	2.56776615066509	0.0000595289811793779	0.00157354940250822
ENSMUSG00000032564.16	Cpne4	2.5619168231801	0.00106811630162679	0.0141452275749841
ENSMUSG00000025780.7	Itih5	2.55763898521757	0.0000000000000044795505062297	0.00000000000370029536608349
ENSMUSG00000035799.6	Twist1	2.54749623738109	0.0000928958718579512	0.00219549951876865
ENSMUSG00000018830.8	Myh11	2.53384276422304	0.000000549055336370654	0.0000367737231200953
ENSMUSG00000097767.8	Miat	2.50995105868086	0.000000362295693064449	0.0000256518289821525
ENSMUSG00000028339.17	Col15a1	2.50539846539027	0.000000816988863340905	0.000048785554866667
ENSMUSG00000044667.12	Plppr4	2.49686859139874	0.0000808744511751573	0.00197455171742302
ENSMUSG00000071424.10	Grid2	2.49624698423293	0.0000406364951668891	0.00115088359526225
ENSMUSG00000032452.12	Clstn2	2.49218399301029	0.0000000000000331412323135405	0.0000000000193242626651747
ENSMUSG00000063434.5	Sorcs3	2.4838392837043	0.00000130335976578221	0.0000717752982128674
ENSMUSG00000038700.4	Hoxb5	2.48105659143004	0.00181171127236972	0.0210781549147475
ENSMUSG00000024647.14	Cbln2	2.47428880429754	0.0000102845555717811	0.000388364408020114
ENSMUSG00000098682.8	Otx2os1	2.45479366143778	0.000816085026489196	0.0117836020758546
ENSMUSG00000038112.15	AW551984	2.44944286389835	0.000338978688688034	0.00615971815145763
ENSMUSG00000019256.17	Ahr	2.44465050658624	0.0000000000272255156737576	0.00000000683222592699043
ENSMUSG00000061911.15	Myt1l	2.42935675686213	0.0000000988544447494875	0.00000886782519076285
ENSMUSG00000029659.16	Medag	2.41852379863717	0.000000000241402383845475	0.0000000443129838864494
ENSMUSG00000030074.9	Gxylt2	2.4071816455974	0.0000000133753848732634	0.00000155068424042367
ENSMUSG00000111158.1	CT025619.3	2.40472297430835	0.00000420032111470196	0.000182612644953874
ENSMUSG00000030237.14	Slco1a4	2.39691730674886	0.000976033243210385	0.0132991811127022
ENSMUSG00000037735.7	2810032G03Rik	2.39394242507101	0.000670415187081786	0.0102238316029972
ENSMUSG00000039851.11	4932438H23Rik	2.39352394280514	0.00000383852483150939	0.000170625010727968
ENSMUSG00000007279.14	Scube2	2.39078243131856	0.00126815633526018	0.0161264909214452
ENSMUSG00000026483.13	Fam129a	2.38033158171006	0.0000000000248344016224861	0.00000000635016119894685
ENSMUSG00000047230.6	Cldn2	2.36759892922607	0.000703956729588733	0.010584565214404
ENSMUSG00000040181.14	Fmo1	2.36662984160659	0.0000266616285603655	0.000808206095121172
ENSMUSG00000020218.11	Wif1	2.36612976934329	0.0015669540190385	0.0188959023281255
ENSMUSG00000026976.15	Pax8	2.36352259895888	0.000456948247839267	0.00768853439736156
ENSMUSG00000060512.7	0610040J01Rik	2.35830115873663	0.0000998358284182523	0.00232205081971959
ENSMUSG00000041362.16	Shtn1	2.34556504748389	0.00000844080102655756	0.000331660115536415
ENSMUSG00000039488.15	Cntn5	2.34198758055501	0.00106482795496083	0.0141205446201328
ENSMUSG00000039457.3	Ppl	2.33809379172784	0.0000355464926982351	0.0010257776095233
ENSMUSG00000074766.10	Ism1	2.33462324874795	0.000442961775757277	0.00755091763060018
ENSMUSG00000002944.15	Cd36	2.31898237420479	0.0000119603957386486	0.000430409676030557
ENSMUSG00000022309.9	Angpt1	2.3181090134217	0.000000000780938992611496	0.000000122873932766055
ENSMUSG00000022829.14	Stxbp5l	2.31773913366627	0.00000000537214506876087	0.000000691576467455742
ENSMUSG00000046709.16	Mapk10	2.31727572466387	0.000000000000000103094230307616	0.000000000000127740194740531
ENSMUSG00000092196.2	Gm38505	2.31252057282954	0.000487719082131491	0.00808447391576657
ENSMUSG00000106073.1	Gm42892	2.30627884092111	0.000793127137800382	0.0115023741820721
ENSMUSG00000052920.14	Prkg1	2.30296654091752	0.0000000000116212605482234	0.00000000349970778560889
ENSMUSG00000022032.14	Scara5	2.29892515649126	0.000000000674358885278069	0.00000010869239756616
ENSMUSG00000076355.2	Gm27509	2.29702846782361	0.000646597907651473	0.00996022029463127
ENSMUSG00000048960.13	Prex2	2.29552123723001	0.0000000317762170041549	0.00000321489802278852
ENSMUSG00000115429.1	AC166574.4	2.28532785984308	0.00486788162773692	0.0436480114291653
ENSMUSG00000030772.6	Dkk3	2.28304876592939	0.00000122727226289411	0.0000679627726588706
ENSMUSG00000078706.4	Gm53	2.28273507015928	0.000691924183811642	0.010461826278312
ENSMUSG00000020436.17	Gabrg2	2.28245597022624	0.000876837036934001	0.0123900885653717
ENSMUSG00000000125.5	Wnt3	2.27934361938896	0.00015660384746963	0.00331695649154424
ENSMUSG00000038760.14	Trhr	2.27932950814018	0.0000148615449140582	0.000502781788261439
ENSMUSG00000021108.18	Prkch	2.27680602187225	0.0000981810812393275	0.00229804006560764
ENSMUSG00000019890.4	Nts	2.2689753214551	0.00291687598612297	0.0301559062732889
ENSMUSG00000045238.9	A730035I17Rik	2.26421975382227	0.0002715991667954	0.00514766107238891
ENSMUSG00000024027.7	Glp1r	2.26161988852661	0.00172168434736311	0.0203166315140113
ENSMUSG00000030513.14	Pcsk6	2.26102861486322	0.0000132278385177194	0.00045846485771641
ENSMUSG00000019889.10	Ptprk	2.25865284786655	0.0000000000739003140187616	0.0000000160997112683731
ENSMUSG00000022262.8	Dnah5	2.25374560914082	0.00000269974601654521	0.000129908895092254
ENSMUSG00000043458.5	Pcdhb12	2.24124395811383	0.000000057117681463199	0.00000539218111908533
ENSMUSG00000060969.9	Irx1	2.2388852650617	0.000673648214466402	0.0102494826184163
ENSMUSG00000070867.4	Trabd2b	2.23877262861186	0.000513085856521717	0.00836507163284789
ENSMUSG00000044550.11	Tceal3	2.23764641887352	0.0000000206672500739866	0.00000226369189346289
ENSMUSG00000050315.13	Synpo2	2.23251562533132	0.00000454159840164272	0.000195308434517499
ENSMUSG00000021379.2	Id4	2.23140836801187	0.00000165386293406755	0.0000879030366431348
ENSMUSG00000029153.11	Ociad2	2.22627638491175	0.00000000000000486551715956592	0.00000000000370995683416901
ENSMUSG00000020061.17	Mybpc1	2.225337134912	0.0018211574368951	0.0211508179182457
ENSMUSG00000042256.4	Ptchd4	2.22293981869843	0.00000223490699230002	0.000111886442228151
ENSMUSG00000020241.13	Col6a2	2.2228096753742	0.0000113869959210923	0.000417277623171267
ENSMUSG00000028222.2	Calb1	2.22171515277109	0.000000235342160981302	0.0000181180891250838
ENSMUSG00000019852.7	Arfgef3	2.21868693917302	0.00000000492650140387651	0.000000638352224391188
ENSMUSG00000051043.16	Gprc5c	2.21865554503858	0.000276331446746817	0.00521060361923582
ENSMUSG00000053024.14	Cntn2	2.21096517542035	0.00000181149212619071	0.0000932800815629373
ENSMUSG00000008658.15	Rbfox1	2.20064790522186	0.000637309431831439	0.0098400774813538
ENSMUSG00000001119.7	Col6a1	2.19593726597568	0.0000663073997243554	0.00170942028548159
ENSMUSG00000021848.16	Otx2	2.19470668139469	0.00035685366975922	0.00640817391573962
ENSMUSG00000050671.12	Ism2	2.18823837242513	0.000000383836885887072	0.0000268889267233612
ENSMUSG00000049001.5	Ndnf	2.17982591122403	0.000000021017426503501	0.00000227688787121261
ENSMUSG00000097451.10	Rian	2.17188153416721	0.0000377209663700883	0.00108066207844942
ENSMUSG00000021763.17	BC067074	2.16203211026109	0.00000013630521032364	0.0000114502152316363
ENSMUSG00000024211.15	Grm8	2.15579597556254	0.00254744824187905	0.0273137703597903
ENSMUSG00000048915.12	Efna5	2.15500921902136	0.000865182214795634	0.0122691661049732
ENSMUSG00000020846.6	Rflnb	2.15487786773347	0.000000000110219233960418	0.000000022503105276874
ENSMUSG00000090124.7	Ugt1a7c	2.13334380167645	0.00074513018528785	0.0109667453031415
ENSMUSG00000060735.4	Rxfp3	2.13312838368119	0.00236794830522282	0.0257512754531226
ENSMUSG00000019997.11	Ctgf	2.13195075064946	0.00000078151847913914	0.0000473810515257903
ENSMUSG00000049926.5	Olfr921	2.13150718726218	0.000448776752822765	0.00762382101517679
ENSMUSG00000022860.14	Chodl	2.13107949777935	0.000211115950095498	0.00424480092357327
ENSMUSG00000041957.15	Pkp2	2.12514763018924	0.000000135977685915277	0.0000114502152316363
ENSMUSG00000017978.18	Cadps2	2.12135037784263	0.000766616860166021	0.0111833548585661
ENSMUSG00000110981.1	Gm35940	2.11861181779374	0.0000215017050993044	0.000670893847295935
ENSMUSG00000031654.16	Cbln1	2.117396889557	0.00000122352722320018	0.0000679627726588706
ENSMUSG00000035407.8	Kank4	2.11328774414185	0.0000932755177168783	0.00220141326040132
ENSMUSG00000094076.7	Gm4767	2.10428028083886	0.0031818811834647	0.0319558229291731
ENSMUSG00000085743.1	8430419K02Rik	2.10066640168881	0.0000759902677154785	0.00188078284327011
ENSMUSG00000020932.14	Gfap	2.09297426516987	0.0000762252699774321	0.00188190034533324
ENSMUSG00000036972.14	Zic4	2.09201791534881	0.000902602143682284	0.0126459982321564
ENSMUSG00000097303.2	3110083C13Rik	2.08160575578265	0.00395339843448321	0.0375017537863065
ENSMUSG00000070532.5	Ccdc190	2.07425531499072	0.00041397288439646	0.00720545428723426
ENSMUSG00000031737.11	Irx5	2.06858751425165	0.00493660907051589	0.044144463158763
ENSMUSG00000040855.15	Reps2	2.06754041686251	0.0000000000906537478136469	0.0000000193248446280167
ENSMUSG00000025586.17	Cpeb1	2.05473927246506	0.000554602237790979	0.00883131675839853
ENSMUSG00000022836.10	Mylk	2.05364329867751	0.000000000000245639537021212	0.000000000118775702962086
ENSMUSG00000026360.9	Rgs2	2.05324828364726	0.000000000371546972629969	0.0000000629565703623004
ENSMUSG00000023885.8	Thbs2	2.04769757087374	0.000520864032452526	0.00847098395682635
ENSMUSG00000052387.15	Trpm3	2.04665481640368	0.00206259580213113	0.0233158831996303
ENSMUSG00000034555.14	Tex16	2.04314315868696	0.0000601338621434724	0.00158320560025809
ENSMUSG00000048015.4	Neurod4	2.04195010024431	0.000330048086799285	0.0060250490983387
ENSMUSG00000050295.4	Foxc1	2.04149263748835	0.0000129307601085607	0.000450531316611978
ENSMUSG00000027070.14	Lrp2	2.04123601889976	0.0000839124951640739	0.00202873806905825
ENSMUSG00000075302.10	Erich2	2.03723537851848	0.00000195871093484233	0.0000993131567346528
ENSMUSG00000019929.16	Dcn	2.03551349519485	0.00306238706030684	0.0311342684464528
ENSMUSG00000026970.16	Rbms1	2.03493097681072	0.000258178723056615	0.00495372372271868
ENSMUSG00000102147.1	Gm38055	2.03408624002443	0.00522301827362081	0.0459122923519659
ENSMUSG00000062760.10	1810041L15Rik	2.03196963532391	0.000351483009892574	0.00634622101194925
ENSMUSG00000045871.5	Slitrk6	2.02605026111255	0.00206285291965455	0.0233158831996303
ENSMUSG00000028558.14	Calr4	2.02582619511172	0.000406201872219181	0.00709511199713239
ENSMUSG00000069833.12	Ahnak	2.02464763397638	0.00067957441537052	0.0103317199269329
ENSMUSG00000048078.16	Tenm4	2.01951857845396	0.00044046594432843	0.00753428588982841
ENSMUSG00000071604.4	Fam189a2	2.01944948312114	0.000000000000391500835813993	0.000000000168728349348096
ENSMUSG00000085071.1	Gm14066	2.01699343429321	0.0000610329785482199	0.00159838678958845
ENSMUSG00000061013.5	Mkx	2.01259748479404	0.000000184362511551257	0.00001475574788942
ENSMUSG00000042453.14	Reln	2.01124107979483	0.000000514845177418749	0.0000347170259943085
ENSMUSG00000085316.1	D330050G23Rik	2.01008086482034	0.00120639857992776	0.015540514520512
ENSMUSG00000045954.7	Cavin2	2.00835994639226	0.000607001971281625	0.00951289650644918
ENSMUSG00000031734.13	Irx3	2.00801659055931	0.00356898939990189	0.0347179660711752
ENSMUSG00000085555.9	2610035F20Rik	2.00588969483679	0.0000000887268859273324	0.00000810603923276205
ENSMUSG00000063600.14	Egfem1	2.00523591838405	0.0009618754897817	0.0131693242989794
ENSMUSG00000021806.4	Nid2	2.00444968998127	0.000000000509189137526114	0.0000000841222887621267
ENSMUSG00000033788.15	Dysf	2.00037407969631	0.0000124354500805753	0.000439146734338088
ENSMUSG00000025013.14	Tll2	1.99935605056098	0.00289883084522426	0.0300414644571724
ENSMUSG00000028369.15	Svep1	1.99387361106928	0.000000000296589598974277	0.0000000511294678231743
ENSMUSG00000056222.15	Spock1	1.99118428949274	0.00143034628565603	0.0176566719259843
ENSMUSG00000041324.14	Inhba	1.98471066452923	0.00119979004077115	0.0154796515553608
ENSMUSG00000024421.16	Lama3	1.98180016025431	0.0000711027845144128	0.00178658137262134
ENSMUSG00000041992.9	Rapgef5	1.97282796234469	0.00000190051607638211	0.0000973584785898586
ENSMUSG00000050931.7	Sgms2	1.96820413315005	0.00000196942850869431	0.0000996018372062876
ENSMUSG00000045776.3	Lrtm1	1.96560224084802	0.000000141617321894999	0.0000118462590994446
ENSMUSG00000062209.15	Erbb4	1.9626323528662	0.00000108027502540261	0.0000616470500064068
ENSMUSG00000070063.1	Snora33	1.9597083481208	0.000927702911603584	0.0128793488953369
ENSMUSG00000103197.1	Gm37642	1.95843425422727	0.00235331030144795	0.0256907360827123
ENSMUSG00000072875.2	Gpr27	1.95819369100567	0.0000276620701183273	0.000834704018410713
ENSMUSG00000042607.15	Asb4	1.95412602746048	0.000874581951865704	0.0123758652360725
ENSMUSG00000104339.1	C130089K02Rik	1.95102871992464	0.0000258244234182647	0.000788858542784434
ENSMUSG00000039899.5	Fgl2	1.94898860250171	0.000143798562343074	0.0030992069370388
ENSMUSG00000021804.6	Rgr	1.94691445155771	0.00050924989019904	0.00833626091794779
ENSMUSG00000055737.12	Ghr	1.94280609241634	0.00012968438049641	0.00285360457174419
ENSMUSG00000043631.8	Ecm2	1.94194635942773	0.0000513525176136224	0.00139665004850619
ENSMUSG00000088025.1	Rprl3	1.93955954703104	0.00403131852835255	0.0380394525581101
ENSMUSG00000041488.16	Stx3	1.93928660646024	0.000000000190438733937859	0.0000000363023836569044
ENSMUSG00000034810.7	Scn7a	1.93716567085781	0.000075439669098955	0.00187182908621625
ENSMUSG00000026532.7	Spta1	1.93618314344439	0.000729599992722103	0.0108346965211353
ENSMUSG00000031825.16	Crispld2	1.935173813685	0.00000171727431685979	0.0000905451152440037
ENSMUSG00000042671.12	Rgs8	1.93376319032918	0.00000000556198818186934	0.000000711396230358449
ENSMUSG00000040152.8	Thbs1	1.93215003061318	0.0000741814154845727	0.00184754593213776
ENSMUSG00000027868.11	Tbx15	1.93205491064117	0.000332371435437415	0.00605630855473047
ENSMUSG00000016918.15	Sulf1	1.92230276669178	0.0000818395230363064	0.00198880935890441
ENSMUSG00000055775.16	Myh8	1.92103025917148	0.00455359226639845	0.041620547109889
ENSMUSG00000043621.13	Ubxn10	1.92066345692021	0.00420503733890651	0.0393750401389557
ENSMUSG00000032269.8	Htr3a	1.91850444676632	0.00000303878708142369	0.000142758184571622
ENSMUSG00000046532.8	Ar	1.91712657148481	0.000023767720704312	0.000729404122233723
ENSMUSG00000027750.16	Postn	1.91577961184265	0.00305215395683997	0.0310726089307911
ENSMUSG00000033453.8	Adamts15	1.91462202280134	0.00144852190243903	0.0177950822981065
ENSMUSG00000042282.4	Gucy2f	1.91389017580094	0.00295323231458646	0.0304129011844135
ENSMUSG00000105947.1	Gm43789	1.9127451613165	0.0000000248401229720152	0.00000261944381872447
ENSMUSG00000026874.10	Hc	1.9108600694991	0.0000483773993229234	0.00132653103952553
ENSMUSG00000020486.18	38231	1.91076383668504	0.000000000417165653839616	0.0000000694983956921881
ENSMUSG00000045827.10	Serpinb9	1.91014472352243	0.00016815083221308	0.0035350904015104
ENSMUSG00000053025.13	Sv2b	1.9101429102906	0.000360469815202182	0.00644392613740601
ENSMUSG00000064453.1	Snord21	1.90918982280124	0.00170182456187062	0.0201424907099015
ENSMUSG00000098061.1	Gm26945	1.90768524669107	0.0015736573280501	0.0189329235020523
ENSMUSG00000006522.17	Itih3	1.90754138527314	0.0023547923017406	0.0256927668585622
ENSMUSG00000038764.14	Ptpn3	1.90732932940579	0.000000000707000244409553	0.000000113034514882414
ENSMUSG00000110737.1	4930444F02Rik	1.90315516348303	0.0024765904578809	0.0266694219595268
ENSMUSG00000067860.11	Zic3	1.89923941026364	0.000120364197742876	0.00270546510232711
ENSMUSG00000065911.1	Gm24447	1.89899252980207	0.000582504767422524	0.00917977505099486
ENSMUSG00000044647.16	Csrnp3	1.89787362625109	0.0000000000000506395691235859	0.0000000000271332285912186
ENSMUSG00000100301.6	6030407O03Rik	1.89623592865246	0.00199627471079861	0.0227710852368138
ENSMUSG00000108242.1	9330118I20Rik	1.89601875719919	0.00318865575174965	0.0319666553473078
ENSMUSG00000046447.3	Camk2n1	1.89415885700505	0.00000000141590504115083	0.000000210402892741727
ENSMUSG00000048540.8	Nhlh2	1.88373874562002	0.00475126663551166	0.0429520570218963
ENSMUSG00000046192.4	Iqub	1.88329256424139	0.0000000628809108070103	0.00000586446664062906
ENSMUSG00000065176.1	Rnu12	1.87902825949353	0.00304708460947239	0.0310423701864286
ENSMUSG00000030551.14	Nr2f2	1.8775644886334	0.000000000279655822639057	0.0000000499475376920658
ENSMUSG00000032348.6	Gsta4	1.87610612577031	0.0000000000000000631426097857858	0.0000000000000894144456430859
ENSMUSG00000098650.1	Gm28048	1.87172195039273	0.0000019324055688457	0.0000984831372811463
ENSMUSG00000040717.6	Il17rd	1.87079484875004	0.0000000000249842407827417	0.00000000635016119894685
ENSMUSG00000110084.1	Gm45257	1.86988405344397	0.000131649168271042	0.00288391686295405
ENSMUSG00000040170.13	Fmo2	1.86856599398046	0.0036098143025029	0.0349948990450464
ENSMUSG00000004961.7	Syt5	1.8685328504664	0.00102392031470353	0.0137715198364976
ENSMUSG00000050052.12	Tdrp	1.86526358534793	0.0000173846926769546	0.00056593026653633
ENSMUSG00000025887.10	Casp12	1.86342223955483	0.0000196077312998745	0.000623075801586993
ENSMUSG00000031209.14	Heph	1.86211326917242	0.0000145867960188242	0.000495176765536284
ENSMUSG00000104286.1	Gm37457	1.86008891517832	0.00580209968803309	0.0497575329093092
ENSMUSG00000024620.11	Pdgfrb	1.85926937796365	0.0000103601029335019	0.000388994395183097
ENSMUSG00000019846.11	Lama4	1.85900237024361	0.000536750336668139	0.00863023148779064
ENSMUSG00000029287.14	Tgfbr3	1.85794627762535	0.0000110869242823199	0.000408546977503704
ENSMUSG00000026051.8	1500015O10Rik	1.85693047189872	0.000000000111238553197158	0.000000022503105276874
ENSMUSG00000020140.15	Lgr5	1.85198802561248	0.00000119552244834422	0.0000669526342893338
ENSMUSG00000043079.17	Synpo	1.84956395911031	0.000006420713359187	0.000267054581038259
ENSMUSG00000039419.17	Cntnap2	1.84863183021507	0.000515098654712315	0.00839098671295944
ENSMUSG00000057054.11	Inca1	1.84786648557346	0.000148491573078442	0.00317566929480056
ENSMUSG00000045382.6	Cxcr4	1.84738537110836	0.000000243577016292752	0.0000183608910570487
ENSMUSG00000032246.14	Calml4	1.84621860286804	0.000992155598292568	0.0134814837122345
ENSMUSG00000047414.6	Flrt2	1.84465676007287	0.0000000000000000000000034585893954221	0.0000000000000000000137133069528486
ENSMUSG00000103032.1	Gm37121	1.84443569985756	0.00534882461872349	0.0466932840449992
ENSMUSG00000041548.4	Hspb8	1.84267236013331	0.000505992773384535	0.00829719332700447
ENSMUSG00000039706.11	Ldb2	1.84253221812891	0.0000893134109622439	0.00213073209666244
ENSMUSG00000037940.17	Inpp4b	1.84188356767057	0.000000000742762562140191	0.000000117802142355434
ENSMUSG00000029413.14	Naaa	1.84020654566239	0.0000000000107308823784521	0.00000000332405848676271
ENSMUSG00000079550.9	Mpp4	1.83909953843991	0.000258672731648377	0.00495476995645322
ENSMUSG00000053846.4	Lipg	1.8389580921328	0.0000180303513924897	0.000584071431954425
ENSMUSG00000022548.14	Apod	1.83843328127417	0.00414251921489631	0.0388667503243348
ENSMUSG00000005338.13	Cadm3	1.83358067306812	0.0000070983779326062	0.000290155345389522
ENSMUSG00000031503.13	Col4a2	1.83191927118652	0.000000000127028136281467	0.0000000254377050684857
ENSMUSG00000025085.16	Ablim1	1.8283439618208	0.00000263099594754528	0.000127218279658744
ENSMUSG00000005397.8	Nid1	1.82622743452722	0.00557925298777677	0.0483640972814492
ENSMUSG00000078161.8	Erich3	1.82562601916093	0.000000401545776734271	0.0000278344231599892
ENSMUSG00000019817.18	Plagl1	1.82552690836419	0.000000243391106035842	0.0000183608910570487
ENSMUSG00000027350.8	Chgb	1.81966832896898	0.00000787709441524098	0.000311703386790723
ENSMUSG00000019139.10	Isyna1	1.81746453135364	0.000000815630132474423	0.000048785554866667
ENSMUSG00000068794.7	Col28a1	1.81616421514753	0.0000153314154520517	0.000512086158924414
ENSMUSG00000026796.16	Fam129b	1.81505999110089	0.00000338055974503622	0.000154562053392514
ENSMUSG00000004665.10	Cnn2	1.81111146710843	0.00000338252322545889	0.000154562053392514
ENSMUSG00000020681.14	Ace	1.80943766237656	0.000671278705785888	0.0102291317003883
ENSMUSG00000039179.13	Tekt5	1.8062172129405	0.00401516996261278	0.0379593440671427
ENSMUSG00000090084.7	Srpx	1.79317366906522	0.00133865905097084	0.0167967820794284
ENSMUSG00000028173.10	Wls	1.78885880754039	0.000474621630275695	0.0079154039409668
ENSMUSG00000029217.16	Tec	1.78151094951335	0.0000379706986852686	0.00108468170235656
ENSMUSG00000031586.16	Rbpms	1.78014296113348	0.00000978197110506377	0.000374724322354452
ENSMUSG00000033826.9	Dnah8	1.77734073564217	0.0000679580471859618	0.00174065669956291
ENSMUSG00000034573.14	Ptpn13	1.77664555677589	0.0000000000238770288948497	0.00000000631149463787194
ENSMUSG00000096956.2	Snhg18	1.77012318723486	0.00333314647019536	0.0331179203694931
ENSMUSG00000067276.5	Capn6	1.76874052651542	0.000311564118661569	0.00572983177408682
ENSMUSG00000062960.10	Kdr	1.76864096058286	0.000661261460666757	0.0101231725542227
ENSMUSG00000048938.12	Nr1h5	1.76553676765925	0.00440621966579563	0.0406105554971634
ENSMUSG00000059588.13	Calcrl	1.76379112874689	0.000719896224118975	0.0107388582717522
ENSMUSG00000038843.17	Gcnt1	1.76100835673208	0.000392854139328663	0.00689233036477057
ENSMUSG00000025789.9	St8sia2	1.76009416902661	0.000000240579208871446	0.0000182738805205993
ENSMUSG00000027864.9	Ptgfrn	1.75734628882575	0.00000000000000443511019272199	0.00000000000370029536608349
ENSMUSG00000027239.14	Mdk	1.75722086068075	0.000000000000132647296951752	0.0000000000674290426171407
ENSMUSG00000025875.14	Tspan17	1.75332407127781	0.00165783072480207	0.0197752672197359
ENSMUSG00000041544.11	Disp3	1.7503227836597	0.0000000224799227203187	0.00000239604552650709
ENSMUSG00000025355.7	Mmp19	1.74948654463047	0.0000285399958090996	0.000856327449288344
ENSMUSG00000059182.7	Skap2	1.74846006933017	0.000000000000291884069363945	0.000000000131625238763535
ENSMUSG00000037492.16	Zmat4	1.74796884298807	0.00281832618096561	0.0293915394727214
ENSMUSG00000032878.16	Ccdc85a	1.74741109041722	0.0020756832447427	0.0234341801406743
ENSMUSG00000000253.13	Gmpr	1.74727665660958	0.000000231633023749498	0.0000180083321405247
ENSMUSG00000064371.1	mt-Tt	1.74631714441319	0.0000168682774157808	0.000550022368039233
ENSMUSG00000050926.5	Dcaf12l2	1.74205485461487	0.00187400295629793	0.0216378034994796
ENSMUSG00000054477.15	Kcnn2	1.73439707302286	0.00000319460423292007	0.000148383431900658
ENSMUSG00000030306.14	Tmtc1	1.73311137551474	0.00375352247318695	0.0360283323893534
ENSMUSG00000102697.1	Pcdhac2	1.73202076613785	0.00000000835501750513319	0.00000102245816073621
ENSMUSG00000021268.17	Meg3	1.73121292744337	0.00061620531089185	0.00958890917459256
ENSMUSG00000001025.8	S100a6	1.72989790225809	0.00126518753977391	0.0161094046088747
ENSMUSG00000107917.1	Gm44235	1.72846597256637	0.0000722499613774976	0.00180624903443744
ENSMUSG00000104943.1	Gm42868	1.7281261346765	0.00195802516208447	0.0224251004265307
ENSMUSG00000031673.6	Cdh11	1.72724949919865	0.00000059088374921386	0.0000385703972194768
ENSMUSG00000039153.16	Runx2	1.72358029527442	0.00122865065749937	0.015755497596976
ENSMUSG00000068373.14	D430041D05Rik	1.7226176808972	0.0000198139488271759	0.000628498456798019
ENSMUSG00000108235.1	Gm44248	1.72160712201376	0.00221128653481087	0.0245637992217676
ENSMUSG00000057182.14	Scn3a	1.71899788415093	0.000101847297317264	0.00236058982612547
ENSMUSG00000092536.2	Gm20501	1.71775317449819	0.0000862542647786811	0.00206770350572836
ENSMUSG00000022883.10	Robo1	1.71726726410839	0.0000000630078887492555	0.00000586446664062906
ENSMUSG00000086596.2	Susd5	1.71680811571514	0.00450842245685292	0.0413028998184423
ENSMUSG00000074607.11	Tox2	1.71673369113087	0.000000743138744846955	0.0000458963414847068
ENSMUSG00000027574.15	Nkain4	1.71352816183353	0.000125920001553375	0.00279861438430007
ENSMUSG00000056671.6	Prelid2	1.71113615706101	0.0000853373660094396	0.0020531714576907
ENSMUSG00000040605.6	Bace2	1.7100843118145	0.000257080714086909	0.00495135174260379
ENSMUSG00000073424.9	Cyp4f15	1.70990727225229	0.0046604383283314	0.0423045741113416
ENSMUSG00000022758.12	P2rx6	1.7087622264079	0.0000204399204307442	0.000644247207636967
ENSMUSG00000001507.16	Itga3	1.70684530668116	0.00285965645169579	0.0297443279931107
ENSMUSG00000073002.9	Vamp5	1.70447938315929	0.000223848906960649	0.00443780458049487
ENSMUSG00000000901.16	Mmp11	1.70423041698671	0.0000837191182463767	0.00202711850069264
ENSMUSG00000111593.1	CT009696.3	1.70401327661317	0.0000817801764423882	0.00198880935890441
ENSMUSG00000028950.3	Tas1r1	1.70078712845957	0.00222779481128029	0.0246737609685094
ENSMUSG00000026748.13	Plxdc2	1.69792421901925	0.00041486612700314	0.00721466751564672
ENSMUSG00000019899.16	Lama2	1.69742361681111	0.000332288671776091	0.00605630855473047
ENSMUSG00000098641.1	Rnu3b4	1.69527882901025	0.00000000150964298364911	0.000000215314188135565
ENSMUSG00000098925.1	Rnu3b2	1.69527882901025	0.00000000150964298364911	0.000000215314188135565
ENSMUSG00000104856.1	Rnu3b3	1.69527882901025	0.00000000150964298364911	0.000000215314188135565
ENSMUSG00000105025.1	Rnu3b1	1.69527882901025	0.00000000150964298364911	0.000000215314188135565
ENSMUSG00000041308.6	Sntb2	1.69382741725906	0.00000071005660885561	0.0000442668939325864
ENSMUSG00000030717.9	Nupr1	1.69216689644284	0.000203086622697033	0.0041166017794155
ENSMUSG00000004872.15	Pax3	1.69167143826358	0.0000662449866736733	0.00170942028548159
ENSMUSG00000042770.8	Hebp1	1.69060371040245	0.00000000144096189753743	0.000000211607923101331
ENSMUSG00000042379.8	Esm1	1.69017485896187	0.00485504075356829	0.0435722874329974
ENSMUSG00000026824.11	Kcnj3	1.68993892934531	0.00482269362406793	0.0433212057531249
ENSMUSG00000061859.16	Patj	1.68988002289149	0.0000122421963663212	0.000437262679950768
ENSMUSG00000064369.1	mt-Te	1.68353157397745	0.0000262044810584533	0.000799236672282825
ENSMUSG00000074813.13	Gm14005	1.68275201614413	0.0045142468118448	0.0413371561407959
ENSMUSG00000047773.13	Ankfn1	1.67775093187988	0.00202450084590738	0.0230268469923799
ENSMUSG00000029335.5	Bmp3	1.66993743520951	0.000762000195185787	0.011147616785804
ENSMUSG00000097391.8	Mirg	1.66884883325124	0.00512616108495523	0.0452476150976124
ENSMUSG00000089536.1	Scarna3a	1.66785554515879	0.00430798738954663	0.0399471734137619
ENSMUSG00000036815.16	Dpp10	1.66577008817809	0.00000228584388717018	0.000113576077852503
ENSMUSG00000045441.5	Gprin3	1.66069758360837	0.00331299210081948	0.032938850751628
ENSMUSG00000079355.5	Ackr4	1.65273574802967	0.000704213947934372	0.010584565214404
ENSMUSG00000000753.15	Serpinf1	1.64911234432739	0.00350295856096268	0.0342267883051184
ENSMUSG00000107706.1	Gm44022	1.64907303264601	0.00299806217354971	0.0306690312645113
ENSMUSG00000021614.16	Vcan	1.64486190325458	0.0000000227143088461931	0.00000240808113837315
ENSMUSG00000026904.17	Slc4a10	1.64467181428207	0.00193357449948427	0.0221835153080299
ENSMUSG00000009376.15	Met	1.64466081748613	0.00259267219636897	0.0276938180458054
ENSMUSG00000074892.9	B3galt5	1.64453985407355	0.000121276157775776	0.00271365669063742
ENSMUSG00000049422.7	Chchd10	1.64366487765686	0.000680677981555462	0.0103405678040897
ENSMUSG00000027347.18	Rasgrp1	1.64301033639957	0.00156091356752617	0.0188345170275145
ENSMUSG00000054320.16	Lrrc36	1.6400025386013	0.0019609745030858	0.0224459119651709
ENSMUSG00000041594.18	Tmtc4	1.63633386985159	0.0000272708695701948	0.000824153946995597
ENSMUSG00000107707.1	Gm44286	1.63576768411449	0.000154310710016443	0.00328127702164959
ENSMUSG00000040606.13	Kazn	1.63206170813474	0.0000000150320563693222	0.00000169324157682848
ENSMUSG00000031239.5	Itm2a	1.63202604177407	0.0000522301674969573	0.00141650214860079
ENSMUSG00000026614.6	Slc30a10	1.63189902358689	0.00170707241848984	0.0201925481483062
ENSMUSG00000049536.5	Tceal1	1.63149755439995	0.0000000367097619015011	0.00000362075139152865
ENSMUSG00000030222.13	Rerg	1.63072794121368	0.000225834048063887	0.00446822355575506
ENSMUSG00000054545.17	Ugt1a6a	1.63036165162577	0.00125594996508166	0.0160020617337685
ENSMUSG00000031375.17	Bgn	1.62614782789107	0.000861203821199466	0.0122565439736392
ENSMUSG00000025790.14	Slco3a1	1.62489140615034	0.000000229243100361593	0.0000180083321405247
ENSMUSG00000063239.16	Grm4	1.62239818000698	0.0020422762081677	0.0231625433792475
ENSMUSG00000077711.1	AF357399	1.61981368351627	0.0046351267757433	0.0421713576544796
ENSMUSG00000031558.15	Slit2	1.61804085434765	0.0056845451825629	0.0490409522386029
ENSMUSG00000072692.7	Rpl37rt	1.61797939605734	0.0000266071540636818	0.000807789937691411
ENSMUSG00000027684.16	Mecom	1.61627123943395	0.00218122233518041	0.0243483855827431
ENSMUSG00000042834.14	Nrep	1.61487227178233	0.0000000112117171406897	0.00000132304935901293
ENSMUSG00000059049.14	Frem1	1.61401833853467	0.000206985817802031	0.00417871062925179
ENSMUSG00000055567.18	Unc80	1.61401744476729	0.00000000317307734440378	0.000000425042286167601
ENSMUSG00000064347.1	mt-Ta	1.61300140489715	0.000000169868251631218	0.0000137454615860771
ENSMUSG00000021678.9	F2rl1	1.61162644538032	0.00000193014522276754	0.0000984831372811463
ENSMUSG00000030043.11	Tacr1	1.61138794250133	0.000317846297411174	0.00582914231838716
ENSMUSG00000067818.6	Myl9	1.6060425409449	0.000172331343018427	0.00359250144620432
ENSMUSG00000031285.14	Dcx	1.60570161029298	0.00154892191631211	0.018723175298868
ENSMUSG00000089809.9	Rasgef1b	1.60459432111413	0.0000473189089168525	0.00130110592132677
ENSMUSG00000030351.5	Tspan11	1.60395623198444	0.000193095709205517	0.00394245358908278
ENSMUSG00000028351.5	Brinp1	1.59896204607299	0.000109673504653049	0.00250781687398696
ENSMUSG00000019359.14	Gdpd2	1.59894888802196	0.000000144830649264281	0.000011913973533877
ENSMUSG00000046204.14	Pnma2	1.5939037970543	0.000000657437621025954	0.0000417746821693575
ENSMUSG00000055435.6	Maf	1.59099095458291	0.0000000000116509817831116	0.00000000349970778560889
ENSMUSG00000029757.16	Dync1i1	1.59037855949585	0.00457008071731128	0.0417327730173634
ENSMUSG00000114104.1	CT009757.6	1.59001986376754	0.00244674591398272	0.0264461633700104
ENSMUSG00000071531.3	Gprin2	1.58976499052846	0.0000748863960764228	0.0018621471357017
ENSMUSG00000024043.13	Arhgap28	1.58843648294832	0.00328602240791028	0.0328144808774911
ENSMUSG00000067586.4	S1pr3	1.58703372366399	0.000000477105555774634	0.0000322819714786079
ENSMUSG00000000794.9	Kcnn3	1.58103971663717	0.00000315332806469882	0.000147093479723892
ENSMUSG00000006586.15	Runx1t1	1.58078445850703	0.0000684313748308531	0.00174601287776276
ENSMUSG00000025475.17	Adgra1	1.57991819591388	0.0000151393798879431	0.000510439126323931
ENSMUSG00000087540.1	Gm11412	1.57790770559821	0.00114127991661452	0.0148952431513382
ENSMUSG00000007655.16	Cav1	1.57145527660275	0.0000421592666176848	0.00118051901228192
ENSMUSG00000038156.16	Spon1	1.57106291491366	0.00000247359398191906	0.000121490026957293
ENSMUSG00000061143.15	Maml3	1.56954929820258	0.000000235810477997456	0.0000181180891250838
ENSMUSG00000030067.17	Foxp1	1.56755421196557	0.00000000761170886863027	0.00000093728030012792
ENSMUSG00000069763.3	Tmem100	1.56229060042588	0.0000128587337249373	0.000448810556508596
ENSMUSG00000052861.13	Dnah6	1.55949087833947	0.00372521530250557	0.0358274504392021
ENSMUSG00000053219.15	Raet1e	1.55744361327208	0.0000000605125906131192	0.00000568560241187246
ENSMUSG00000034825.14	Nrip3	1.55669685120677	0.00207954058234544	0.0234643665594755
ENSMUSG00000063063.12	Ctnna2	1.55588074911576	0.0000000271461580659977	0.00000281765750606494
ENSMUSG00000032679.12	Cd59a	1.55374835459733	0.00477369535273717	0.0430958608233217
ENSMUSG00000008540.11	Mgst1	1.55130083688456	0.000820956108086785	0.0118453092014705
ENSMUSG00000027737.10	Slc7a11	1.55092742936898	0.00192005549811875	0.0220539398900372
ENSMUSG00000046807.10	Lrrc75b	1.54882215133781	0.0000738198567675932	0.0018422561875449
ENSMUSG00000003617.16	Cp	1.54849456881912	0.0000183011513683268	0.00059091258286169
ENSMUSG00000086296.2	D030055H07Rik	1.54589665236918	0.0000693622010538565	0.00175626787499036
ENSMUSG00000016028.10	Celsr1	1.54506250732428	0.0000204404284289358	0.000644247207636967
ENSMUSG00000069170.14	Adgrv1	1.54142850664539	0.000000000951459256952773	0.000000145097536685298
ENSMUSG00000030630.16	Fah	1.53954588406668	0.000464162193965396	0.00775886635359526
ENSMUSG00000053964.17	Lgals4	1.53923467122912	0.000865761535077586	0.0122691661049732
ENSMUSG00000107804.1	Gm44439	1.53817393584785	0.00000987714812843099	0.000377291833614922
ENSMUSG00000066392.11	Nrxn3	1.53779429796804	0.0000986893237976788	0.00230721208052946
ENSMUSG00000031661.12	Nkd1	1.53754160208957	0.0000000105678964752859	0.00000125454220133259
ENSMUSG00000030209.14	Grin2b	1.53589601199653	0.0000000000996014878588996	0.0000000210063776255605
ENSMUSG00000053199.13	Arhgap20	1.5341653193059	0.000655832160135967	0.0100555859046369
ENSMUSG00000028497.12	Hacd4	1.53399319311774	0.00000113368788431772	0.0000638407367338941
ENSMUSG00000097834.2	Gm26911	1.53314880923999	0.00268159704179167	0.0282780113582552
ENSMUSG00000066058.11	Cldn19	1.52748064207241	0.00428633556777157	0.0398390073282098
ENSMUSG00000104034.1	2900092N22Rik	1.52328445540943	0.00104391869976023	0.0139364903856879
ENSMUSG00000103916.1	Gm38071	1.52003174941152	0.000000236700382516857	0.0000181180891250838
ENSMUSG00000097365.7	C030034L19Rik	1.51927288642363	0.0000108746778104995	0.00040222105894245
ENSMUSG00000066129.15	Kndc1	1.51797415884211	0.000959501207212546	0.0131458959453965
ENSMUSG00000035246.16	Pcyt1b	1.51517876730396	0.0000513572703839097	0.00139665004850619
ENSMUSG00000103217.1	Gm38287	1.51372220645865	0.000242427535376935	0.00474913625380211
ENSMUSG00000017754.13	Pltp	1.51343115335748	0.00142182919090584	0.0175843816030619
ENSMUSG00000052854.15	Nrk	1.51120159806568	0.00421667790457883	0.0394058235784227
ENSMUSG00000022816.11	Fstl1	1.50867758650592	0.000349329245305681	0.00631308321621251
ENSMUSG00000021700.10	Rab3c	1.50795280124343	0.0000416823241548042	0.00117213060477871
ENSMUSG00000089996.6	Tmsb15b2	1.50725844177667	0.000441410337278178	0.00753453005992646
ENSMUSG00000020848.7	Doc2b	1.50409493356647	0.00371789856525733	0.035808762793688
ENSMUSG00000062866.16	Phactr2	1.49862588380018	0.0000000000160249725475648	0.00000000447457860218975
ENSMUSG00000039115.13	Itga9	1.4965109925323	0.00000110454930985633	0.0000625522242201996
ENSMUSG00000098343.1	Mir6240	1.49530738681554	0.000882113789132023	0.0124380553837428
ENSMUSG00000109321.1	A330076H08Rik	1.49182159844944	0.00000000000000658602606025662	0.00000000000466314166587812
ENSMUSG00000010175.13	Prox1	1.48996452939773	0.00000000000000617912600232256	0.00000000000453708048133499
ENSMUSG00000037892.13	Pcdh18	1.48642136986606	0.00000253093549484126	0.000122979892610853
ENSMUSG00000037664.13	Cdkn1c	1.4861811996026	0.000192922878838493	0.00394245358908278
ENSMUSG00000034488.14	Edil3	1.48350981467093	0.000202112702307654	0.00410541426562421
ENSMUSG00000004415.15	Col26a1	1.48348716670794	0.000000737223266683817	0.0000456732851937708
ENSMUSG00000030077.11	Chl1	1.4834648719514	0.000000000000324968924177227	0.00000000014316686492919
ENSMUSG00000024197.9	Plin3	1.48076139227309	0.00000177861243862979	0.0000923062607220828
ENSMUSG00000036158.12	Prickle1	1.47954816431822	0.0000000807579722923215	0.0000074466362823036
ENSMUSG00000038132.6	Rbm24	1.46953106721886	0.00182333746369571	0.0211637384178966
ENSMUSG00000063531.7	Sema3e	1.46452754325572	0.00172046376248762	0.020314588499891
ENSMUSG00000032609.12	Klhdc8b	1.46353305131565	0.0000315398220453445	0.00093185837861245
ENSMUSG00000085014.1	Gm13490	1.46243206010549	0.0000191083199162562	0.000612415562333014
ENSMUSG00000045094.7	Arhgef37	1.45950001252312	0.00266889747704205	0.0281740641546106
ENSMUSG00000030854.17	Ptpn5	1.4593388782874	0.00392096121285109	0.037335761789036
ENSMUSG00000107947.1	Gm44438	1.45866975242407	0.00061756839146729	0.00959505749282055
ENSMUSG00000039497.8	Dse	1.45768107682728	0.000000129919994084704	0.0000110543514280225
ENSMUSG00000071037.5	Camkmt	1.45763855122517	0.000895199904154335	0.0125689363313454
ENSMUSG00000052397.8	Ezr	1.45642099348991	0.00000000268367366997122	0.000000361930819776731
ENSMUSG00000108005.1	Gm44435	1.45593561951447	0.000251488474919661	0.00487366472657113
ENSMUSG00000063142.15	Kcnma1	1.45221534257433	0.0000000309454995023789	0.00000316234292595186
ENSMUSG00000022747.16	St3gal6	1.4479393754293	0.000000000000241353593835723	0.000000000118775702962086
ENSMUSG00000028664.14	Ephb2	1.44674569259724	0.000000237710818142159	0.0000181254498833396
ENSMUSG00000021390.6	Ogn	1.44598839906358	0.000477444445770326	0.00795406398100563
ENSMUSG00000039385.5	Cdh6	1.44300128755571	0.000000760005288827776	0.0000465034100339835
ENSMUSG00000022270.16	Retreg1	1.44138595165462	0.00127558920582862	0.0161588217287875
ENSMUSG00000109394.1	A230057D06Rik	1.43940902574371	0.0000000000284861817418231	0.00000000697208090162522
ENSMUSG00000028883.17	Sema3a	1.43884046519873	0.000000000000796097244700659	0.000000000309463291690011
ENSMUSG00000036103.8	Colec12	1.43679399632579	0.0000638333020473708	0.00165973931383209
ENSMUSG00000027820.12	Mme	1.43493654940069	0.00115296653427085	0.0149997049302165
ENSMUSG00000062257.13	Opcml	1.43388934592151	0.00000194920292537555	0.0000990844820399236
ENSMUSG00000028399.18	Ptprd	1.42827935322333	0.0000142421954617738	0.000485975086109579
ENSMUSG00000052504.6	Epha3	1.42673255967213	0.00227122701710779	0.0250150420078677
ENSMUSG00000033208.7	S100b	1.42417956847831	0.00375171997581162	0.0360283323893534
ENSMUSG00000024593.15	Megf10	1.42283699526184	0.000000000181165164877486	0.0000000348698970261762
ENSMUSG00000107512.1	Gm44433	1.42124184246051	0.0000222183017420266	0.000686102542111648
ENSMUSG00000031824.15	6430548M08Rik	1.41643092482498	0.00000000000073723245573303	0.000000000298278233365456
ENSMUSG00000061186.15	Sfmbt2	1.41629383942252	0.00480024314936148	0.0432370833421587
ENSMUSG00000020032.14	Nuak1	1.40886015568996	0.0000100781414511941	0.000382025151567732
ENSMUSG00000075027.10	4631405J19Rik	1.40683427285965	0.000947648561647823	0.0130562351901291
ENSMUSG00000027560.4	Dok5	1.40611004892078	0.000425739320186146	0.00735216204067104
ENSMUSG00000024663.17	Rab3il1	1.4049255572347	0.000120264435097326	0.00270546510232711
ENSMUSG00000043410.16	Hfm1	1.39914021225182	0.000260770234279415	0.00498051049575087
ENSMUSG00000031273.16	Col4a6	1.39628563517023	0.0000176218756020818	0.000572710957067658
ENSMUSG00000102344.1	9430053O09Rik	1.39585227813392	0.0000124338139277602	0.000439146734338088
ENSMUSG00000112067.1	AC125487.1	1.39551455819309	0.00329116344201064	0.0328370987608762
ENSMUSG00000107595.1	Gm44441	1.39428401555896	0.000359818257228927	0.00643808388949771
ENSMUSG00000041757.16	Plekha6	1.39109525366877	0.00123258444093636	0.0157811480755065
ENSMUSG00000047419.5	Cmya5	1.39060879471464	0.00108292779822084	0.0142936375497524
ENSMUSG00000032202.11	Rab27a	1.39044018738088	0.0000437784355137707	0.00121897118547824
ENSMUSG00000015143.15	Actn1	1.38906760041102	0.00000000567359508201167	0.00000072101937500565
ENSMUSG00000106604.1	Gm42535	1.38871235656744	0.00062307805219431	0.00965040811308766
ENSMUSG00000070287.3	Slc35g2	1.3864046596712	0.00422122780954395	0.0394186723147475
ENSMUSG00000047632.10	Fgfbp3	1.38500843988926	0.000455209925961439	0.00768230837736168
ENSMUSG00000102758.3	Naaladl2	1.38430743006877	0.00111104216418702	0.014561835804751
ENSMUSG00000040710.10	St8sia4	1.38118500760276	0.0000141248051707635	0.000482800452604114
ENSMUSG00000046876.16	Atxn1	1.37854789290463	0.0000107555918526597	0.00039856001584856
ENSMUSG00000021814.17	Anxa7	1.37348052366175	0.000000459227733787163	0.0000313937580080362
ENSMUSG00000025934.15	Gsta3	1.36999597484822	0.000727138264002485	0.0108217539659366
ENSMUSG00000031626.17	Sorbs2	1.36810983769405	0.0000000000562123556178672	0.0000000128093097715427
ENSMUSG00000040811.15	Eml2	1.36801493718578	0.000646568542361053	0.00996022029463127
ENSMUSG00000097924.2	A730020E08Rik	1.36736665573194	0.0000803872200278371	0.00196993403838303
ENSMUSG00000046768.13	Rhoj	1.36478841872548	0.00000173402297258204	0.0000907044998191001
ENSMUSG00000019539.11	Rcn3	1.36476006870643	0.0000158473769763398	0.000524497910777858
ENSMUSG00000021360.16	Gcnt2	1.36254250424359	0.0043140007799088	0.0399836678175278
ENSMUSG00000035228.15	Ccdc106	1.35956759201538	0.0000221879593768952	0.000686102542111648
ENSMUSG00000020627.10	Klhl29	1.35894348945571	0.000150263190950793	0.00321009456961151
ENSMUSG00000020598.16	Nrcam	1.35871554956955	0.00000000000345143993638062	0.00000000122187137033475
ENSMUSG00000046618.7	Olfml2a	1.35790897975102	0.0000542470146771236	0.00146539311033181
ENSMUSG00000019906.15	Lin7a	1.35615220455756	0.00330251821430516	0.0329035502625193
ENSMUSG00000031488.14	Rab11fip1	1.35361895159079	0.000289384686202574	0.0054021199660697
ENSMUSG00000018672.15	Copz2	1.35195132580229	0.00202968040312164	0.0230724850870909
ENSMUSG00000060224.3	Pyroxd2	1.35079000536441	0.00222215005743644	0.0246387723091037
ENSMUSG00000039904.9	Gpr37	1.34812273913332	0.000528386744497043	0.0085567827978622
ENSMUSG00000036298.10	Slc2a13	1.34711060585147	0.00000394874405858832	0.000174740738753378
ENSMUSG00000025779.10	Ly96	1.34595793728453	0.00100214189667467	0.0135799474378505
ENSMUSG00000020181.16	Nav3	1.34357909311045	0.0000073516907395744	0.000298051674666794
ENSMUSG00000053825.15	Ppfia2	1.33848616750722	0.00042228671931713	0.00732147285631027
ENSMUSG00000045284.9	Dcaf12l1	1.33410956627728	0.000210081005220167	0.00422828013044651
ENSMUSG00000025867.8	Cplx2	1.33124065406277	0.000000000924537959694159	0.000000142085000394858
ENSMUSG00000046402.10	Rbp1	1.33065108150278	0.0000828985762986138	0.00201158418007346
ENSMUSG00000028480.14	Glipr2	1.3296966935785	0.0000841158386177403	0.0020311772236257
ENSMUSG00000029189.10	Sel1l3	1.32943150173124	0.000000808220787849256	0.0000485544761185197
ENSMUSG00000036466.17	Megf11	1.32466885625892	0.00000440896019151553	0.000190016599558251
ENSMUSG00000022788.16	Fgd4	1.32331016781254	0.0000000000000112027932918525	0.00000000000765846127624053
ENSMUSG00000061578.8	Ksr2	1.32234233609077	0.0042481492040469	0.039614091237173
ENSMUSG00000047793.13	Sned1	1.3210655741502	0.00000379647383226985	0.000169135042078089
ENSMUSG00000039607.15	Rbms3	1.32076112137679	0.0000000000220904009131082	0.0000000059181378121942
ENSMUSG00000096870.2	Gm21816	1.31846888475243	0.0000867980212729046	0.00207822556972866
ENSMUSG00000025969.15	Nrp2	1.31783615437654	0.0000110090645638757	0.000406433342604907
ENSMUSG00000034205.16	Loxl2	1.3139554153929	0.0000263499747355668	0.000802439706808926
ENSMUSG00000042942.16	Greb1l	1.31107988685627	0.000000700365209978319	0.0000438004425483286
ENSMUSG00000029185.14	Fam114a1	1.31081055946195	0.0000061916260249829	0.000258964105369802
ENSMUSG00000037370.13	Enpp1	1.30900675590473	0.0000342260548315096	0.000994914277176948
ENSMUSG00000028358.15	Zfp618	1.30758906331283	0.000939294570997585	0.0130038511662201
ENSMUSG00000060487.7	Samd5	1.30709131738821	0.0000476067852769219	0.00130720847384346
ENSMUSG00000020258.16	Glyctk	1.30447102947855	0.00080581047793386	0.0116692423119348
ENSMUSG00000017493.12	Igfbp4	1.30446761463103	0.00000000365140704882395	0.000000485833186194193
ENSMUSG00000092035.8	Peg10	1.30346450067025	0.000000568529185554942	0.000037761224002137
ENSMUSG00000030111.9	A2m	1.2989295200815	0.000000433195645965823	0.0000298198044488627
ENSMUSG00000046312.4	AI464131	1.29889128541698	0.00000592343022697706	0.000249324849787304
ENSMUSG00000046463.5	5930403N24Rik	1.29814710460069	0.000286559341355084	0.0053594707003439
ENSMUSG00000063558.4	Aox1	1.29385157094381	0.000000583431048589354	0.0000382997368817349
ENSMUSG00000000197.8	Nalcn	1.29207776596624	0.00000321581819321826	0.000148956999253626
ENSMUSG00000027253.15	Lrp4	1.28950873327817	0.000000000257712764747492	0.0000000468729867992572
ENSMUSG00000046182.8	Gsg1l	1.28805026591296	0.00367063357327102	0.0354113433528457
ENSMUSG00000074093.4	Svip	1.28556588637682	0.000000103021204940533	0.00000907006886640298
ENSMUSG00000036617.16	Etl4	1.28463987164939	0.00168411486087271	0.0200165330436459
ENSMUSG00000015476.6	Prrt1	1.28408122256974	0.00265913829043509	0.0281459779006277
ENSMUSG00000038473.14	Nos1ap	1.28327438265487	0.000423688849641699	0.00732952132997093
ENSMUSG00000085054.2	Gm15834	1.28220699407147	0.00489953739592738	0.0438864580940466
ENSMUSG00000042182.16	Bend6	1.28176130310939	0.0000368607573660521	0.00105907900693041
ENSMUSG00000028007.13	Snx7	1.28133181209734	0.00000409812091842676	0.000179746122141174
ENSMUSG00000074415.12	2610203C20Rik	1.27827295009655	0.00000000439336478526266	0.00000057681097263465
ENSMUSG00000074564.3	Gm10720	1.27660422098747	0.00336624956255823	0.0332681443557911
ENSMUSG00000110411.1	Gm45457	1.27008623162512	0.00274353344057426	0.0288085542687419
ENSMUSG00000008682.13	Rpl10	1.26423243789188	0.0000799156578205285	0.00196080187659898
ENSMUSG00000104626.1	Gm42675	1.26421856750513	0.00562862237944702	0.0486643866866713
ENSMUSG00000026398.14	Nr5a2	1.26308280298727	0.000143043532278881	0.00308914817802702
ENSMUSG00000044254.6	Pcsk9	1.26033516741954	0.00189912956901259	0.0218527199975661
ENSMUSG00000026768.10	Itga8	1.25828348693289	0.000971613588193065	0.0132751477504669
ENSMUSG00000049866.12	Arl4c	1.25389840033814	0.0000000000000000000233553014366222	0.0000000000000000771698084968391
ENSMUSG00000046961.7	Gpr156	1.25355687417567	0.00496280271174034	0.0442788315752711
ENSMUSG00000021090.16	Lrrc9	1.2527410944049	0.000168876034216055	0.00354657561264119
ENSMUSG00000042515.13	Mum1l1	1.25218098655833	0.00044484175100766	0.00757644992588217
ENSMUSG00000045215.16	Asxl3	1.25063292173328	0.0000000252788098361299	0.00000265160002646178
ENSMUSG00000021365.15	Nedd9	1.24923818054677	0.00000849177777166965	0.000332706510520456
ENSMUSG00000057880.12	Abat	1.24806388051135	0.000000365700701927458	0.0000257880778487334
ENSMUSG00000062743.9	Zfp677	1.24738841329762	0.0000849199831347104	0.00204810056647887
ENSMUSG00000020340.16	Cyfip2	1.24667227185979	0.0000144208048817452	0.000491224152543982
ENSMUSG00000024754.12	Tmem2	1.24665669088345	0.0000000224291964021389	0.00000239604552650709
ENSMUSG00000102267.1	9530003O04Rik	1.24496576326183	0.000245147734779142	0.00477733610871686
ENSMUSG00000102657.1	Gm37899	1.24373488551649	0.00203182569778328	0.02307859536409
ENSMUSG00000015981.12	Stk32c	1.24271373619363	0.0000437184277924954	0.00121897118547824
ENSMUSG00000057315.14	Arhgap24	1.24232511271562	0.00508699264383946	0.0450221558768381
ENSMUSG00000030729.17	Pgm2l1	1.24107546739173	0.00000000000462277145190404	0.00000000160783235147364
ENSMUSG00000025608.9	Podxl	1.23933919134392	0.00010294496819746	0.0023760056631008
ENSMUSG00000020044.13	Timp3	1.23799760158434	0.00000489491212404088	0.000208243847337147
ENSMUSG00000049122.17	Frmd3	1.23003304970869	0.0000000000599935211223392	0.0000000133581212698838
ENSMUSG00000021991.9	Cacna2d3	1.22900248097562	0.000307120600220549	0.0056691488820972
ENSMUSG00000100235.8	Gm28557	1.22704883600877	0.000733986882253529	0.0108716812468681
ENSMUSG00000047910.6	Pcdhb16	1.22674121975781	0.00000000000154464362949362	0.000000000577784150088888
ENSMUSG00000035403.10	Crb2	1.22656298893731	0.00151151695653757	0.0184632308461845
ENSMUSG00000031778.13	Cx3cl1	1.22604948258378	0.0000278844820665854	0.000840136560744765
ENSMUSG00000042116.3	Vwa1	1.22389673589494	0.00000719913884900279	0.000293668575476297
ENSMUSG00000051242.1	Pcdhb9	1.2230719509971	0.000391610238258758	0.0068765925362975
ENSMUSG00000097027.2	Gm26559	1.22172738575448	0.00395352662866989	0.0375017537863065
ENSMUSG00000097787.1	2700046G09Rik	1.21788687385554	0.000111271765791216	0.00253558937564467
ENSMUSG00000026188.11	Tmem169	1.21625178814168	0.00308904569226599	0.0313410086229136
ENSMUSG00000033460.14	Armcx1	1.21530482702547	0.0000000000000143455187259478	0.00000000000934497229361563
ENSMUSG00000035385.5	Ccl2	1.21248390144175	0.00231681638122491	0.0254072488219799
ENSMUSG00000022762.17	Ncam2	1.2110015852047	0.000065101409570672	0.0016849026693715
ENSMUSG00000105008.1	Gm43652	1.20965428989839	0.00021864532992154	0.00436524862663828
ENSMUSG00000000223.13	Drp2	1.20910263791936	0.00000244323733414064	0.000120490497883926
ENSMUSG00000062591.5	Tubb4a	1.20906840122921	0.00399148701377955	0.0377714701900618
ENSMUSG00000051236.13	Msrb3	1.20815124648696	0.0000399748920119408	0.00113539002025319
ENSMUSG00000086155.7	9430041J12Rik	1.20787470181119	0.0014082047164049	0.017426753122801
ENSMUSG00000041144.10	Dnah7b	1.20756876536584	0.00000413520139224875	0.000180972113910224
ENSMUSG00000028289.12	Epha7	1.20407900486499	0.0000419919020473165	0.00117749569743713
ENSMUSG00000031024.13	St5	1.2008651059783	0.0000000361094333396761	0.00000359533316487894
ENSMUSG00000064357.1	mt-Atp6	1.19759817619965	0.00000651280876833434	0.000268992570483809
ENSMUSG00000087150.7	BC064078	1.19658267354029	0.00202450412649272	0.0230268469923799
ENSMUSG00000085440.1	Sorbs2os	1.1965058690111	0.00206078720338454	0.0233158831996303
ENSMUSG00000042751.14	Nmnat2	1.19308699998652	0.0000000000597777623480035	0.0000000133581212698838
ENSMUSG00000020604.13	Arsg	1.19297209306094	0.000136343297169573	0.00296382222191534
ENSMUSG00000006651.8	Aplp1	1.19209448328934	0.000174608610241884	0.00362852798537249
ENSMUSG00000034795.14	Ccdc122	1.19161382490815	0.00142618850271405	0.0176163159291627
ENSMUSG00000032702.16	Kank1	1.18981550367967	0.000000021796567393361	0.00000234846167702925
ENSMUSG00000000296.8	Tpd52l1	1.18808655718748	0.00131455387910249	0.0165782637743046
ENSMUSG00000035357.16	Pdzrn3	1.18780368022803	0.0000220965105239463	0.000685900291159226
ENSMUSG00000035275.14	Raver2	1.18768454495259	0.0000000279326626324804	0.00000288419289942148
ENSMUSG00000037762.6	Slc16a9	1.18538786504315	0.00500211035334976	0.0445894054654492
ENSMUSG00000062327.10	T	1.18534588295044	0.00476348570280348	0.0430232820310155
ENSMUSG00000075590.3	Nrbp2	1.18462835920157	0.000691524999532528	0.010461826278312
ENSMUSG00000058153.15	Sez6l	1.18381027476993	0.00000163823727133704	0.0000873065965168195
ENSMUSG00000038175.10	Mylip	1.18291112006846	0.00439947197202483	0.0405861013705874
ENSMUSG00000038872.10	Zfhx3	1.18210981655586	0.00157362889665699	0.0189329235020523
ENSMUSG00000021313.16	Ryr2	1.18042379613144	0.0000167132579764848	0.000546766236606949
ENSMUSG00000020564.17	Atxn7l1	1.17954822623306	0.0000399696649560143	0.00113539002025319
ENSMUSG00000025545.10	Clybl	1.17913056910282	0.000152192389717152	0.00324431626466939
ENSMUSG00000031502.11	Col4a1	1.17860778980049	0.000000102648458195137	0.00000907006886640298
ENSMUSG00000028583.14	Pdpn	1.17405794568777	0.000000234484670923306	0.0000181180891250838
ENSMUSG00000043668.13	Tox3	1.17322261270367	0.000000672062017731248	0.0000422972365127682
ENSMUSG00000000934.8	Top1mt	1.17260655838781	0.0000046915805872008	0.000200490911831434
ENSMUSG00000064307.13	Lrrc51	1.17245458838843	0.000520531383285587	0.00847098395682635
ENSMUSG00000105366.1	Gm43719	1.17240694407188	0.000251778079353226	0.00487451213200947
ENSMUSG00000028434.12	Epb41l4b	1.17175681045909	0.0000191524665143238	0.000612415562333014
ENSMUSG00000028195.4	Cyr61	1.17154578245442	0.000823892209805563	0.0118531662259763
ENSMUSG00000025529.14	Zfp711	1.17137215549156	0.000000917601982552901	0.0000538208855151221
ENSMUSG00000036766.12	Dner	1.17032611558363	0.000000295028614264087	0.0000215828128331569
ENSMUSG00000029381.16	Shroom3	1.17018517041793	0.0000028795771879977	0.000137560524703746
ENSMUSG00000037624.15	Kcnk2	1.16966215544775	0.00000289922729672632	0.000137720506149374
ENSMUSG00000030930.14	Chst15	1.16711201495199	0.0000126578493048575	0.000444144889325308
ENSMUSG00000040219.4	Ttc12	1.16676209001095	0.0046054599809203	0.0419399375846325
ENSMUSG00000031196.13	F8	1.16671890446384	0.000000258203230144257	0.0000192439061564282
ENSMUSG00000086040.8	Wipf3	1.16529311776515	0.00308537590938012	0.0313315995525936
ENSMUSG00000041741.10	Pde3a	1.16514480348829	0.00000113673543843958	0.0000638407367338941
ENSMUSG00000050010.8	Shisa3	1.16475343264559	0.00407408468696869	0.0383517231335016
ENSMUSG00000034156.16	Tspoap1	1.16323799334578	0.000233069467829563	0.00459304393610446
ENSMUSG00000033906.5	Zdhhc15	1.16203666024966	0.00000861550492053554	0.000336225167420506
ENSMUSG00000021585.9	Cast	1.15929879057507	0.0000000177165464749159	0.00000197320524643375
ENSMUSG00000023800.15	Tiam2	1.15914810742483	0.0000119539082327626	0.000430409676030557
ENSMUSG00000044337.5	Ackr3	1.15600302592985	0.000280655449866765	0.00525897381248451
ENSMUSG00000020297.10	Nsg2	1.15534094222024	0.00000763298834899311	0.000304474837059936
ENSMUSG00000028420.13	Tmem38b	1.15397749107943	0.00138578566193226	0.0172137849297037
ENSMUSG00000031428.11	Zcchc18	1.15331408156244	0.000000184586404871433	0.00001475574788942
ENSMUSG00000025666.16	Tmem47	1.15096844175443	0.0000103246590851726	0.000388399177160432
ENSMUSG00000022297.15	Fzd6	1.15024773433658	0.0000156873315357562	0.000520759179053838
ENSMUSG00000048612.16	Myof	1.1497075444464	0.000929368558230611	0.0128934441336052
ENSMUSG00000024140.9	Epas1	1.14791786097037	0.000146001787365588	0.00313255999407228
ENSMUSG00000046688.14	Tifa	1.14776009470182	0.00398014847644547	0.0377001641402444
ENSMUSG00000047033.2	Pcdhb15	1.14723428395468	0.000242826832895546	0.00475226254901697
ENSMUSG00000024172.10	St6gal2	1.14721572985297	0.00284530379768789	0.0296261280405265
ENSMUSG00000021285.15	Ppp1r13b	1.14576691058035	0.00218653525509868	0.0243802370260581
ENSMUSG00000020524.16	Gria1	1.14288746197952	0.00000106759596841097	0.0000614091134812694
ENSMUSG00000017639.13	Rab11fip4	1.14272681922904	0.00000176568433823815	0.0000921176105409772
ENSMUSG00000028278.14	Rragd	1.14234259793992	0.000000600625326209969	0.0000389130623925249
ENSMUSG00000001555.10	Fkbp10	1.13664051350831	0.0000317924578448372	0.000936647791301841
ENSMUSG00000075297.10	H60b	1.13372947636121	0.0000660724321674172	0.00170780439076799
ENSMUSG00000020090.7	Npffr1	1.13198167753891	0.0035159485540746	0.0343198818732294
ENSMUSG00000027962.14	Vcam1	1.13150575501347	0.0000713202900399012	0.00178977816460891
ENSMUSG00000010660.3	Plcd1	1.128602692093	0.00000976072964110167	0.000374724322354452
ENSMUSG00000101939.1	Gm28438	1.12811719892741	0.000248616215232262	0.00482744022231107
ENSMUSG00000019088.13	Dnase1l1	1.12783980027418	0.00361544264337192	0.0350323315761722
ENSMUSG00000042249.11	Grk3	1.12681015583028	0.00000488707776595289	0.000208243847337147
ENSMUSG00000029822.15	Osbpl3	1.12350398795146	0.00226582888767413	0.0250083539511079
ENSMUSG00000022261.6	Sdc2	1.1233523083064	0.000000315091412514805	0.0000227152263749309
ENSMUSG00000001948.10	Spa17	1.11999426866992	0.000170987219091334	0.00357199327553814
ENSMUSG00000062961.7	Ccdc177	1.11739352088163	0.000522618902735329	0.00848560175817191
ENSMUSG00000100158.1	Gm28119	1.11370560262275	0.0007830639492341	0.0113814096727024
ENSMUSG00000026126.15	Ptpn18	1.1136155740933	0.00394933045150431	0.0374978334296327
ENSMUSG00000029120.10	Ppp2r2c	1.11325522047832	0.00314485303554226	0.0317124676651196
ENSMUSG00000102752.1	Gm7694	1.11262543993748	0.00253663832469045	0.0272125837591927
ENSMUSG00000035305.5	Ror1	1.11210145173814	0.0000817270385735302	0.00198880935890441
ENSMUSG00000024867.14	Pip5k1b	1.11017242053793	0.000839154528880933	0.0120290951085065
ENSMUSG00000039787.13	Cercam	1.10992767560801	0.00426380759123172	0.0397040796130431
ENSMUSG00000027712.13	Anxa5	1.10849361053579	0.00144923525362182	0.0177950822981065
ENSMUSG00000031762.7	Mt2	1.10848152527315	0.00070860562806665	0.0106183723177788
ENSMUSG00000022425.16	Enpp2	1.10818769933927	0.00000416869024979199	0.000182035868286621
ENSMUSG00000042035.11	Igsf3	1.10785775971371	0.000655424742102993	0.0100555859046369
ENSMUSG00000014776.7	Nol3	1.10745315684635	0.0006676343191912	0.0101971112310983
ENSMUSG00000018217.12	Pmp22	1.10498054027282	0.00000000410597685564711	0.00000054267327442136
ENSMUSG00000041633.14	Kctd12b	1.10406877407428	0.000879706538977396	0.0124200240601608
ENSMUSG00000021338.17	Carmil1	1.10239808801281	0.000000799543969087002	0.0000481792072557745
ENSMUSG00000027173.7	Depdc7	1.10157982698043	0.00226935644606267	0.0250083539511079
ENSMUSG00000038677.13	Scube3	1.09801555130696	0.000613534768632034	0.00956988732346976
ENSMUSG00000060534.15	Dcc	1.09784817580522	0.0000947694922128007	0.00223401329740639
ENSMUSG00000105728.1	Gm42819	1.09653530835409	0.000121060890279046	0.00271190073421704
ENSMUSG00000093656.1	Gm20628	1.09592278447638	0.00305629143973542	0.0310882389906386
ENSMUSG00000044768.16	D1Ertd622e	1.0958065344614	0.000000117472722214821	0.0000101256379039514
ENSMUSG00000024897.8	Apba1	1.09468079511968	0.000474724604580556	0.0079154039409668
ENSMUSG00000079834.2	Tmlhe	1.09430231116486	0.0000017755468122472	0.0000923062607220828
ENSMUSG00000087881.1	Gm22442	1.09407847774796	0.0044362873097153	0.0407870755212839
ENSMUSG00000050035.7	Fhl4	1.09332498093382	0.00387144445853669	0.0369708026929142
ENSMUSG00000029130.12	Rnf32	1.09190455554722	0.0000000333890047570079	0.00000334311625912971
ENSMUSG00000087365.7	C430049B03Rik	1.09177740352591	0.00000599830230235561	0.000251941404966525
ENSMUSG00000051486.5	Pcdhb11	1.08986997772403	0.0000566994982737227	0.0015157279012477
ENSMUSG00000031297.14	Slc7a3	1.08909633781862	0.00122224972077727	0.015685046036684
ENSMUSG00000041592.16	Sdk2	1.08796104422634	0.000455707170329248	0.00768230837736168
ENSMUSG00000067377.12	Tspan6	1.08734771106233	0.0000013287428860345	0.0000729704368854125
ENSMUSG00000056870.9	Gulp1	1.08525126574194	0.00000733298800932794	0.000297902637878948
ENSMUSG00000025892.16	Gria4	1.08429738589051	0.00117894138365018	0.0152961472060634
ENSMUSG00000052364.4	B630019K06Rik	1.08164493170802	0.0000837432560941878	0.00202711850069264
ENSMUSG00000109870.1	Gm35850	1.08069303456167	0.00477680456086842	0.0431043015107949
ENSMUSG00000107884.1	Gm44144	1.08060491667518	0.00529218403544744	0.0463212134669958
ENSMUSG00000090035.3	Galnt4	1.08037024321497	0.0000000163437523148415	0.00000183059259684595
ENSMUSG00000041482.16	Piezo2	1.08023484563583	0.00443860416702898	0.0407870755212839
ENSMUSG00000035984.14	Nme5	1.07965294035879	0.00362779355118575	0.0351120515422858
ENSMUSG00000002602.16	Axl	1.07848664696109	0.00000330665756765982	0.00015209857605303
ENSMUSG00000029552.19	Tes	1.0776909722337	0.00131692973389617	0.0165871232366529
ENSMUSG00000055733.6	Nap1l3	1.07768988573643	0.00104229572813461	0.0139242000069196
ENSMUSG00000075592.10	Nynrin	1.07628150088657	0.005021291116727	0.0447147349114043
ENSMUSG00000058135.12	Gstm1	1.07334072599424	0.000000661882124760412	0.0000417994187827673
ENSMUSG00000030020.13	Prickle2	1.07302368718736	0.00000760470096699187	0.000304474837059936
ENSMUSG00000024866.9	Acy3	1.07256249231073	0.00401364973942047	0.0379593440671427
ENSMUSG00000015568.16	Lpl	1.06992180095472	0.0000000138521208153064	0.00000159661799513633
ENSMUSG00000002900.16	Lamb1	1.0689786222793	0.0000576497686437357	0.0015361648701103
ENSMUSG00000020105.9	Lrig3	1.06838446515577	0.00000338360308561671	0.000154562053392514
ENSMUSG00000034997.5	Htr2a	1.06777187375859	0.00214835413387744	0.0241036336752237
ENSMUSG00000026664.7	Phyh	1.067726873239	0.000000000544570833696197	0.0000000892241056035298
ENSMUSG00000047747.10	Rnf150	1.06702393156249	0.0000669198039590555	0.0017229676798549
ENSMUSG00000032649.14	Colgalt2	1.06267830751352	0.00233386925542459	0.025548844830918
ENSMUSG00000112400.1	AC160863.2	1.06177169736393	0.0038213949432239	0.0365809535245842
ENSMUSG00000109178.1	Gm3257	1.05897081311399	0.000976055915207146	0.0132991811127022
ENSMUSG00000039239.14	Tgfb2	1.05329569363826	0.000461661174689791	0.0077366295758454
ENSMUSG00000034353.14	Ramp1	1.05273322317952	0.00144402823571153	0.0177592182214523
ENSMUSG00000028373.16	Astn2	1.052109960977	0.0018610195134713	0.0215004148336647
ENSMUSG00000033676.13	Gabrb3	1.04852931970217	0.000204885298235287	0.00414248265383502
ENSMUSG00000030559.8	Rab38	1.04680542003888	0.00404133359479785	0.0380795810441385
ENSMUSG00000019894.14	Slc6a15	1.04414664325588	0.000016415628116361	0.000539701206313195
ENSMUSG00000029851.5	Tcaf2	1.04369320491089	0.00424424533455375	0.0395963123564838
ENSMUSG00000105326.1	6030400A10Rik	1.0436483890815	0.000305776202858477	0.00564959293725004
ENSMUSG00000039046.15	Usp6nl	1.04321785845042	0.0000000000000146125670164986	0.00000000000934497229361563
ENSMUSG00000054640.14	Slc8a1	1.04215013880886	0.0000461909815546693	0.00127539862022468
ENSMUSG00000105471.1	A430073D23Rik	1.0403605153329	0.00439592585147918	0.0405722672279212
ENSMUSG00000045031.18	Cetn4	1.03942170706566	0.000375518079703023	0.00665294542458662
ENSMUSG00000004631.15	Sgce	1.03932566114616	0.000000752222267886199	0.0000462247865354694
ENSMUSG00000094910.1	D430019H16Rik	1.03795546252218	0.00011162060386872	0.00253770466937773
ENSMUSG00000022594.14	Lynx1	1.03693655798389	0.0000016234339675694	0.0000869853470461172
ENSMUSG00000040447.15	Spns2	1.03627990513647	0.000844487202144263	0.0120880568826787
ENSMUSG00000107468.1	5730507A11Rik	1.02600767262599	0.000880208514730183	0.0124200240601608
ENSMUSG00000030256.11	Bhlhe41	1.02538949810116	0.000750541082140207	0.0110300051545068
ENSMUSG00000027488.12	Snta1	1.0246813411971	0.0027133874264811	0.0285524977335392
ENSMUSG00000029994.17	Anxa4	1.02462121601549	0.0000998504696361676	0.00232205081971959
ENSMUSG00000064816.1	Gm22357	1.01915860499748	0.00362898328424432	0.0351120515422858
ENSMUSG00000040624.17	Plekhg1	1.01719238069466	0.00000157348883609831	0.0000849984091979538
ENSMUSG00000105285.1	Gm43238	1.01717970395391	0.00375457930473665	0.0360283323893534
ENSMUSG00000039234.11	Sec24d	1.01670411216561	0.0000215227483924446	0.000670893847295935
ENSMUSG00000032802.8	Srxn1	1.01601062344937	0.000032713658907777	0.00095515211759452
ENSMUSG00000067916.9	Zfp991	1.01421133774146	0.000000558742426751922	0.0000372965273075988
ENSMUSG00000048216.13	Gpr85	1.01396029880852	0.000307530675926503	0.00567143781417946
ENSMUSG00000045414.7	1190002N15Rik	1.01127361949964	0.000277861754937195	0.00522143060817999
ENSMUSG00000058145.16	Adamts17	1.01073717221063	0.000736106354781441	0.0108905287190612
ENSMUSG00000036030.9	Prtg	1.00880098767754	0.000291312559826942	0.00543299294315063
ENSMUSG00000018800.14	Abca5	1.00819201349947	0.0000609382734624398	0.00159838678958845
ENSMUSG00000022489.6	Pde1b	1.00667135320696	0.0000487270209632704	0.00133427236270281
ENSMUSG00000055717.13	Slain1	1.00639465322236	0.000000000045222110500903	0.0000000105473922432988
ENSMUSG00000046805.9	Mpeg1	1.00429043117865	0.00522970148793906	0.0459162232056651
ENSMUSG00000047361.16	Gm973	1.00246634192879	0.00100385328183159	0.0135938465248028
ENSMUSG00000025537.12	Phkg1	1.00111856483989	0.00119493302397487	0.0154429903522176
ENSMUSG00000112346.1	AC153504.1	1.00110901449691	0.00121684227591006	0.0156344122617737
ENSMUSG00000031451.6	Gas6	0.999052364569994	0.00000339840099330735	0.000154881148717973
ENSMUSG00000031255.14	Sytl4	0.99743506618605	0.000783646843754651	0.0113815374926271
ENSMUSG00000026107.11	Nabp1	0.994585709384479	0.0000996791133550875	0.00232205081971959
ENSMUSG00000008206.16	Cers4	0.99447389903357	0.000000101407218002023	0.0000090152381026462
ENSMUSG00000019810.15	Fuca2	0.992697870971981	0.00000829333187871848	0.000327520526883653
ENSMUSG00000087060.7	Eldr	0.991721573773347	0.000137736619188681	0.00298755850701927
ENSMUSG00000021493.15	Pdlim7	0.991536966538058	0.00129460997843589	0.016357962283296
ENSMUSG00000030000.10	Add2	0.99032179007537	0.000223280003596815	0.00443095702833518
ENSMUSG00000027947.11	Il6ra	0.989606367170031	0.000857408383238084	0.0122361612303916
ENSMUSG00000038305.14	Spats2l	0.987193288846019	0.0000677438392406307	0.00173741476448319
ENSMUSG00000074634.12	Tmem267	0.986930367503218	0.0000107079728658672	0.000398548600607449
ENSMUSG00000022763.16	Aifm3	0.985629557183388	0.00018687068452814	0.00383275949131897
ENSMUSG00000024268.16	Celf4	0.980608370867477	0.00481749775333148	0.0433137836552366
ENSMUSG00000024044.17	Epb41l3	0.979078997160824	0.0031836338857508	0.0319572363468403
ENSMUSG00000045257.10	Morn2	0.977762618331848	0.00136831247810441	0.0170501539147831
ENSMUSG00000032849.14	Abcc4	0.976527492161132	0.00000121147656176966	0.0000676549939072774
ENSMUSG00000029718.14	Pcolce	0.975900469606153	0.000957987683558482	0.0131433258315203
ENSMUSG00000063446.4	Plppr1	0.974581995381808	0.000910910972203557	0.012725483852257
ENSMUSG00000021260.8	Hhipl1	0.973120145386624	0.00567013165768296	0.0489795569295063
ENSMUSG00000039891.6	Txlnb	0.971831931608004	0.000948346969673942	0.0130562351901291
ENSMUSG00000106714.1	Gm42546	0.969143156888313	0.0000324709058626141	0.000949462697236468
ENSMUSG00000053414.7	Hunk	0.967508383634986	0.000000106451037393871	0.00000929688024816513
ENSMUSG00000004347.16	Pde1c	0.966033432668831	0.0000301472216076734	0.000897400402961148
ENSMUSG00000049420.9	Tmem200a	0.964954341744799	0.000232138854654812	0.00458381752343789
ENSMUSG00000029765.12	Plxna4	0.964888797745787	0.0000348525490177546	0.00100868873617078
ENSMUSG00000024206.14	Rfx2	0.962787755505533	0.00446707902876707	0.0409999267339385
ENSMUSG00000022661.14	Cd200	0.961542745720279	0.00408583113017848	0.0384258074742829
ENSMUSG00000019467.15	Arhgef25	0.960615822322229	0.00000251284947966181	0.000122401083376647
ENSMUSG00000021373.16	Cap2	0.960173413139896	0.00342722272677054	0.0336774285247438
ENSMUSG00000022010.19	Tsc22d1	0.959319371823268	0.000000000000777802033261909	0.000000000308398506188347
ENSMUSG00000004267.16	Eno2	0.952202355312344	0.000070222896118922	0.00177120727170182
ENSMUSG00000026235.14	Epha4	0.950701203415757	0.000110397290055803	0.00252145884257638
ENSMUSG00000003153.10	Slc2a3	0.950406764328265	0.0000119760988118632	0.000430409676030557
ENSMUSG00000021619.6	Atg10	0.950252651318792	0.00504795307469055	0.0448367695814248
ENSMUSG00000030760.14	Acer3	0.949826657412015	0.0000000000000913923634341468	0.0000000000476803580284726
ENSMUSG00000047935.17	Sox1ot	0.947594870340307	0.00153419309385267	0.0186239942895463
ENSMUSG00000106427.1	Gm42820	0.947198633429655	0.00353815993699803	0.0344688062658408
ENSMUSG00000031099.16	Smarca1	0.946982915945958	0.00000148234114559156	0.0000807346516795401
ENSMUSG00000033161.10	Atp1a1	0.946170342820917	0.0000000000071017343008493	0.00000000227083681474738
ENSMUSG00000014329.14	Bicc1	0.942922134001868	0.00012941042303429	0.00285360457174419
ENSMUSG00000057914.15	Cacnb2	0.938933393617777	0.00123303900978358	0.0157811480755065
ENSMUSG00000020844.6	Nxn	0.938731435616762	0.0000598064032412239	0.00157667811736338
ENSMUSG00000037490.5	Slc2a12	0.938053191239226	0.00134374044145169	0.0168392251907584
ENSMUSG00000031133.12	Arhgef6	0.937460163764861	0.0056749579958172	0.0489795569295063
ENSMUSG00000026956.15	Uap1l1	0.936567050629167	0.00000656443274682143	0.000270561079429802
ENSMUSG00000030849.18	Fgfr2	0.934753292232	0.000257618475870226	0.00495135174260379
ENSMUSG00000027495.4	Fam210b	0.933380121177025	0.00107411013757199	0.0142056260689558
ENSMUSG00000055963.12	Triqk	0.933333039372901	0.00393990913957051	0.0374510101214438
ENSMUSG00000021759.14	Plpp1	0.932635764775738	0.000164152997022257	0.00346574352073083
ENSMUSG00000050447.15	Lypd6	0.93258822361032	0.00110909983442912	0.0145615259718922
ENSMUSG00000035274.13	Tpbg	0.931947413054188	0.000071520247610662	0.0017925270655896
ENSMUSG00000079484.12	Phyhd1	0.931539203363751	0.00120393059010889	0.0155188062086533
ENSMUSG00000027309.18	4930402H24Rik	0.925712878666878	0.00000291301993428611	0.000137829642475471
ENSMUSG00000084910.1	C630043F03Rik	0.922336659544263	0.000129810694897407	0.00285360457174419
ENSMUSG00000050199.13	Lgr4	0.921379343139552	0.000000000287760510778488	0.0000000502501037478784
ENSMUSG00000106549.1	Gm42653	0.921239432766474	0.000268393082936389	0.00509664067932367
ENSMUSG00000043556.10	Fbxl7	0.920174485285992	0.000261696452948914	0.00498858863433866
ENSMUSG00000030428.16	Ttyh1	0.920029697144859	0.000135184499185601	0.00294509087511488
ENSMUSG00000046318.15	Ccbe1	0.91981933594022	0.0000157081457288371	0.000520759179053838
ENSMUSG00000079173.11	Zan	0.918525228024496	0.00575374356493568	0.0495274899845628
ENSMUSG00000026932.14	Nacc2	0.916988742742726	0.00000181051461202143	0.0000932800815629373
ENSMUSG00000024781.15	Lipa	0.915090064183171	0.000243155550567023	0.00475400275147063
ENSMUSG00000004110.16	Cacna1e	0.914941038920496	0.00069552123096233	0.0104797181973413
ENSMUSG00000035578.15	Iqcg	0.914331942729864	0.0016404164432304	0.0195911180644835
ENSMUSG00000097729.2	2310015A10Rik	0.91329578804891	0.00418347520374423	0.0392324483984055
ENSMUSG00000093460.9	Six3os1	0.909895186528372	0.0000628509629896354	0.00163950044903884
ENSMUSG00000052544.9	St6galnac3	0.907935302750832	0.00000250464005002136	0.000122301697023826
ENSMUSG00000107230.1	Gm19265	0.90688159986498	0.000630165660497263	0.00975256379341002
ENSMUSG00000046546.3	Fam43a	0.905572277167944	0.00501021839848174	0.0446416088763598
ENSMUSG00000021209.12	Ppp4r4	0.90542725159553	0.00261730870776234	0.0278220617326479
ENSMUSG00000063568.11	Jazf1	0.90106967980549	0.00266747204788113	0.0281740188328414
ENSMUSG00000021823.10	Vcl	0.900127277691603	0.000000569513542327312	0.000037761224002137
ENSMUSG00000059493.13	Nhs	0.899193916266384	0.00302308408223416	0.0308916138929396
ENSMUSG00000021703.9	Serinc5	0.895788546874302	0.000000000000000730086134079546	0.00000000000072369788040635
ENSMUSG00000041895.15	Wipi1	0.891337159290101	0.00000648204496202544	0.000268280879691345
ENSMUSG00000061603.8	Akap6	0.890301589452757	0.00153813740276177	0.0186277177823775
ENSMUSG00000072066.7	6720489N17Rik	0.886646744053587	0.000940709014766642	0.0130143448832859
ENSMUSG00000066233.6	Tmem42	0.885795182726272	0.00399073104449806	0.0377714701900618
ENSMUSG00000028456.18	Unc13b	0.885494614686727	0.0000000327075493943262	0.00000329150846062191
ENSMUSG00000020674.17	Pxdn	0.884330241623996	0.000000536108479502968	0.0000360283071394791
ENSMUSG00000021458.17	2010111I01Rik	0.883528429865958	0.0000106081499762894	0.000396804855245164
ENSMUSG00000029186.12	Pi4k2b	0.881226724380347	0.000173221348485924	0.00360726180014018
ENSMUSG00000031109.16	Enox2	0.877874183670968	0.000000662043757769934	0.0000417994187827673
ENSMUSG00000022629.16	Kif21a	0.875831342628226	0.0000012768465793096	0.0000705110959186988
ENSMUSG00000036273.15	Lrrk2	0.875660183666289	0.0000130858250107843	0.000455134176910174
ENSMUSG00000001552.14	Jup	0.874686251416376	0.000300678064909432	0.00557097442694345
ENSMUSG00000085945.3	2310014F06Rik	0.874217866675939	0.00419640904290798	0.0393351344092911
ENSMUSG00000026495.8	Efcab2	0.873446430719939	0.0000196115662138857	0.000623075801586993
ENSMUSG00000048706.3	Lurap1l	0.872558226592719	0.000749118626786194	0.0110172676380091
ENSMUSG00000030986.13	Dhx32	0.871243418832776	0.000000045840516092577	0.00000445484427223205
ENSMUSG00000038248.8	Sobp	0.870227224221973	0.000242368802833797	0.00474913625380211
ENSMUSG00000020121.15	Srgap1	0.87004973628858	0.000568611195458814	0.00899483186826223
ENSMUSG00000091586.1	Cyp4f17	0.869713186689058	0.000668169497205929	0.0101974290085508
ENSMUSG00000040502.5	39873	0.869596604791416	0.0000805893362615663	0.00197135137034663
ENSMUSG00000040852.5	Plekhh2	0.868884109409172	0.0000221160999421296	0.000685900291159226
ENSMUSG00000041750.13	Cd1d2	0.867642583297851	0.00505027370822939	0.0448372934463268
ENSMUSG00000032224.15	Fam81a	0.865515178969037	0.000608704723153355	0.00952452339109334
ENSMUSG00000039047.17	Pigk	0.862886764950551	0.000000134775319563372	0.000011418464574119
ENSMUSG00000042626.13	Shc1	0.860478308913763	0.0000118402270615455	0.000429127059406106
ENSMUSG00000045876.4	Pcdhb8	0.859842033519384	0.00363507747728009	0.0351538590180867
ENSMUSG00000040322.10	Slc25a24	0.858690787895572	0.00000287852529296964	0.000137560524703746
ENSMUSG00000048347.5	Pcdhb18	0.85685742996515	0.000114319101179612	0.00258718742110253
ENSMUSG00000028413.13	B4galt1	0.855840355652108	0.00209625633139611	0.0235992514309641
ENSMUSG00000018417.14	Myo1b	0.855818541779917	0.000182137706889575	0.00376133337404774
ENSMUSG00000039470.15	Zdhhc2	0.85575550919163	0.000237516586768578	0.00467603409402885
ENSMUSG00000015653.13	Steap2	0.849899771276879	0.00000963080748004016	0.000371530722185873
ENSMUSG00000027351.14	Spred1	0.848726048716464	0.000000000150726039250183	0.0000000298814372813488
ENSMUSG00000102854.1	C130023A14Rik	0.84866219767503	0.0000300929847890782	0.000897132967584175
ENSMUSG00000030519.14	Apba2	0.846026619290993	0.000111459927398889	0.00253696103407918
ENSMUSG00000052942.13	Glis3	0.842468139910435	0.000995188046462668	0.0135134267267962
ENSMUSG00000048249.14	Crebrf	0.840469723582801	0.000910604828149335	0.012725483852257
ENSMUSG00000041261.9	Car8	0.838923731431899	0.0000215034374800086	0.000670893847295935
ENSMUSG00000029108.14	Pcdh7	0.837524087058129	0.00000290376653570937	0.000137720506149374
ENSMUSG00000053070.5	9230110C19Rik	0.836376575645654	0.0000904491871343519	0.0021502267450132
ENSMUSG00000060147.15	Serpinb6a	0.83593699983863	0.000553078036009659	0.00882121646330771
ENSMUSG00000036334.12	Igsf10	0.835628957921981	0.00054549249237562	0.00874243222420911
ENSMUSG00000002997.15	Prkar2b	0.835227726890809	0.00000694266867394528	0.000284376872853234
ENSMUSG00000048027.7	Rgmb	0.834420955952763	0.00270299683067477	0.0284673162369016
ENSMUSG00000033308.16	Dpyd	0.830230227288252	0.00255411851210517	0.0273556993530443
ENSMUSG00000055493.4	Epm2a	0.828764984637974	0.00291747935597317	0.0301559062732889
ENSMUSG00000039578.16	Ccser1	0.828407322656771	0.000623074796076454	0.00965040811308766
ENSMUSG00000067870.5	Rpl31-ps8	0.827718369613024	0.00154979725929091	0.018723175298868
ENSMUSG00000054619.6	Mettl7a1	0.82453846063838	0.000526002996060777	0.00853355924460304
ENSMUSG00000044252.17	Osbpl1a	0.822059585151699	0.00000108001623295909	0.0000616470500064068
ENSMUSG00000019944.14	Rhobtb1	0.8202691639013	0.0000920826833427462	0.00218365932687792
ENSMUSG00000044043.4	Pcdhb14	0.819964954758516	0.0000303675511030804	0.000901613942562468
ENSMUSG00000038368.16	Focad	0.819604806549496	0.0000000702857677964771	0.00000651128666619233
ENSMUSG00000064115.13	Cadm2	0.818052080460666	0.000511449198636048	0.00835901101645478
ENSMUSG00000039943.16	Plcb4	0.817554790531573	0.000000257167219825755	0.0000192390193699834
ENSMUSG00000014599.10	Csf1	0.817032779395129	0.00135635892480218	0.0169423694750306
ENSMUSG00000022865.13	Cxadr	0.8135849861977	0.000000942025819544394	0.0000549284172719636
ENSMUSG00000073600.3	Prob1	0.813260738647802	0.000280651893833902	0.00525897381248451
ENSMUSG00000018451.6	6330403K07Rik	0.812632677251228	0.00127382905388144	0.0161571727403708
ENSMUSG00000064345.1	mt-Nd2	0.811547065332287	0.0010137150140859	0.0136721156756915
ENSMUSG00000017009.3	Sdc4	0.80920317250559	0.000899416825540088	0.0126192063455996
ENSMUSG00000030562.17	Nox4	0.808628915767555	0.000664320828234896	0.0101621608177136
ENSMUSG00000027878.11	Notch2	0.808149004272415	0.000000876271585817045	0.0000518709410643572
ENSMUSG00000046191.7	Pcdhb20	0.807762055175235	0.0000118329362608943	0.000429127059406106
ENSMUSG00000028496.17	Mllt3	0.804930413090006	0.000000101331113316451	0.0000090152381026462
ENSMUSG00000025893.8	Kbtbd3	0.803534970699672	0.000113656315004898	0.00257807373566602
ENSMUSG00000115354.1	AC154806.2	0.801024577971164	0.00227831974620293	0.0250653101933813
ENSMUSG00000019806.13	Aig1	0.798915020261755	0.0000467096624636948	0.00128792636765334
ENSMUSG00000097789.2	Gm2115	0.797568155889886	0.000620375863653403	0.0096235927206015
ENSMUSG00000027506.15	Tpd52	0.795412002952426	0.000000355109177643214	0.0000254153048620098
ENSMUSG00000022037.15	Clu	0.794951259695345	0.000744114995517795	0.0109667453031415
ENSMUSG00000021838.17	Samd4	0.793704656739564	0.00016154999510838	0.00341442287102733
ENSMUSG00000070871.10	Ccnyl1	0.79334573611786	0.0000766725141883513	0.00188731341629181
ENSMUSG00000065947.3	mt-Nd4l	0.79272223560225	0.00236681649372579	0.0257512754531226
ENSMUSG00000036206.12	Sh3bp4	0.790474577952053	0.00133109724948171	0.0167230690563846
ENSMUSG00000019775.17	Rgs17	0.788700733184241	0.000768031327224267	0.0111875246599714
ENSMUSG00000016534.15	Lamp2	0.784693166616554	0.0000102672227588573	0.000388364408020114
ENSMUSG00000026456.18	Cyb5r1	0.782977193848967	0.00112901734755752	0.0147546268393724
ENSMUSG00000037022.3	Mmaa	0.781426199502181	0.0000165749439125019	0.000544036859379718
ENSMUSG00000090150.10	Acad11	0.77917778390223	0.0000270038581200409	0.000817330514854672
ENSMUSG00000097164.2	Cep83os	0.778542570374657	0.000147900104635381	0.00316643582548211
ENSMUSG00000046387.5	Pcdhb17	0.777470978856813	0.0000127155680729154	0.00044538186757164
ENSMUSG00000078974.10	Sec61g	0.776230230256787	0.000170350110112429	0.00356614271967667
ENSMUSG00000079499.9	6530402F18Rik	0.776167950319636	0.00358471870993639	0.0348197199532038
ENSMUSG00000040387.16	Klhl32	0.775937778187261	0.00000158616491368097	0.0000854503244938186
ENSMUSG00000028347.14	Tmeff1	0.771184954192791	0.00474411887935094	0.042907005831721
ENSMUSG00000043004.13	Gng2	0.768225747368941	0.001832803138984	0.0212363075571933
ENSMUSG00000066152.11	Slc31a2	0.767954165914194	0.00339235546365113	0.0334427881983509
ENSMUSG00000040713.12	Creg1	0.767617250455557	0.00000241545060965932	0.000119417227771811
ENSMUSG00000032340.8	Neo1	0.767452991717785	0.0000000317841115998259	0.00000321489802278852
ENSMUSG00000019960.8	Dusp6	0.766486813998889	0.0010629786213303	0.0141092081066082
ENSMUSG00000078452.10	Raet1d	0.76586016797216	0.00480866734316564	0.0432540063875947
ENSMUSG00000023367.14	Tmem176a	0.762813583056478	0.0000437570480963478	0.00121897118547824
ENSMUSG00000033350.7	Chst2	0.760449680075614	0.0000632958771695821	0.00164893661614581
ENSMUSG00000057766.13	Ankrd29	0.759146948375216	0.000405452470960208	0.00708826740457329
ENSMUSG00000102143.1	Gm38057	0.758584998399551	0.00000787050356800043	0.000311703386790723
ENSMUSG00000026475.7	Rgs16	0.757290909338292	0.00000197462767017949	0.0000996106706394615
ENSMUSG00000020432.12	Tcn2	0.757060359084366	0.000000824942855105307	0.0000491125888962844
ENSMUSG00000034910.5	Pygo1	0.75605148648572	0.00000150001341167777	0.000081282797437829
ENSMUSG00000025268.15	Maged2	0.755228491608378	0.0000901853193089509	0.0021489470616586
ENSMUSG00000024664.4	Fads3	0.75476353146363	0.00013278357345772	0.00290555667086015
ENSMUSG00000043262.16	Uevld	0.753986190710295	0.0000006337658802952	0.0000406615164299429
ENSMUSG00000068522.4	Aard	0.753483997680277	0.000687457868897993	0.0104275839716165
ENSMUSG00000031129.9	Slc9a9	0.751535205273117	0.00260572741638885	0.0277516371864549
ENSMUSG00000026594.14	Ralgps2	0.748872788267053	0.0000000000247353994699665	0.00000000635016119894685
ENSMUSG00000024885.8	Aldh3b1	0.748466991814067	0.00089121210455339	0.012548494298843
ENSMUSG00000030979.13	Uros	0.748135139732421	0.000056352114987623	0.00151135243141852
ENSMUSG00000038128.6	Camk4	0.746972240104452	0.000000607524529312629	0.0000392318364613123
ENSMUSG00000021760.4	Gpx8	0.746932367616775	0.00124833796167856	0.0159448843010546
ENSMUSG00000039782.14	Cpeb2	0.744551550564132	0.000000696055187386861	0.0000436686521833687
ENSMUSG00000035840.7	Lysmd3	0.744055620582362	0.0000022427440995077	0.00011199597423864
ENSMUSG00000043542.12	Zc2hc1a	0.743952938144226	0.000408642947476571	0.00712519475261479
ENSMUSG00000019856.14	Fam184a	0.742558147013593	0.00000758907097408261	0.000304474837059936
ENSMUSG00000075254.11	Heg1	0.740561352592089	0.00247015824812485	0.0266290849750273
ENSMUSG00000064341.1	mt-Nd1	0.740243572336695	0.0000695420066515727	0.00175626787499036
ENSMUSG00000020520.14	Galnt10	0.739512146547871	0.000767781831405653	0.0111875246599714
ENSMUSG00000005413.8	Hmox1	0.738918703328598	0.00111132698979008	0.014561835804751
ENSMUSG00000025757.12	Hspa4l	0.738098748298051	0.00000046404638070625	0.0000315058886900733
ENSMUSG00000030861.15	Acadsb	0.737755362434687	0.00000378634402511633	0.000169135042078089
ENSMUSG00000021676.9	Iqgap2	0.736438681884583	0.000601724065894963	0.00943764209364529
ENSMUSG00000037031.10	Tspan15	0.73601670493894	0.000921450066782842	0.0128104821696843
ENSMUSG00000038702.6	Dsel	0.735523600030794	0.000246213641272829	0.0047901721670597
ENSMUSG00000024352.11	Spata24	0.733581951253548	0.000107731392390721	0.00246910387762549
ENSMUSG00000040990.17	Sh3kbp1	0.733262815854502	0.0000904559447839094	0.0021502267450132
ENSMUSG00000025510.14	Cd151	0.732482511932673	0.000114171879584458	0.00258680858601358
ENSMUSG00000001768.15	Rin2	0.72998491801063	0.000000159996292021276	0.0000130531954293078
ENSMUSG00000100876.1	2810454H06Rik	0.729177386088305	0.00178719756776258	0.0208541446620914
ENSMUSG00000034687.8	Fras1	0.728409770042617	0.00190077264489166	0.0218577828799172
ENSMUSG00000021376.11	Tpmt	0.72834648217657	0.0000639617067222052	0.00165973931383209
ENSMUSG00000073910.10	Mob3b	0.728200431312269	0.0000587283947851655	0.00155445984861937
ENSMUSG00000022231.10	Sema5a	0.726901634459228	0.000509143658216177	0.00833626091794779
ENSMUSG00000069662.5	Marcks	0.725131746883781	0.00000469244807514681	0.000200490911831434
ENSMUSG00000056493.9	Foxk1	0.723648788472047	0.000651405639132527	0.01001094325256
ENSMUSG00000021238.11	Aldh6a1	0.723450947637484	0.0000883642776282895	0.00211062867949499
ENSMUSG00000040105.3	Plpp6	0.723404923422288	0.00581814731485887	0.049824954866988
ENSMUSG00000038718.15	Pbx3	0.723032069314082	0.000373169475626993	0.00661724942245539
ENSMUSG00000034723.11	Tmx4	0.721272326153077	0.000000720212231325123	0.0000447592711160519
ENSMUSG00000010911.12	Apip	0.721020999218923	0.0000124087065141573	0.000439146734338088
ENSMUSG00000014164.15	Klhl3	0.720431904761475	0.000836980034131349	0.0120066057718191
ENSMUSG00000037419.9	Endod1	0.718638728824299	0.00185626288983225	0.0214830191423961
ENSMUSG00000033306.14	Lpp	0.718579634488672	0.000103909831609295	0.00239536326936543
ENSMUSG00000045589.7	Frrs1l	0.718541343841136	0.00228548029934941	0.025130142503939
ENSMUSG00000068699.12	Flnc	0.714091561427675	0.003026053678693	0.0308916138929396
ENSMUSG00000022707.16	Gbe1	0.713317031583682	0.000012765839275756	0.000446354080497111
ENSMUSG00000044629.5	Cnrip1	0.713063674627108	0.00118312329255836	0.0153403657782665
ENSMUSG00000064358.1	mt-Co3	0.7128040634122	0.00265298013721439	0.0281115783870568
ENSMUSG00000031357.3	Syap1	0.710637919694696	0.0000100128991083626	0.000381009068758713
ENSMUSG00000042712.10	Tceal9	0.707793506854428	0.0000308270222804907	0.000913521250688682
ENSMUSG00000026469.14	Xpr1	0.705219784963508	0.0000000000281441476634963	0.00000000697208090162522
ENSMUSG00000100009.6	Gm7967	0.704178265650019	0.00279914041201646	0.0292530093137724
ENSMUSG00000026672.11	Optn	0.703867471815227	0.00012574769812198	0.00279792156595763
ENSMUSG00000026356.15	Dars	0.703570761689715	0.0000567298916885646	0.0015157279012477
ENSMUSG00000031342.17	Gpm6b	0.701046200737862	0.000000456383056814196	0.0000313072460254029
ENSMUSG00000028047.11	Thbs3	0.700856248610977	0.00334429904527721	0.0331503642863103
ENSMUSG00000032009.8	Sesn3	0.700292917615062	0.000000387644008745067	0.0000270600087090527
ENSMUSG00000000202.9	Btbd17	0.69890035589962	0.0000141229972913116	0.000482800452604114
ENSMUSG00000095115.2	Itpripl2	0.698515175544717	0.00245003816269173	0.0264553412719845
ENSMUSG00000034858.16	Fam214a	0.697778119774122	0.00000927731803506399	0.000359927260362316
ENSMUSG00000021928.9	Ebpl	0.696304827885603	0.0000346347148837961	0.00100531950596085
ENSMUSG00000040118.15	Cacna2d1	0.695805948683775	0.00127314802601358	0.0161571727403708
ENSMUSG00000032228.16	Tcf12	0.695160082236748	0.00000541677010165665	0.000229460400139622
ENSMUSG00000038042.10	Ptpdc1	0.69307118508099	0.00000747437964571187	0.000301178000967963
ENSMUSG00000108218.2	Olfr1372-ps1	0.693047450477074	0.000614528698343732	0.00957033106415121
ENSMUSG00000015189.12	Casd1	0.692430587103092	0.0000153411712085512	0.000512086158924414
ENSMUSG00000020389.19	Cdkl3	0.688576903143277	0.00000844834090017097	0.000331660115536415
ENSMUSG00000039126.10	Prune2	0.68815472454992	0.000532749846185714	0.00860078640116594
ENSMUSG00000031274.16	Col4a5	0.686575998729287	0.00125163258566566	0.0159675778705416
ENSMUSG00000032221.14	Mns1	0.685659765675354	0.00556173050213033	0.0482332927404785
ENSMUSG00000033446.7	Lpar6	0.68432082862012	0.0000410660861754345	0.00115973669291736
ENSMUSG00000026223.15	Itm2c	0.683924848620465	0.00580410160224897	0.0497575329093092
ENSMUSG00000038602.7	Slc35f1	0.683915552005634	0.000632488449405174	0.00978087637243181
ENSMUSG00000029802.13	Abcg2	0.682951837277119	0.00449177915610147	0.0411884929554633
ENSMUSG00000032531.15	Amotl2	0.682756208197158	0.000194617988548476	0.0039694461141703
ENSMUSG00000029761.16	Cald1	0.681422549765527	0.000105151382443074	0.00241705522497146
ENSMUSG00000092341.2	Malat1	0.679867966604817	0.0000034942951571319	0.000158886241949862
ENSMUSG00000024423.5	Impact	0.677110711213488	0.0000121522534997507	0.000434870804390898
ENSMUSG00000023348.11	Trip6	0.675367542176733	0.00308584944757364	0.0313315995525936
ENSMUSG00000000948.16	Gm38393	0.674235483706338	0.000130492064798989	0.002861731398938
ENSMUSG00000087651.3	1500009L16Rik	0.673698980964109	0.0025005330049154	0.0268834418776832
ENSMUSG00000063488.6	Zkscan7	0.672376580355031	0.00255323026544728	0.0273556993530443
ENSMUSG00000018340.13	Anxa6	0.669365720373464	0.000707550773124703	0.010610585534945
ENSMUSG00000030352.14	Tspan9	0.669156725045958	0.000376292799265992	0.0066547767577594
ENSMUSG00000033792.12	Atp7a	0.668651604863346	0.0000300849353250833	0.000897132967584175
ENSMUSG00000022708.16	Zbtb20	0.668449983641766	0.000000356779407994411	0.0000254167557662603
ENSMUSG00000090935.10	Synj2bp	0.665908667084535	0.000000127027073440868	0.0000109017823851308
ENSMUSG00000053930.13	Shisa6	0.665778452590617	0.00512358444065815	0.0452450162744088
ENSMUSG00000043496.7	Tril	0.66461607527047	0.00000766352936306823	0.000305079256270738
ENSMUSG00000030310.10	Slc6a1	0.664056612234237	0.00173332477720974	0.020405679161629
ENSMUSG00000050192.8	Eif5a2	0.661977696719509	0.000435608353692161	0.00748997017514925
ENSMUSG00000064363.1	mt-Nd4	0.661451130238699	0.00386839043270151	0.0369608319121006
ENSMUSG00000022793.16	B4galt4	0.661423046066843	0.000427525376576042	0.00737016573097394
ENSMUSG00000028207.18	Asph	0.660881171923824	0.00000000608748343726886	0.000000768690185629651
ENSMUSG00000090386.9	Mir99ahg	0.660395771165089	0.000176904532916441	0.00367238991106643
ENSMUSG00000025068.7	Gsto1	0.659659858256099	0.000427505788742493	0.00737016573097394
ENSMUSG00000019943.10	Atp2b1	0.659426275712459	0.000000000815263114156424	0.000000126270244048056
ENSMUSG00000035376.9	Hacd2	0.65657124779491	0.00197501216788052	0.0225805168559581
ENSMUSG00000032181.7	Scg3	0.65617530666036	0.00107093254163984	0.0141730558331174
ENSMUSG00000054256.11	Msi1	0.652067244112372	0.000342970307033653	0.00621516118550473
ENSMUSG00000028701.4	Lurap1	0.650684110165941	0.000858693912834043	0.012238394552074
ENSMUSG00000024782.7	Ak3	0.650640803108132	0.0000148971341229739	0.000503127229962447
ENSMUSG00000037722.8	Gnpnat1	0.650058025835895	0.00206461239492522	0.0233224733500812
ENSMUSG00000024548.11	Setbp1	0.649391438157709	0.00353258949074831	0.0344483948126341
ENSMUSG00000026473.15	Glul	0.648401536155415	0.000104991487179567	0.00241705522497146
ENSMUSG00000045092.8	S1pr1	0.646502935769837	0.00186012185839847	0.0215004148336647
ENSMUSG00000095139.2	Pou3f2	0.645987145092061	0.000000001954540494749	0.00000027097038677202
ENSMUSG00000020256.14	Aldh1l2	0.644415663659296	0.000118181172900455	0.00266546274488228
ENSMUSG00000024074.7	Crim1	0.644127355137861	0.00226935832323042	0.0250083539511079
ENSMUSG00000047557.2	Lxn	0.642305719416954	0.000455449377428979	0.00768230837736168
ENSMUSG00000073591.4	Pcdhb22	0.641222500244601	0.000167077029835238	0.00351998099520043
ENSMUSG00000024805.16	Pcgf5	0.638656952665706	0.0000999096771359803	0.00232205081971959
ENSMUSG00000050312.11	Nsun3	0.638436232295371	0.00152047620232633	0.0185156269724321
ENSMUSG00000037736.18	Limch1	0.638200409009746	0.000256174981117256	0.00494514995194703
ENSMUSG00000071855.4	Ccdc112	0.636651712916471	0.00340054901095371	0.0334976102904766
ENSMUSG00000073889.10	Il11ra1	0.635565504758986	0.00214414043619336	0.0240972699249056
ENSMUSG00000021884.18	Hacl1	0.63386866684727	0.00149435249665141	0.0182696753977139
ENSMUSG00000035566.7	Pcdh17	0.632213487169329	0.00131621100209754	0.0165871232366529
ENSMUSG00000055782.8	Abcd2	0.632198106458644	0.001547419622117	0.0187172629703902
ENSMUSG00000021013.16	Ttc8	0.629651394997966	0.00229240469215142	0.0251923076618082
ENSMUSG00000032232.14	Cgnl1	0.628512721646655	0.00353473615827791	0.0344523816803636
ENSMUSG00000041180.13	Hectd2	0.628400325082023	0.0000695012719936478	0.00175626787499036
ENSMUSG00000021996.16	Esd	0.627438807831417	0.000125402963455264	0.00279338623651753
ENSMUSG00000016382.15	Pls3	0.627167814816784	0.000947760752085679	0.0130562351901291
ENSMUSG00000027546.15	Atp9a	0.627135590343971	0.0011491009398194	0.0149775977198682
ENSMUSG00000022323.11	Rida	0.626941110416349	0.00280731482981276	0.0292921139479147
ENSMUSG00000034007.10	Scaper	0.625770885043716	0.00000976714351058621	0.000374724322354452
ENSMUSG00000035776.14	Cd99l2	0.624994807298969	0.0000347607310145561	0.00100750218181809
ENSMUSG00000051177.16	Plcb1	0.624804465338456	0.00346829402827662	0.033971802920249
ENSMUSG00000021745.14	Ptprg	0.624359239662989	0.0000000190606159475521	0.00000211104307910737
ENSMUSG00000029094.12	Afap1	0.62336111727973	0.0000161720386921137	0.000533462008437859
ENSMUSG00000028189.12	Ctbs	0.623045538633428	0.00089252322098038	0.012549129685061
ENSMUSG00000060073.9	Psma3	0.623039739297677	0.00253084652314888	0.0271798658295918
ENSMUSG00000079450.11	Cldn34c1	0.622296927056601	0.0000113720630047802	0.000417277623171267
ENSMUSG00000033436.13	Armcx2	0.621479823364256	0.0000016361549257826	0.0000873065965168195
ENSMUSG00000034487.4	Kdelc2	0.619564564967473	0.00295377704691659	0.0304129011844135
ENSMUSG00000028641.16	P3h1	0.615409870711075	0.000105216578015151	0.00241705522497146
ENSMUSG00000072680.11	Tmem254c	0.613644343214042	0.00265305236631442	0.0281115783870568
ENSMUSG00000070605.4	Zfp992	0.613288552616962	0.0016387263450271	0.0195842029126858
ENSMUSG00000005054.7	Cstb	0.613276335360705	0.00126780409938972	0.0161264909214452
ENSMUSG00000042155.3	Klhl23	0.612256263627869	0.00166192944995519	0.0198122377302235
ENSMUSG00000043313.6	Pcdhb19	0.611484027510292	0.00420662471698906	0.0393750401389557
ENSMUSG00000035232.8	Pdk3	0.610073399451997	0.000905588189388438	0.0126788741911199
ENSMUSG00000024921.17	Smarca2	0.608558621680079	0.000512677677613465	0.00836507163284789
ENSMUSG00000040006.13	Ginm1	0.608343576735772	0.000177983868988506	0.00369093117436939
ENSMUSG00000064370.1	mt-Cytb	0.608296449259399	0.000368961490081485	0.00656612346576789
ENSMUSG00000039246.8	Lyplal1	0.6080922292518	0.0031492423744073	0.0317405846835916
ENSMUSG00000066829.7	Zfp810	0.607543047826246	0.00221167120357403	0.0245637992217676
ENSMUSG00000038729.23	Akap2	0.606434380948635	0.00160700792900846	0.0192850679131917
ENSMUSG00000046798.14	Cldn12	0.605174894461279	0.000984083511692199	0.0133809709323031
ENSMUSG00000034647.14	Ankrd12	0.604644648649446	0.0000000960119965758386	0.00000869149695030137
ENSMUSG00000031214.13	Ophn1	0.604642717130174	0.000156491750203161	0.00331695649154424
ENSMUSG00000026675.12	Hsd17b7	0.598896824564689	0.000169888978453044	0.00356030549453657
ENSMUSG00000040040.16	Ift88	0.595490077764446	0.00216583958354725	0.0242312470337609
ENSMUSG00000090258.7	Churc1	0.592953724347128	0.00342805053173788	0.0336774285247438
ENSMUSG00000025937.6	Lactb2	0.591210119997475	0.0000041784027297895	0.000182058976083686
ENSMUSG00000041124.11	Msantd4	0.591017373158457	0.0000123437149529232	0.000439146734338088
ENSMUSG00000024535.15	Snx24	0.588062229107005	0.000509636733041752	0.00833626091794779
ENSMUSG00000025766.14	D3Ertd751e	0.588005675063584	0.00266656470129896	0.0281740188328414
ENSMUSG00000021556.12	Golm1	0.587532990197434	0.00346447157934676	0.0339511364609735
ENSMUSG00000054428.12	Atpif1	0.587431466388454	0.0000134021752347844	0.000463696551535081
ENSMUSG00000019876.15	Pkib	0.586551209931256	0.00204737526860692	0.0232070981704586
ENSMUSG00000039485.8	Tspyl4	0.58568940495244	0.000586229006202293	0.00923112791736335
ENSMUSG00000025352.6	Gdf11	0.585104511044097	0.000716090038805666	0.0106996341349446
ENSMUSG00000038286.11	Bphl	0.584314036516178	0.000484945500489488	0.00805196360737362
ENSMUSG00000047989.11	Ino80c	0.583170722751886	0.00388164470490493	0.0370503641187964
ENSMUSG00000074749.10	Kiz	0.579806489315793	0.00119060426491231	0.0154071341722497
ENSMUSG00000021756.12	Il6st	0.578614998797344	0.00105267391693286	0.0140439168258372
ENSMUSG00000005225.15	Plekha8	0.577727410957024	0.000217909844437162	0.00436369966259266
ENSMUSG00000024127.14	Prepl	0.576383230825021	0.000277446833888991	0.00521858015355715
ENSMUSG00000032398.7	Snapc5	0.573839175468916	0.00231837140574838	0.0254072488219799
ENSMUSG00000054178.1	Gm9938	0.570510156962552	0.000439696817324466	0.00753413085864955
ENSMUSG00000100967.1	Gm29666	0.56862809994359	0.0043438990149103	0.0401925848713367
ENSMUSG00000044348.14	Slc25a53	0.56812853296241	0.0000952757337306627	0.00224061853049868
ENSMUSG00000060002.14	Chpt1	0.566595887576461	0.00041652432435984	0.00723715576725138
ENSMUSG00000000708.14	Kat2b	0.56572753717922	0.0000376216086548089	0.00107937538579101
ENSMUSG00000090110.8	Cmc4	0.564687971722431	0.00513629310952777	0.0453168717829942
ENSMUSG00000022159.16	Rab2b	0.563439748178769	0.000387379678789484	0.0068143763371797
ENSMUSG00000102070.1	Gm28661	0.561573932168345	0.000534379258571367	0.00860658789246317
ENSMUSG00000042302.14	Ehbp1	0.561116539245189	0.00000359822173033331	0.000163237404585487
ENSMUSG00000043252.8	Tmem64	0.559273706491251	0.0000218636425614917	0.000680450100128058
ENSMUSG00000026478.14	Lamc1	0.55903112479635	0.000186949731556391	0.00383275949131897
ENSMUSG00000006373.10	Pgrmc1	0.557804850817453	0.0000265240339459849	0.00080650149229931
ENSMUSG00000035967.15	Ints6l	0.554998963209026	0.000212398609434475	0.00426194578141545
ENSMUSG00000028367.5	Txn1	0.554923551530932	0.000836157628180023	0.0120034938295937
ENSMUSG00000055723.6	Rras2	0.553612977952455	0.00102734012546864	0.0138081477880784
ENSMUSG00000036712.15	Cyld	0.553390729037253	0.0000140993313229527	0.000482800452604114
ENSMUSG00000085396.7	Firre	0.553345900752663	0.0000152301553170939	0.000512086158924414
ENSMUSG00000031007.2	Atp6ap2	0.553165506638735	0.00104109232172586	0.013917501873375
ENSMUSG00000016308.12	Ube2a	0.552818522042356	0.000000899029113006463	0.0000530453933492653
ENSMUSG00000032547.12	Ryk	0.551991793794855	0.000108160383342867	0.00247607344084565
ENSMUSG00000032965.10	Ift57	0.551652677285938	0.00337155545124356	0.0333039794822639
ENSMUSG00000027803.14	Wwtr1	0.547624024979935	0.0000285514473634096	0.000856327449288344
ENSMUSG00000034640.9	Tiparp	0.546455312480408	0.000000625844614756227	0.0000402836671673448
ENSMUSG00000027165.16	B230118H07Rik	0.546120433318615	0.000315956957759722	0.00579985804406156
ENSMUSG00000035778.17	Ggta1	0.54485719333201	0.0051724522519447	0.0455723900558445
ENSMUSG00000020431.5	Adcy1	0.544839018948981	0.0000964328978492399	0.00226514478656538
ENSMUSG00000036834.16	Plch1	0.54358491370855	0.00412776138795403	0.0387649784539027
ENSMUSG00000049232.3	Tigd2	0.542421975885696	0.0000190407189859703	0.000611802680545966
ENSMUSG00000021180.9	Rps6ka5	0.540214805431778	0.00177916520546867	0.0207971404471795
ENSMUSG00000018567.14	Gabarap	0.53982162575846	0.000219813650912812	0.00437970415009698
ENSMUSG00000023186.14	Vwa5a	0.536558002722203	0.00336229428041978	0.0332536053990314
ENSMUSG00000027257.13	Pacsin3	0.535145658154301	0.00265058829293532	0.0281115783870568
ENSMUSG00000052656.12	Rnf103	0.534058274461125	0.000000986615015998411	0.000057359655988764
ENSMUSG00000044715.7	Gskip	0.533623406832838	0.000953772057350467	0.0131036251122474
ENSMUSG00000040618.7	Pck2	0.530839109997037	0.00299664959365937	0.0306690312645113
ENSMUSG00000026687.14	Aldh9a1	0.528689819685799	0.0029866724111432	0.0306157086612792
ENSMUSG00000045854.4	Lyrm2	0.528391546995947	0.00397023688780884	0.0376242573139628
ENSMUSG00000046603.16	Tcaim	0.528033234390441	0.00420643675087268	0.0393750401389557
ENSMUSG00000014353.14	Tmem87b	0.527328700189297	0.0000353908023744672	0.00102277355258573
ENSMUSG00000043498.3	9330132A10Rik	0.52730543776122	0.00259820492413803	0.0277081294357377
ENSMUSG00000028559.17	Osbpl9	0.527024963838543	0.000069045731528981	0.00175491234302827
ENSMUSG00000007989.7	Fzd3	0.526144712755832	0.00000103527993129275	0.0000598379727051862
ENSMUSG00000078185.3	Chml	0.524847813977455	0.000372939347181373	0.00661724942245539
ENSMUSG00000039960.5	Rhou	0.523269227284594	0.00502519189824004	0.0447147349114043
ENSMUSG00000023809.9	Rps6ka2	0.521410268527774	0.00490886882432525	0.0439360381229111
ENSMUSG00000082691.6	Dynlt1-ps1	0.521263102198453	0.000000766137783663637	0.0000467344048034818
ENSMUSG00000026510.10	Trp53bp2	0.52116706947525	0.000441620374760885	0.00753453005992646
ENSMUSG00000031367.15	Ap1s2	0.519670631146671	0.00103552742426058	0.013861803636709
ENSMUSG00000028518.8	Prkaa2	0.517378687563319	0.00437528062290251	0.0404381996965232
ENSMUSG00000026565.18	Pou2f1	0.516014577034602	0.0000414440061459015	0.00116874455454125
ENSMUSG00000037071.2	Scd1	0.514485660208636	0.00214610250150762	0.0241036336752237
ENSMUSG00000003161.15	Sri	0.51315934934147	0.000829341706324813	0.0119142748752822
ENSMUSG00000021792.15	Fam213a	0.512605865693068	0.00549462704267933	0.0477767461057534
ENSMUSG00000035133.9	Arhgap5	0.511510557886015	0.00194810750789967	0.022324411181567
ENSMUSG00000001942.8	Siae	0.511207082626153	0.0012223655044982	0.015685046036684
ENSMUSG00000053898.12	Ech1	0.507272276340659	0.00441253227431752	0.0406498384471863
ENSMUSG00000036879.15	Phkb	0.506024196265096	0.000273969508919667	0.00518267701749275
ENSMUSG00000033429.10	Mcee	0.504717573256069	0.00530298014472178	0.0463747601981073
ENSMUSG00000032482.9	Cspg5	0.502084619972886	0.00119990458317889	0.0154796515553608
ENSMUSG00000021520.4	Uqcrb	0.501803724259859	0.00137200642334669	0.0170653056231952
ENSMUSG00000022892.11	App	0.50007988566612	0.00372641628275585	0.0358274504392021
ENSMUSG00000028300.14	3110043O21Rik	0.498849637480329	0.00275930034044312	0.028928148730452
ENSMUSG00000022329.15	Stk3	0.497914748535935	0.000996982585149219	0.0135285282344855
ENSMUSG00000064351.1	mt-Co1	0.497792254960263	0.000728720871179385	0.0108297535765602
ENSMUSG00000059708.12	Akap17b	0.495919647944975	0.000180679368069122	0.00373900675571017
ENSMUSG00000022136.8	Dnajc3	0.495290348618184	0.00472365463210568	0.0427713323857003
ENSMUSG00000028530.14	Jak1	0.49458977913786	0.00000979103147438114	0.000374724322354452
ENSMUSG00000040451.17	Sgms1	0.493782058301329	0.00548526276115926	0.0477162502149988
ENSMUSG00000039701.11	Usp53	0.492661453394123	0.00538464189379355	0.0469852665248491
ENSMUSG00000045180.13	Shroom2	0.492042705165439	0.00286711394628377	0.0298004577008725
ENSMUSG00000040268.17	Plekha1	0.488720878698951	0.0000453736391719903	0.00125808726795064
ENSMUSG00000069114.8	Zbtb10	0.487359764325873	0.0000200225594394521	0.00063410102378137
ENSMUSG00000024098.5	Twsg1	0.485803633939725	0.00001771979081127	0.000574950659301847
ENSMUSG00000024308.14	Tapbp	0.483214983129671	0.00236632144620896	0.0257512754531226
ENSMUSG00000026853.15	Crat	0.482739546134029	0.00452117265018535	0.0413814625068904
ENSMUSG00000027722.14	Spata5	0.480601853228258	0.0000360707188107206	0.00103939244247462
ENSMUSG00000026623.16	Lpgat1	0.479558794550148	0.00262603093743816	0.0278998195791594
ENSMUSG00000056536.14	Pign	0.479482826313754	0.0000153432120252763	0.000512086158924414
ENSMUSG00000021687.14	Scamp1	0.478711662234001	0.00226787168790492	0.0250083539511079
ENSMUSG00000073725.8	Lmbrd1	0.47609321246018	0.00103049343258551	0.0138411465453982
ENSMUSG00000020160.18	Meis1	0.473934410967881	0.0000973056443945779	0.00228294011848817
ENSMUSG00000030613.13	Ccdc90b	0.47380054903594	0.00184856275274705	0.0214063998675293
ENSMUSG00000039178.9	Tbc1d19	0.472595739587879	0.0000991562714931843	0.00231539821242918
ENSMUSG00000026727.10	Rsu1	0.467940633754494	0.00319481150438713	0.0319884535729671
ENSMUSG00000037890.13	Wdr19	0.467858019314822	0.00180911097783844	0.0210602613832338
ENSMUSG00000021785.8	Ngly1	0.467629403105814	0.00106159781985344	0.0141092081066082
ENSMUSG00000002996.17	Hbp1	0.467398957199902	0.00151984213732797	0.0185156269724321
ENSMUSG00000028158.14	Mttp	0.467135875463456	0.00304163996058589	0.0310187820054605
ENSMUSG00000030102.11	Itpr1	0.462883124539985	0.00421738183966686	0.0394058235784227
ENSMUSG00000049550.17	Clip1	0.462327254687426	0.00137211082791289	0.0170653056231952
ENSMUSG00000028576.12	Ift74	0.458033118153253	0.00168633875942522	0.0200309562046764
ENSMUSG00000003948.17	Mmd	0.457600329942677	0.00524818413864539	0.0460225224543701
ENSMUSG00000057858.7	Fam204a	0.456341876255029	0.000577256730421113	0.00911155627436192
ENSMUSG00000025939.17	Ube2w	0.456062123300233	0.00248050717019821	0.0266970980723016
ENSMUSG00000029263.15	Pigg	0.453089682578736	0.00502975978625877	0.0447152411491391
ENSMUSG00000035596.14	Mboat7	0.452849868119419	0.000318733599673915	0.00584001258182566
ENSMUSG00000031365.13	Zfp275	0.45282245097273	0.00018409940325659	0.00379394040495001
ENSMUSG00000063760.9	Rnf217	0.450784090503952	0.000823780117947896	0.0118531662259763
ENSMUSG00000058240.13	Cryzl1	0.450120317961369	0.00133296943506438	0.0167359841989559
ENSMUSG00000037410.13	Tbc1d2b	0.44959225182284	0.00365913270449661	0.0353520009096712
ENSMUSG00000003847.16	Nfat5	0.449570693006202	0.000241432761080457	0.00473901434497035
ENSMUSG00000037257.8	Aagab	0.448847443741206	0.000451667983379006	0.00765790722967362
ENSMUSG00000040520.7	Manea	0.447736731360869	0.00189923009108733	0.0218527199975661
ENSMUSG00000000276.11	Dgke	0.446863692539704	0.00336310107566496	0.0332536053990314
ENSMUSG00000001891.16	Ugp2	0.445192667863236	0.0057099117385057	0.049216956615598
ENSMUSG00000028649.18	Macf1	0.444474053236673	0.0000211558142265751	0.000663629773800399
ENSMUSG00000103509.1	Gm38372	0.444228032711905	0.00287536600467381	0.0298558893788986
ENSMUSG00000022051.15	Bnip3l	0.443544184735169	0.00409957832780865	0.0385185499283443
ENSMUSG00000025931.15	Paqr8	0.442901119227846	0.00349519533795933	0.0341736110253444
ENSMUSG00000061665.6	Cd2ap	0.442420215466259	0.000255749855173191	0.00494514995194703
ENSMUSG00000038039.13	Gcc2	0.442236609852446	0.000134813451675791	0.00294292551710676
ENSMUSG00000035992.15	Fnip1	0.442145261504898	0.00208750530078816	0.0235196906968344
ENSMUSG00000021669.15	Col4a3bp	0.440902393208162	0.00111079859907473	0.014561835804751
ENSMUSG00000022837.13	Iqcb1	0.440083061444478	0.00238887989852233	0.0259220273608129
ENSMUSG00000036053.17	Fmnl2	0.437808238760338	0.0012490494486526	0.0159448843010546
ENSMUSG00000039982.7	Dtx4	0.436402891321681	0.0000705384583237061	0.00177690589106413
ENSMUSG00000001018.15	Snapin	0.436247315590201	0.000395607476279904	0.0069344988658259
ENSMUSG00000021775.11	Nr1d2	0.435441926171511	0.000757131425014717	0.0111103852708488
ENSMUSG00000051495.7	Irf2bp2	0.434347236555344	0.0000706624214943333	0.0017777696778238
ENSMUSG00000063362.13	Alg11	0.43418069364629	0.000488827210365232	0.00809607305387696
ENSMUSG00000043671.14	Dpy19l3	0.432550804523534	0.00511449143250777	0.0451992753884089
ENSMUSG00000001323.17	Srr	0.432069960629679	0.00037135648139933	0.0065969016520983
ENSMUSG00000030469.10	Zfp719	0.428699777845672	0.00534172938184327	0.0466518876630144
ENSMUSG00000026761.12	Orc4	0.428417773591973	0.00146977109103832	0.018011620348116
ENSMUSG00000055371.17	Stam2	0.428211026558346	0.00155787905685939	0.0188093497577573
ENSMUSG00000051285.17	Pcmtd1	0.427071616014224	0.00139372489943086	0.0172841699469347
ENSMUSG00000021973.9	Micu2	0.425636539808004	0.0000321899991693995	0.000946834916221579
ENSMUSG00000078870.9	Gm14410	0.424766653249404	0.00198863929043671	0.02269704889632
ENSMUSG00000055447.18	Cd47	0.424375735815027	0.00575593124461198	0.0495274899845628
ENSMUSG00000037058.14	Paip2	0.422420527338609	0.000612579735724744	0.00956988732346976
ENSMUSG00000041426.12	Hibch	0.420997121106403	0.00379686447655106	0.0363812654652609
ENSMUSG00000030894.5	Tpp1	0.420290330342483	0.0051091113026949	0.0451775787582187
ENSMUSG00000051579.10	Tceal8	0.419122257986323	0.00490111567315103	0.0438864580940466
ENSMUSG00000069237.8	Fam8a1	0.418156773871931	0.00580525465922987	0.0497575329093092
ENSMUSG00000021690.10	Jmy	0.417425302773365	0.0052009810036464	0.0457654009752729
ENSMUSG00000042165.8	Gm9774	0.416954599629699	0.00000000000522899102555471	0.0000000017277457846937
ENSMUSG00000030770.15	Parva	0.414182389420443	0.000297103831285515	0.00551505941501437
ENSMUSG00000027312.14	Atrn	0.413099962564802	0.00133000703945459	0.0167207332053949
ENSMUSG00000040044.11	Orc3	0.412366299013162	0.00213109994903287	0.0239642974983418
ENSMUSG00000022280.9	Rnf19a	0.412177164325393	0.00138777505467781	0.0172277022285458
ENSMUSG00000038831.16	Ralgps1	0.410279928755435	0.00234088794455411	0.0255974095426283
ENSMUSG00000042046.15	Dstyk	0.408063805250701	0.000893238094626169	0.0125502801034471
ENSMUSG00000000838.17	Fmr1	0.40684407219873	0.00158248074391997	0.0190022294053383
ENSMUSG00000027550.14	Lrrcc1	0.405108200345545	0.000363674132214724	0.006483668769026
ENSMUSG00000090841.2	Myl6	0.404379319000799	0.0028680591825102	0.0298004577008725
ENSMUSG00000027751.13	Supt20	0.40319944756111	0.00464003762679971	0.0421944049962593
ENSMUSG00000066456.14	Hmgn3	0.40180211559106	0.00194187655302019	0.0222658777695925
ENSMUSG00000031447.7	Lamp1	0.400948440400355	0.0032464208710388	0.0324723984704057
ENSMUSG00000019699.16	Akt3	0.400874156781747	0.000617405098627545	0.00959505749282055
ENSMUSG00000024294.13	Mib1	0.39929648912736	0.000101925089087688	0.00236058982612547
ENSMUSG00000032580.12	Rbm5	0.399034321352859	0.000353004297717245	0.00636788917401673
ENSMUSG00000041961.14	Znrf3	0.398719245821933	0.000884523557195332	0.0124631695248027
ENSMUSG00000033964.12	Zbtb41	0.398117720533683	0.00358912154507404	0.034828357626575
ENSMUSG00000055320.17	Tead1	0.397856071660695	0.0000227805158206804	0.000701279077864888
ENSMUSG00000022016.16	Akap11	0.396775395768924	0.000000306440955889344	0.0000222534503681547
ENSMUSG00000035236.17	Scai	0.396410986220291	0.00243685188700459	0.0263704086571321
ENSMUSG00000026131.18	Dst	0.395814987075862	0.0029676244054578	0.0304834993980315
ENSMUSG00000031328.15	Flna	0.395126310719465	0.000128503441771042	0.00284964287820011
ENSMUSG00000021916.16	Glt8d1	0.392820868394849	0.00266511393161954	0.0281740188328414
ENSMUSG00000032366.15	Tpm1	0.392622025102725	0.00068241475691003	0.0103590142080715
ENSMUSG00000028926.15	Cdk14	0.392414433121504	0.000142628411858409	0.00308690858634602
ENSMUSG00000073079.6	Srp54a	0.39202568482655	0.000967761390044773	0.0132407657402606
ENSMUSG00000028080.16	Lrba	0.390138492825517	0.00331078399465654	0.0329340293448682
ENSMUSG00000062421.13	Arf2	0.388389212750862	0.00259024901889216	0.0276828500267046
ENSMUSG00000028070.7	Naxe	0.387863584721323	0.00421686599315114	0.0394058235784227
ENSMUSG00000043384.15	Gprasp1	0.386503169712655	0.0000500822163049718	0.00136760322072461
ENSMUSG00000043061.10	Tmem18	0.386399336898325	0.00342821566753823	0.0336774285247438
ENSMUSG00000056579.18	Tug1	0.384037875778205	0.0000202741780650372	0.000641045582359431
ENSMUSG00000038150.7	Ormdl3	0.383423985284699	0.00143685254721917	0.0177149264605846
ENSMUSG00000012422.14	Tmem167	0.379496510315035	0.00423050184922156	0.0394866756877671
ENSMUSG00000031012.17	Cask	0.379261999938115	0.00100967354756547	0.0136354074117748
ENSMUSG00000034707.7	Gns	0.378750275407399	0.0000806439324767271	0.00197135137034663
ENSMUSG00000031360.14	Ctps2	0.377554721122382	0.00428147634954221	0.0398125087381212
ENSMUSG00000045975.7	C2cd2	0.376951160766439	0.00273779431507098	0.0287758818070856
ENSMUSG00000007656.13	Arpp19	0.375882079863305	0.00135831607705948	0.0169468950457547
ENSMUSG00000020078.16	Vps26a	0.375613504438437	0.00287640598808052	0.0298558893788986
ENSMUSG00000024038.16	Ndufv3	0.374588158607269	0.00276235434687283	0.0289426384650272
ENSMUSG00000054808.15	Actn4	0.374224907031745	0.0010055732877349	0.0136078432964808
ENSMUSG00000028402.18	Mpdz	0.374119473495677	0.000273129155984619	0.00517171491632767
ENSMUSG00000030180.15	Kdm5a	0.372910829791705	0.000539602355844417	0.00866905729709528
ENSMUSG00000020561.8	Twistnb	0.367988476378545	0.00555768642699772	0.0482193144049146
ENSMUSG00000021033.11	Gstz1	0.366359791000717	0.00172268638461806	0.0203166315140113
ENSMUSG00000035649.17	Zcchc7	0.36612136614309	0.000512300552680376	0.00836507163284789
ENSMUSG00000030557.17	Mef2a	0.365178056381881	0.000382785313386438	0.00674552785589879
ENSMUSG00000040649.15	Rimklb	0.364910703207148	0.000534411586160008	0.00860658789246317
ENSMUSG00000035173.14	Ccdc186	0.360982514831434	0.00064717467483911	0.00996136485146379
ENSMUSG00000081999.3	Gm13461	0.360258699793093	0.000000313583178692454	0.0000226890018889704
ENSMUSG00000039795.14	Zfand1	0.35424579078189	0.00333860979137244	0.0331436850846062
ENSMUSG00000027778.15	Ift80	0.352841859878417	0.0034420978858093	0.0337819755377076
ENSMUSG00000021114.9	Atp6v1d	0.349862989505662	0.00540371308269605	0.047113891845647
ENSMUSG00000034462.9	Pkd2	0.349814873283425	0.000542198567173383	0.0086966720017899
ENSMUSG00000074221.12	Zfp568	0.348591305884398	0.00430804826020797	0.0399471734137619
ENSMUSG00000037110.20	Ralgapa2	0.346877049361269	0.00527549966489802	0.0462159880055693
ENSMUSG00000036097.7	Slf2	0.346030501879948	0.000809054174976594	0.0116909659175201
ENSMUSG00000022106.14	Rcbtb2	0.342877277844112	0.00444210985345519	0.0407896377233669
ENSMUSG00000032557.12	Uba5	0.342030307694919	0.000204982369907296	0.00414248265383502
ENSMUSG00000005656.9	Snx6	0.341921775135224	0.00203254615413373	0.02307859536409
ENSMUSG00000064061.13	Dzip3	0.340701744390977	0.0031438639941707	0.0317124676651196
ENSMUSG00000028218.19	Fam92a	0.337398695774363	0.000502816585327277	0.00826562089893305
ENSMUSG00000006423.15	C330007P06Rik	0.33544737162842	0.00468999641053884	0.0425144850658128
ENSMUSG00000022680.13	Pdxdc1	0.33253752467986	0.0022615775816673	0.02497814794237
ENSMUSG00000027162.7	Lin7c	0.332528454825724	0.00559110365618334	0.0484244779309021
ENSMUSG00000026004.15	Kansl1l	0.331519867028431	0.0034623305068384	0.033946934865515
ENSMUSG00000031600.10	Vps37a	0.32785229743154	0.000693866652804291	0.0104766994606588
ENSMUSG00000031753.16	Cog4	0.32743167196717	0.00390881959142899	0.0372559367308076
ENSMUSG00000033713.12	Foxn3	0.323859148487684	0.0017463505961415	0.0204981649310273
ENSMUSG00000031631.15	Cfap97	0.320971465588376	0.00355895331983558	0.0346373341019835
ENSMUSG00000056608.14	Chd9	0.319562008745257	0.000451942066013525	0.00765790722967362
ENSMUSG00000020952.10	Scfd1	0.3181959037022	0.00315383404252253	0.0317545758725288
ENSMUSG00000020646.17	Mboat2	0.311486106675592	0.00315095109532236	0.0317416694434786
ENSMUSG00000008730.17	Hipk1	0.309913271374073	0.00349579234095326	0.0341736110253444
ENSMUSG00000024780.7	Cdc37l1	0.309379530750458	0.000441158330341218	0.00753453005992646
ENSMUSG00000011831.16	Evi5	0.308952853677748	0.0049412182935798	0.0441656454495757
ENSMUSG00000021552.7	Gkap1	0.305977800674017	0.00377347481806125	0.0361746316576713
ENSMUSG00000021036.10	Sptlc2	0.30230645724235	0.00403001455613527	0.0380394525581101
ENSMUSG00000026754.16	Golga1	0.296187176896734	0.00438681029419122	0.0405069930518589
ENSMUSG00000026872.17	Zeb2	0.294782176067163	0.000462126816067309	0.00773789200045136
ENSMUSG00000061313.8	Ddhd2	0.290223397377048	0.00430285109830955	0.0399402799083239
ENSMUSG00000045767.9	B230219D22Rik	0.286909330017259	0.00555584106861456	0.0482193144049146
ENSMUSG00000028273.15	Pdlim5	0.284589200788369	0.00190531904852895	0.0218973623983109
ENSMUSG00000038127.14	Ccdc50	0.284151873822938	0.00142305844891473	0.0175886120634255
ENSMUSG00000025453.17	Nnt	0.28297559917921	0.000563208437250681	0.00893963752481566
ENSMUSG00000029004.15	Kmt2e	0.276038103949965	0.00443376970882511	0.0407870755212839
ENSMUSG00000036333.11	Kidins220	0.271564308734353	0.000549472492116235	0.00879200335448294
ENSMUSG00000072501.4	Phf20l1	0.27002547417816	0.00335624952688375	0.0332328145903408
ENSMUSG00000027365.14	Trpm7	0.258980749821618	0.000706623735186568	0.0106047051855214
ENSMUSG00000036104.12	Rab3gap1	0.251139309161083	0.00178546114242464	0.0208541446620914
ENSMUSG00000021188.14	Trip11	0.249281477608196	0.00409147764567976	0.0384606658727365
ENSMUSG00000049470.13	Aff4	0.247420082538612	0.000058361176144034	0.00154680523670518
ENSMUSG00000020580.10	Rock2	0.226599617432109	0.00133006790743545	0.0167207332053949
ENSMUSG00000107751.1	Gm6749	0.0228805916210969	0.000593997630630363	0.00933122268403086
