# Supplementary material for: Mitochondrial complex I inhibition enhances astrocyte responsiveness to pro-inflammatory stimuli
Source: Sci Rep. 2024 Nov 8;14:27182. doi: 10.1038/s41598-024-78434-y (PMC11549212; doi:10.1038/s41598-024-78434-y)
Supplement: Supplementary file 2 — Supplementary Material 2. [file 41598_2024_78434_MOESM2_ESM.xlsx]

## Sheet: Title
Title. Mitochondrial Complex I inhibition enhances astrocyte responsiveness to pro-inflammatory stimuli
Supplementary table S2. Dyseregulated genes in eNPCs after 48 h of differentiation.

## Sheet: down-regulated
gene ID	gene symbol	HQ_2..vs..WT_2.log2FoldChange	HQ_2..vs..WT_2.pvalue	HQ_2..vs..WT_2.padj
ENSMUSG00000086810.1	Gm13110	-5.61279678117498	0.000000000139239958419376	0.0000000116968813765161
ENSMUSG00000085069.2	Gm13111	-5.26088618186007	0.000000000000000000000000000370299661988233	0.000000000000000000000000957224626239583
ENSMUSG00000038173.15	Enpp6	-5.22866780202869	0.0000000000000524744940287555	0.0000000000091105903252164
ENSMUSG00000098424.1	Gm27202	-4.87037708404122	0.0000000939990094697645	0.00000387745914062779
ENSMUSG00000104861.1	3110039M20Rik	-4.40559518469692	0.0000000000512582387754521	0.00000000486744051065671
ENSMUSG00000097736.8	9530059O14Rik	-4.26798622069828	0.00000000000494651282392351	0.000000000581215256811013
ENSMUSG00000089922.2	Gm43517	-4.20970710873816	0.00000000000000000683586981901132	0.00000000000000279011423402278
ENSMUSG00000073528.7	Gm10530	-4.18244746027658	0.00000000000000602553471984808	0.00000000000128609234180977
ENSMUSG00000034000.15	Neu4	-3.97442364196848	0.000000000113693846993111	0.00000000979661981590641
ENSMUSG00000032487.8	Ptgs2	-3.96936917187587	0.000000000000206114769374361	0.0000000000326208170713912
ENSMUSG00000041607.16	Mbp	-3.9173045809266	0.000000197111785830413	0.00000748092283416732
ENSMUSG00000115529.1	CT009510.2	-3.69869479830796	0.0000000000000000755152363189271	0.0000000000000254617677240556
ENSMUSG00000031104.2	Rab33a	-3.58593135074786	0.000000000000000000328120934560252	0.000000000000000173895204886292
ENSMUSG00000113835.1	Gm19554	-3.45301648974338	0.00000000732570644919488	0.000000409693655145478
ENSMUSG00000020950.10	Foxg1	-3.4063323121284	0.00000000000000000000165306453017671	0.00000000000000000153834185178244
ENSMUSG00000041911.3	Dlx1	-3.39148897318045	0.00000000720132556904521	0.000000403708046659848
ENSMUSG00000033579.16	Fa2h	-3.36628211802391	0.000000580772529726226	0.0000189504528808985
ENSMUSG00000090063.6	Dlx6os1	-3.35916846277824	0.00000158222899139863	0.0000453331988730162
ENSMUSG00000029755.10	Dlx5	-3.33316607344506	0.000582401730691169	0.0068779574946853
ENSMUSG00000054453.11	Sytl5	-3.26757338870085	0.00000000742815267162343	0.000000414426791139854
ENSMUSG00000023391.8	Dlx2	-3.23633534585643	0.000132301826001888	0.00196677442935074
ENSMUSG00000101671.1	Gm28221	-3.19791709703711	0.00000205725413412467	0.0000565076947230349
ENSMUSG00000031425.15	Plp1	-3.16934107349993	0.0000000307399812443973	0.00000144477911848667
ENSMUSG00000026147.16	Col9a1	-3.07645066572078	0.000000476344478157511	0.0000159685220235367
ENSMUSG00000084987.1	Gm13134	-3.04941103621599	0.0000108085862965617	0.000235010990831315
ENSMUSG00000103225.1	Gm37731	-3.00837533335854	0.0000000000101815944596896	0.00000000111733393917301
ENSMUSG00000043441.5	Gpr149	-3.00452693907711	0.000000000000000000000000000000365023370965026	0.00000000000000000000000000141537812091689
ENSMUSG00000024395.8	Lims2	-2.96267485137892	0.0000000000000617964530213307	0.0000000000106495887373427
ENSMUSG00000078640.9	Gm11627	-2.94185472524148	0.00000534637451657063	0.000129527231321974
ENSMUSG00000094868.1	Dlx6os2	-2.89474042048307	0.00217193505090494	0.020011908498734
ENSMUSG00000056220.14	Pla2g4a	-2.88752164910991	0.00000000000000682628419896675	0.00000000000141797769543716
ENSMUSG00000107967.1	Gm44094	-2.8570454687648	0.00186791694400715	0.0177884108482711
ENSMUSG00000111837.1	AC164612.2	-2.82938661690275	0.00357706678441689	0.0296580394652384
ENSMUSG00000115721.1	CT025157.1	-2.82908247808031	0.00084766873039152	0.00940373947529778
ENSMUSG00000047143.3	Dmrta2	-2.825336216977	0.000000652480773812699	0.0000209378830382792
ENSMUSG00000013523.13	Bcas1	-2.81896420467537	0.00000000131119315126894	0.0000000874066150838736
ENSMUSG00000097028.2	Ptgs2os	-2.81767308340956	0.00144767945985895	0.0143994282315598
ENSMUSG00000084946.2	Dlx1as	-2.80630619091347	0.0000656593896204462	0.00108261211872408
ENSMUSG00000024935.10	Slc1a1	-2.71112698932091	0.000000000000000000087566618470973	0.0000000000000000550604696953294
ENSMUSG00000037625.7	Cldn11	-2.69409697396789	0.00000651578051676578	0.000153275666049096
ENSMUSG00000021947.11	Cryl1	-2.6777193480815	0.0000000102101960064317	0.000000550701041874148
ENSMUSG00000036560.14	Lgi4	-2.65425655692318	0.000000196321759473927	0.00000748092283416732
ENSMUSG00000100832.1	Gm29260	-2.64536279814182	0.00212204359251103	0.0196819512512721
ENSMUSG00000052229.5	Gpr17	-2.64031903828641	0.000000495848281235072	0.0000165270920672406
ENSMUSG00000036098.15	Myrf	-2.62893237461568	0.00000000103376689925091	0.0000000717927967494702
ENSMUSG00000062591.5	Tubb4a	-2.59198228663906	0.0000000000109376185523653	0.00000000119466523765624
ENSMUSG00000098132.1	Rassf10	-2.58820754470596	0.00000000000000180210057252828	0.000000000000448219463459536
ENSMUSG00000043460.6	Elfn2	-2.56818218847681	0.000000000629514855264835	0.00000004679125593526
ENSMUSG00000093064.2	Gm23153	-2.55946526629798	0.00110516516006791	0.0116553342923753
ENSMUSG00000049721.14	Gal3st1	-2.53933333922812	0.00000000000000648484523784754	0.00000000000135918850863534
ENSMUSG00000039410.16	Prdm16	-2.53496172680529	0.00000000000000000464937405378923	0.00000000000000204089976153597
ENSMUSG00000015829.13	Tnr	-2.52780525002022	0.0000000000000000000050140464786143	0.00000000000000000416613540446291
ENSMUSG00000086322.7	E130218I03Rik	-2.52473807191222	0.000240441170335268	0.00327317953648333
ENSMUSG00000086503.3	Xist	-2.50724571010089	0.00000000886071149574805	0.000000488493964333124
ENSMUSG00000026830.9	Ermn	-2.50559799045303	0.0000248690445857556	0.000477769052260615
ENSMUSG00000036932.14	Aifm1	-2.49807396351495	0.000000000000000000000000000000000000000000303961957552813	0.00000000000000000000000000000000000000235722498082207
ENSMUSG00000090394.8	4930523C07Rik	-2.48721674999928	0.000010013487896929	0.000220192623744852
ENSMUSG00000033174.17	Mgll	-2.48449689230513	0.0000000000000000000045452806258473	0.00000000000000000391651680593842
ENSMUSG00000115318.1	AC129208.1	-2.48321139049527	0.000297551430030037	0.00391602340237503
ENSMUSG00000020734.13	Grin2c	-2.47346824412943	0.000185342453805801	0.00263247386312085
ENSMUSG00000029999.14	Tgfa	-2.47055852040419	0.00000000000000000000016156911292288	0.000000000000000000163430670093514
ENSMUSG00000067879.3	3110035E14Rik	-2.46782845794218	0.000000000111066760957913	0.00000000962149042253879
ENSMUSG00000034330.10	Plcg2	-2.45674695924776	0.00000168981151077209	0.0000478265995110859
ENSMUSG00000026437.11	Cdk18	-2.45430033974714	0.00221092637243907	0.020290809489071
ENSMUSG00000021835.15	Bmp4	-2.45037423447845	0.000096460201492174	0.00150210614974259
ENSMUSG00000031383.8	Dusp9	-2.43809978086591	0.000281048522532695	0.00372994516641367
ENSMUSG00000033595.7	Lgi3	-2.43807937569338	0.0000000799003953452938	0.0000033675411190367
ENSMUSG00000082120.1	Gm15720	-2.41799467245389	0.0012397897873972	0.0127683529897281
ENSMUSG00000107719.1	Gm43937	-2.40855068875366	0.000488063955196544	0.00592321748442754
ENSMUSG00000031963.8	Bmper	-2.40214076817243	0.0000000012676671512644	0.0000000852377926999028
ENSMUSG00000093283.1	Gm22567	-2.39277980294923	0.00172351204481511	0.0166725603836273
ENSMUSG00000112907.1	AC164623.1	-2.36843922386917	0.000229776667193048	0.00315197769000369
ENSMUSG00000070498.3	Tmem132b	-2.34078659139717	0.000000893323000047649	0.0000277121512760485
ENSMUSG00000032556.11	Bfsp2	-2.29769293788021	0.00000216891224001772	0.000059155619301304
ENSMUSG00000097825.5	9630001P10Rik	-2.29431055922903	0.00000000115700912572263	0.0000000788840773402212
ENSMUSG00000112664.1	AC166361.2	-2.28975200004755	0.00207313725375587	0.019341550984723
ENSMUSG00000001021.12	S100a3	-2.26150320936335	0.00000338633676924294	0.0000882229842513293
ENSMUSG00000103253.1	Gm37520	-2.25491655578126	0.00000225880969580856	0.0000613803315744291
ENSMUSG00000051735.7	Rinl	-2.25182479485236	0.000313258025743284	0.00408746380758133
ENSMUSG00000019803.11	Nr2e1	-2.24350059511357	0.00000000000000394447943559484	0.000000000000890954505525378
ENSMUSG00000032854.12	Ugt8a	-2.23338883614737	0.0000000259992602881645	0.0000012445942193501
ENSMUSG00000087230.10	Mroh3	-2.21419266787468	0.000273801968159621	0.00364834065820939
ENSMUSG00000024227.14	Pdzph1	-2.20560199277752	0.000000000000127483776445953	0.0000000000204545521311387
ENSMUSG00000041708.12	Mpped1	-2.19829530590482	0.00384976581043765	0.0314237622326887
ENSMUSG00000033208.7	S100b	-2.15899963014409	0.00000991011736463282	0.000218332273189567
ENSMUSG00000039194.15	Rlbp1	-2.14962833895412	0.00105263988201441	0.0112029583051533
ENSMUSG00000091014.2	Gm5244	-2.1466178043194	0.000732457917879728	0.008316560985589
ENSMUSG00000066850.2	Vmn1r65	-2.13932129046945	0.00380063258513453	0.0311234484664396
ENSMUSG00000035277.15	Arx	-2.13888051816636	0.0000000000012336592846257	0.000000000169828895010751
ENSMUSG00000039452.6	Snx22	-2.12558131665713	0.000000000191160310379668	0.0000000157707256063226
ENSMUSG00000030287.15	Itpr2	-2.10850112602164	0.0000000000156517130132748	0.00000000167805116706837
ENSMUSG00000048562.7	Sp8	-2.10695788935489	0.000737467079931125	0.00835305336640585
ENSMUSG00000036634.15	Mag	-2.10474253624053	0.00105198428176239	0.0112011049497492
ENSMUSG00000033854.10	Kcnk10	-2.09886289960226	0.000000000000000157349258998061	0.0000000000000481675067182881
ENSMUSG00000018166.8	Erbb3	-2.09182336906371	0.000717492855840571	0.00818659700398768
ENSMUSG00000020963.15	Tshr	-2.09163867816316	0.00000943103488986298	0.000209767784860944
ENSMUSG00000049971.17	Glt1d1	-2.09083566121352	0.00000253954838504799	0.0000682247034389625
ENSMUSG00000026442.14	Nfasc	-2.08747076755222	0.00000711041215284915	0.000164896772811032
ENSMUSG00000033805.12	Ephx4	-2.08470550159212	0.00054787301284731	0.0065533499454461
ENSMUSG00000098708.7	Gm27252	-2.08426222989976	0.00267117261089381	0.0235397086335017
ENSMUSG00000095434.1	CAAA01205117.2	-2.07103278246679	0.00491460942198945	0.0382530572775459
ENSMUSG00000094807.2	Gm24975	-2.07103278246679	0.00491460942198945	0.0382530572775459
ENSMUSG00000095674.1	Gm25100	-2.07103278246679	0.00491460942198945	0.0382530572775459
ENSMUSG00000079492.2	Gm11127	-2.07061007052305	0.00369861401520389	0.0304703452775207
ENSMUSG00000063446.4	Plppr1	-2.06743042083841	0.00000000000000000000000000434636285491442	0.000000000000000000000009192557438144
ENSMUSG00000107835.1	Gm43999	-2.06706751813137	0.000170396457489011	0.0024561794197533
ENSMUSG00000015879.8	Fam184b	-2.0659233750671	0.00000200887334422764	0.0000555506983112862
ENSMUSG00000102805.5	Gm37240	-2.06229440535162	0.00468774608169821	0.0368074291564998
ENSMUSG00000094365.1	Gm21982	-2.03229542440822	0.00150170984550279	0.0148416650618617
ENSMUSG00000026109.14	Tmeff2	-2.01336833526664	0.0000000000000000293627367735421	0.0000000000000105096010928686
ENSMUSG00000111374.1	AC113305.1	-2.00488786676719	0.00292575897216088	0.0252758197130794
ENSMUSG00000049493.13	Pls1	-1.99785470615091	0.00000000107787369792163	0.0000000741915135566469
ENSMUSG00000040163.14	1700034J05Rik	-1.99534275733683	0.00000266453103694389	0.0000714174131042622
ENSMUSG00000016995.17	Matn4	-1.98290039126813	0.0000000000000000156072464986255	0.00000000000000595250147197579
ENSMUSG00000060988.12	Galnt13	-1.95874392758746	0.0000000000198900431767025	0.00000000209214181719804
ENSMUSG00000021696.9	Elovl7	-1.95602549174391	0.00000000106294574687745	0.0000000733811062347295
ENSMUSG00000107801.1	Gm44086	-1.93568562316443	0.000872030135782877	0.00962875230611706
ENSMUSG00000039954.8	Stk32a	-1.93137919325199	0.000000000955984018332865	0.000000067396873292467
ENSMUSG00000040752.16	Myh6	-1.92478675114776	0.000000216038285092918	0.00000802896278384465
ENSMUSG00000105683.1	Gm43487	-1.9243300784472	0.00358625040123333	0.029691856079962
ENSMUSG00000040265.16	Dnm3	-1.91981257607589	0.000000000000241293601342849	0.0000000000379303759137932
ENSMUSG00000042195.9	Slc35f2	-1.91966692306206	0.00191394374140481	0.0181376379404411
ENSMUSG00000025889.13	Snca	-1.91386110456583	0.00364584525206426	0.0301088510782882
ENSMUSG00000029819.6	Npy	-1.9133243760185	0.000857725536762748	0.00949333235622518
ENSMUSG00000085731.1	Gm16229	-1.90384475387448	0.000962984016453744	0.010439805751536
ENSMUSG00000080950.1	Gm7278	-1.89319050043134	0.000623674198642759	0.00729501268548205
ENSMUSG00000015085.8	Entpd2	-1.89031324087165	0.000000000000368762865966356	0.0000000000557095329656316
ENSMUSG00000030638.13	Sh3gl3	-1.89004361214945	0.000000155979581344874	0.00000612983945944003
ENSMUSG00000048251.15	Bcl11b	-1.88617475893363	0.0000629946031296329	0.00104683531557922
ENSMUSG00000086600.8	C030005K06Rik	-1.88124954668403	0.000891595240755226	0.00978903410862214
ENSMUSG00000050592.8	Fam78a	-1.87782522115828	0.00557678167566712	0.0423120268077786
ENSMUSG00000040254.11	Sema3d	-1.86470533628411	0.000000336137503081306	0.0000117597579085513
ENSMUSG00000037754.13	Ppp1r16b	-1.86145381154488	0.00000000120606520468694	0.0000000813307448899756
ENSMUSG00000102992.1	Gm37766	-1.85679655115334	0.000359238637664307	0.00459971761434238
ENSMUSG00000086970.1	Bcas1os1	-1.85494642712713	0.000264463792326482	0.00354939833695587
ENSMUSG00000025375.15	Aatk	-1.85355497116027	0.000000187651587516861	0.00000723114846626448
ENSMUSG00000060240.12	Cend1	-1.84478153093169	0.0000452078404224489	0.000787835511182228
ENSMUSG00000007682.6	Dio2	-1.8427198336459	0.00180493380505323	0.0173090622318893
ENSMUSG00000086308.1	G630016G05Rik	-1.83852236927817	0.0000586291202117567	0.000982713603549366
ENSMUSG00000035828.10	Pim3	-1.8343488018413	0.0000000000381786772909923	0.00000000377968905180824
ENSMUSG00000096056.1	Gm21986	-1.8324105489718	0.00268864901503839	0.0236489298052432
ENSMUSG00000107624.1	Gm44005	-1.83062380913792	0.00370058213490641	0.0304757675641053
ENSMUSG00000026787.3	Gad2	-1.8288572175271	0.000186158005141653	0.00264083292050034
ENSMUSG00000042662.16	Dusp15	-1.8139357454417	0.000117962815819461	0.00178788593487932
ENSMUSG00000031210.10	Gpr165	-1.80631249554908	0.00167284279644911	0.0162499739705171
ENSMUSG00000097730.3	Gm26588	-1.80480069868062	0.0000000439900154712427	0.00000200279395291284
ENSMUSG00000098659.7	1110015O18Rik	-1.80159272008473	0.000000482394313292321	0.0000161480628758933
ENSMUSG00000043753.2	Dmrta1	-1.79329901923113	0.0000000000974400706971053	0.00000000865245513270288
ENSMUSG00000038233.9	Fam198a	-1.79041388780894	0.0000000226738247967785	0.0000011059791545788
ENSMUSG00000043903.3	Zfp469	-1.7885440932278	0.00200091644810602	0.0187858438923271
ENSMUSG00000111765.1	Gm10635	-1.786696552402	0.000694307341779124	0.00794934070201344
ENSMUSG00000103663.1	2900037B21Rik	-1.77474340034047	0.0000919922463313179	0.00144218302621167
ENSMUSG00000001313.12	Rnd2	-1.77440111272307	0.00000000000000000515580974108992	0.00000000000000222129469678624
ENSMUSG00000007944.8	Ttc9b	-1.77135418944272	0.00000236087241032033	0.0000637929112962863
ENSMUSG00000099696.6	2900052N01Rik	-1.76769798424617	0.00114942923812656	0.0120240428170029
ENSMUSG00000016487.15	Ppfibp1	-1.76234754902764	0.0000000000000000107494516168649	0.00000000000000423874562485357
ENSMUSG00000102474.1	2610012C04Rik	-1.75806801605362	0.00244604984582035	0.0219804363317924
ENSMUSG00000090260.1	2810442N19Rik	-1.75040857526743	0.000308213743038362	0.004037495907538
ENSMUSG00000047712.8	Ust	-1.74024500186991	0.0000000121307284686882	0.000000638509949828126
ENSMUSG00000001985.9	Grik3	-1.73889348138462	0.00000000000000593931260814475	0.00000000000127942692433785
ENSMUSG00000054412.5	Gm4793	-1.73297717056034	0.000318584748334361	0.00414023897059967
ENSMUSG00000041605.16	5730559C18Rik	-1.72760369688643	0.0000114484163361167	0.00024606723545123
ENSMUSG00000048782.15	Insc	-1.72598887899642	0.00180431811038505	0.0173090622318893
ENSMUSG00000035020.11	Epgn	-1.72015604502017	0.00557935771734433	0.0423120268077786
ENSMUSG00000052613.16	Pcdh15	-1.71897982361426	0.00117540477652939	0.0122366461497127
ENSMUSG00000100862.1	Gm10925	-1.7167390647032	0.00274451913273878	0.0240494303665415
ENSMUSG00000023019.12	Gpd1	-1.71437963858508	0.000000770627979855982	0.0000243927346276863
ENSMUSG00000027452.11	Acss1	-1.7070762544043	0.00000000000000000000000000728869651405954	0.0000000000000000000000141309603666329
ENSMUSG00000045083.14	Lingo2	-1.69680981817274	0.000451477738379041	0.00557221728561718
ENSMUSG00000027525.17	Phactr3	-1.69156061937722	0.000000122841958289034	0.00000492744510274892
ENSMUSG00000020340.16	Cyfip2	-1.67917364139786	0.000000000190301615113915	0.0000000157557547175275
ENSMUSG00000099924.1	Gm28320	-1.67833265311847	0.0000353232716159209	0.000645688472758197
ENSMUSG00000032724.5	Abtb2	-1.67380221371901	0.000000000000000000000000506313515557381	0.000000000000000000000654410218857914
ENSMUSG00000095555.2	Gm28010	-1.66533199429313	0.00221587140305675	0.0203201608955913
ENSMUSG00000031775.5	Pllp	-1.66219536452992	0.000288769631267729	0.00382151619536048
ENSMUSG00000087406.1	E130215H24Rik	-1.65732111208297	0.000240602219091004	0.00327345650710656
ENSMUSG00000106380.1	Gm3519	-1.6568970301165	0.0000349669556769889	0.000640556081752084
ENSMUSG00000068706.3	Gm10250	-1.65530156710554	0.00397632409150432	0.0322545804591361
ENSMUSG00000028804.20	Csmd2	-1.65056106658709	0.000000000050217245513148	0.00000000480783628338843
ENSMUSG00000108752.1	Gm45191	-1.64592795501921	0.00000000966138109462802	0.00000052516829711804
ENSMUSG00000103831.1	Gm37608	-1.64151567134323	0.00000405782924557797	0.000102950269791027
ENSMUSG00000021294.7	Kif26a	-1.63804998876598	0.000100793116219095	0.00155914351651412
ENSMUSG00000038264.8	Sema7a	-1.63748015731227	0.0000108459834492363	0.000235603926187191
ENSMUSG00000031548.7	Sfrp1	-1.63459867006674	0.0000000000963163024594377	0.00000000858543592612574
ENSMUSG00000113434.1	3200001D21Rik	-1.63310601894946	0.00210033569239467	0.0195379087899088
ENSMUSG00000027434.11	Nkx2-2	-1.62243173423466	0.0000792632794856816	0.00127264333832601
ENSMUSG00000000247.11	Lhx2	-1.62045731472644	0.0000389497174413026	0.000697561608086623
ENSMUSG00000028927.6	Padi2	-1.6190951551526	0.000234665495796339	0.00320392767588135
ENSMUSG00000114048.1	4930549C15Rik	-1.61863865292315	0.00068920116848878	0.00791034296245263
ENSMUSG00000031385.14	Plxnb3	-1.61424443525245	0.000000587016674292296	0.0000191273710467931
ENSMUSG00000024818.14	Slc25a45	-1.61325627116353	0.000162625797162833	0.00235291615111524
ENSMUSG00000027849.18	Syt6	-1.60610996841957	0.0000649891828226174	0.00107308256803988
ENSMUSG00000036067.12	Slc2a6	-1.60186883807051	0.000000437639803673358	0.0000148793244002972
ENSMUSG00000028082.13	Sh3d19	-1.60057438767146	0.000000000000000000328879820115919	0.000000000000000173895204886292
ENSMUSG00000028064.17	Sema4a	-1.594656405039	0.0000103093644040527	0.000225420453816059
ENSMUSG00000027966.20	Col11a1	-1.59175031420276	0.00000000000000000143520239257513	0.000000000000000690817403967054
ENSMUSG00000102397.1	Gm37573	-1.58478132667542	0.00179415317409447	0.0172269804355377
ENSMUSG00000108317.1	Gm44663	-1.58206871443033	0.000596653768473687	0.00702132014341949
ENSMUSG00000026514.14	Cnih3	-1.57886714467406	0.000000016834367942253	0.000000847730671377739
ENSMUSG00000033981.14	Gria2	-1.57804188561079	0.000000000000000000000000000000000000000000000485088595585948	0.0000000000000000000000000000000000000000112855861763071
ENSMUSG00000049013.3	Prss48	-1.57742406129034	0.00346956616904445	0.0290253351034948
ENSMUSG00000103482.1	Gm37999	-1.57483087936178	0.00174498189648044	0.0168378617437828
ENSMUSG00000028310.2	Ppp3r2	-1.57242235642143	0.000544568150523856	0.00651716976437114
ENSMUSG00000037984.9	Neurod6	-1.57148953156342	0.00180722364342181	0.0173167454959672
ENSMUSG00000061654.3	Spry3	-1.55926201784312	0.000299307214749857	0.00393633824259776
ENSMUSG00000050272.9	Dscam	-1.55382759871197	0.0000000000000000144916566518218	0.0000000000000056191398667439
ENSMUSG00000025701.12	Alox5	-1.55354707753225	0.00122707293645711	0.0126545136854212
ENSMUSG00000108455.1	Gm44745	-1.55288608005325	0.000000438097451717327	0.0000148793244002972
ENSMUSG00000017002.14	Slpi	-1.54793484540154	0.00548554489300996	0.0417062751424434
ENSMUSG00000041836.10	Ptpre	-1.54612508083403	0.00000000958554186330518	0.000000522266115807483
ENSMUSG00000071470.4	Ccnb1ip1	-1.54479376912035	0.00398528649040779	0.0322945629395114
ENSMUSG00000041731.13	Pgm5	-1.54369615780796	0.0000337289597374867	0.000621301859297409
ENSMUSG00000073418.4	C4b	-1.54188304837901	0.00411802205210875	0.0331852383243194
ENSMUSG00000075334.2	Rprm	-1.53481450950964	0.00000000615907766022875	0.000000350344600892963
ENSMUSG00000074457.10	S100a16	-1.53222402047509	0.000000000865101122164668	0.0000000622926372575838
ENSMUSG00000091475.2	2810468N07Rik	-1.52716855999105	0.000000000000119908730109718	0.0000000000195082280140042
ENSMUSG00000108616.1	Gm35040	-1.51527290597718	0.0000000268702160267172	0.00000127839586065762
ENSMUSG00000066538.5	Gm6254	-1.51474350488789	0.0017652681445147	0.0169776615883153
ENSMUSG00000038807.18	Rap1gap2	-1.50442967169928	0.00000132059575242694	0.0000385975630404682
ENSMUSG00000025221.15	Kcnip2	-1.50199896636389	0.00145380113343484	0.0144472686700628
ENSMUSG00000036206.12	Sh3bp4	-1.48222746739524	0.00000000000371475090359024	0.000000000457268146941941
ENSMUSG00000069670.8	Nkain2	-1.48143039668859	0.00000000643748057638579	0.00000036528776977955
ENSMUSG00000033032.15	Afap1l1	-1.47477583198883	0.000506803641506785	0.006112185914585
ENSMUSG00000052889.11	Prkcb	-1.46628170898881	0.0000000000000000000000000000000779821396962147	0.000000000000000000000000000362850896006487
ENSMUSG00000048721.2	Fndc9	-1.46274074458074	0.000369632348101168	0.00471183786387857
ENSMUSG00000091387.2	Gcnt4	-1.45908402339152	0.000773639635822758	0.00867408488068264
ENSMUSG00000050022.16	Amz1	-1.45840610292255	0.000117046408605609	0.00177515299622523
ENSMUSG00000107966.1	Gm44001	-1.45824917669862	0.00324438327511336	0.0275162513831992
ENSMUSG00000046523.5	Kctd4	-1.4476640271955	0.000000493804987085219	0.0000164826011829808
ENSMUSG00000005686.17	Ampd3	-1.44751161109611	0.0000708601598406588	0.00115851132726137
ENSMUSG00000052688.12	Rab7b	-1.44685882666489	0.000409330812675808	0.00511718503863657
ENSMUSG00000026424.8	Gpr37l1	-1.4365831174881	0.0020802577783883	0.0193884494870851
ENSMUSG00000026483.13	Fam129a	-1.43494993208171	0.0000000182501900320948	0.000000911138779177439
ENSMUSG00000029053.16	Prkcz	-1.43239325843451	0.0000161303561347497	0.000329765145408569
ENSMUSG00000019978.16	Epb41l2	-1.42208962208405	0.00000355591984284832	0.0000921252507170001
ENSMUSG00000062991.7	Nrg1	-1.41941701394968	0.000161340149339562	0.00233722202639159
ENSMUSG00000028906.16	Epb41	-1.4178869946593	0.00000000000000000199059790685102	0.00000000000000092622520605778
ENSMUSG00000006782.16	Cnp	-1.41732791625828	0.000000032708485056414	0.00000153111248458244
ENSMUSG00000048096.7	Lmod1	-1.41654931465813	0.0000254436395872373	0.000487198580244507
ENSMUSG00000056073.16	Grik2	-1.41586792975438	0.000000098925084410494	0.00000406624043959389
ENSMUSG00000027210.20	Meis2	-1.41560049969528	0.0000235431104039872	0.000455682581987322
ENSMUSG00000046240.8	Hepacam	-1.41399598107947	0.00601353895483043	0.044913317426687
ENSMUSG00000030592.18	Ryr1	-1.41228616269391	0.00294495760439532	0.0253663230900619
ENSMUSG00000084959.1	4933407I08Rik	-1.40901939116393	0.0060697511965599	0.0452130376255743
ENSMUSG00000112343.1	Sfta3-ps	-1.40633122611084	0.00103777142842087	0.0110751157257851
ENSMUSG00000030595.15	Nfkbib	-1.40496295500248	0.0000418550796254318	0.000741628657643313
ENSMUSG00000039763.9	Dnajc28	-1.40300568281552	0.000069570916378322	0.00113983617573356
ENSMUSG00000054013.6	Tmem179	-1.40275720987198	0.000000225482748619141	0.00000832675578829255
ENSMUSG00000028159.14	Dapp1	-1.401155918944	0.0000619578066859406	0.00103255614079399
ENSMUSG00000026778.13	Prkcq	-1.39708020341254	0.00000016103024172492	0.00000630701780089269
ENSMUSG00000003974.6	Grm3	-1.39478361305886	0.0000888316779102344	0.00140018224023144
ENSMUSG00000102995.1	A330074H02Rik	-1.39396859524851	0.00011937516793459	0.00180811411588427
ENSMUSG00000025592.17	Dach2	-1.39160171083547	0.00151628701555611	0.0149603674595183
ENSMUSG00000034958.11	Atcay	-1.39109224851301	0.000000937522146927845	0.0000288511279739105
ENSMUSG00000026950.17	Neb	-1.39066453111207	0.000294612522941007	0.0038855784275638
ENSMUSG00000027238.17	Frmd5	-1.38932189915488	0.000000359961361277792	0.0000125179388193241
ENSMUSG00000033342.13	Plppr5	-1.38683033020678	0.00000107569037285551	0.0000324170162234243
ENSMUSG00000106043.1	Gm42968	-1.38403654688684	0.000345576010375319	0.0044517308313299
ENSMUSG00000113927.1	5330409N07Rik	-1.37963651891648	0.00212428023176205	0.0196819512512721
ENSMUSG00000042333.16	Tnfrsf14	-1.37636206633785	0.00146027071845462	0.0144811765781447
ENSMUSG00000038457.17	Tmem255b	-1.37413794832836	0.00419210159936318	0.0337121478427875
ENSMUSG00000068859.5	Sp9	-1.36650107579258	0.00310216223512044	0.026465641510846
ENSMUSG00000036904.5	Fzd8	-1.36509866435077	0.0000785716420191799	0.00126590668391705
ENSMUSG00000073680.2	Tmem88b	-1.35936592889219	0.00046899351391578	0.00573666356532631
ENSMUSG00000004633.17	Chn2	-1.35758419851279	0.00000000410505344801777	0.000000246144506361169
ENSMUSG00000040121.5	Rep15	-1.35475298617566	0.000671977002055754	0.00773172351771866
ENSMUSG00000053199.13	Arhgap20	-1.35395321205111	0.00132006898847839	0.0133877092488883
ENSMUSG00000002007.5	Srpk3	-1.35147678520032	0.0000618871696155157	0.00103211828036199
ENSMUSG00000086496.1	Gm14204	-1.3476556871551	0.0011455939176266	0.012010747886155
ENSMUSG00000047462.9	A530099J19Rik	-1.34548965270277	0.00226798766959917	0.0206659199458483
ENSMUSG00000017897.18	Eya2	-1.34382165678947	0.00528189011880473	0.0405153885967662
ENSMUSG00000002190.13	Clgn	-1.34108700264969	0.000289841821458259	0.0038335247164448
ENSMUSG00000086171.7	Pcsk2os1	-1.34063047516923	0.0048350041929278	0.0377851436172204
ENSMUSG00000097649.2	Gm10561	-1.33972789037175	0.00000400776132996687	0.000102013749826782
ENSMUSG00000026558.13	Uck2	-1.33936413044402	0.0000000000000000000220291104502759	0.000000000000000016532492084699
ENSMUSG00000022894.5	Adamts5	-1.33834499733749	0.000357386158493374	0.00458356613966281
ENSMUSG00000022018.7	Rgcc	-1.33176437576402	0.000000674460769292402	0.0000215494341000911
ENSMUSG00000111229.1	Gm39323	-1.33000336357373	0.00362329855360625	0.0299346735971766
ENSMUSG00000064115.13	Cadm2	-1.32156934886554	0.000000000000860923894418168	0.000000000122449018946736
ENSMUSG00000001786.14	Fbxo7	-1.31732125666056	0.0000000000000000000000000733975557473492	0.000000000000000000000121971009604434
ENSMUSG00000089901.1	Gm8113	-1.31450001262219	0.00000139669753308401	0.0000405670013822715
ENSMUSG00000064325.4	Hhip	-1.3137714375116	0.00132595180794073	0.0134350004576303
ENSMUSG00000000861.15	Bcl11a	-1.30937271896051	0.000160889367556548	0.00233214401009538
ENSMUSG00000034275.18	Igsf9b	-1.30128342606225	0.0000000000889712585648138	0.00000000802293151360617
ENSMUSG00000020642.13	Rnf144a	-1.29998304911251	0.00000000000000000595323336282546	0.00000000000000251821771247517
ENSMUSG00000055612.15	Cdca7	-1.29827427326311	0.000199282218826087	0.00279295230180055
ENSMUSG00000024899.6	Papss2	-1.29675934006544	0.0000624228389185362	0.00103956145128113
ENSMUSG00000017007.9	Rbpjl	-1.29616025080469	0.00194950337825487	0.0184071412723618
ENSMUSG00000112866.1	AC153967.1	-1.28995312060257	0.00548201203591117	0.0416998496350474
ENSMUSG00000040724.5	Kcna2	-1.28848586991463	0.00000000000000181098773114964	0.000000000000448219463459536
ENSMUSG00000023341.14	Mx2	-1.28423052867214	0.00000568611458055668	0.000137085446338499
ENSMUSG00000001020.8	S100a4	-1.28394213539306	0.00689099759749622	0.0499903520753818
ENSMUSG00000107108.1	Gm9936	-1.27577119896086	0.00202344302308568	0.018959082534067
ENSMUSG00000096945.1	Gm26546	-1.27417817856567	0.000115003413477738	0.00174851660012846
ENSMUSG00000023022.13	Lima1	-1.27265617045828	0.000000272357633953393	0.00000984020822431763
ENSMUSG00000108341.1	Gm44746	-1.2721306136832	0.000225697067985958	0.00310306367794193
ENSMUSG00000089941.1	Gm16168	-1.26837263439885	0.0014582934270434	0.0144802375502197
ENSMUSG00000024330.16	Col11a2	-1.26807077212376	0.0000555028460276142	0.000940875045276991
ENSMUSG00000022636.13	Alcam	-1.2665067191995	0.000000000000245394755458291	0.000000000038316167689511
ENSMUSG00000097265.1	Gm26803	-1.257636434678	0.000000000019963700125423	0.00000000209214181719804
ENSMUSG00000025932.14	Eya1	-1.25719108937299	0.000107461780161777	0.00164914136903941
ENSMUSG00000032087.10	Dscaml1	-1.24671043290393	0.000000123585267558227	0.00000494872848492625
ENSMUSG00000062937.7	Mtap	-1.24319158389347	0.00000000000285212564691592	0.000000000358674071218913
ENSMUSG00000009418.15	Nav1	-1.24189881092735	0.0000000000000000000899776328174405	0.0000000000000000550876217762567
ENSMUSG00000105341.1	Gm43817	-1.23559051132693	0.00000022240154858375	0.00000822602866105077
ENSMUSG00000067279.2	Ppp1r3c	-1.23543971436517	0.000000137189799827026	0.00000544662234296203
ENSMUSG00000016239.11	Lonrf3	-1.22954102680515	0.0000000000688557938803425	0.00000000630777469499905
ENSMUSG00000025511.14	Tspan4	-1.22710661180245	0.0000000361180353673114	0.00000167721775014072
ENSMUSG00000114624.1	AC156025.2	-1.2269986783651	0.00373885103811572	0.0306931437550326
ENSMUSG00000021175.15	Cdca7l	-1.22695289882456	0.0000124129056903079	0.000263250912383786
ENSMUSG00000097789.2	Gm2115	-1.2267901341088	0.00000000080411053749318	0.0000000582792263388749
ENSMUSG00000034265.7	Zdhhc14	-1.22220078119465	0.00000177440362543341	0.0000497367474044677
ENSMUSG00000056296.17	Synpr	-1.22139251600144	0.00319869790916418	0.0271795861419667
ENSMUSG00000099625.1	Gm29325	-1.21970808040921	0.000633010418946438	0.00737455553169198
ENSMUSG00000062995.12	Ica1	-1.21882616881073	0.0000000051406674443811	0.00000030049655299881
ENSMUSG00000015533.9	Itga2	-1.2118490090029	0.00000128735150947736	0.0000377206963072932
ENSMUSG00000087006.3	Gm13889	-1.20840608721486	0.00138016878856881	0.0138403564077816
ENSMUSG00000040759.9	Cmtm5	-1.20787578827918	0.000104259824210497	0.00160529769044158
ENSMUSG00000020696.18	Rffl	-1.20782318333157	0.0000082222182539661	0.000186260864341306
ENSMUSG00000041112.16	Elmo1	-1.20397594596718	0.0000000000000000356156002332778	0.0000000000000123671184989136
ENSMUSG00000028351.5	Brinp1	-1.20357507633831	0.000261917971160861	0.00352023200407709
ENSMUSG00000112084.1	Gm10773	-1.19979202162059	0.00138901800754004	0.0139119685545961
ENSMUSG00000049612.10	Omg	-1.1976994754841	0.0000000193114860767693	0.000000956633185560835
ENSMUSG00000057503.6	Olfr1459	-1.19700892067796	0.000358834837491755	0.00459707736467273
ENSMUSG00000017697.3	Ada	-1.19167530602752	0.00607504644820741	0.0452130376255743
ENSMUSG00000106448.1	Gm43486	-1.18578324792571	0.00106614291286866	0.0113156089725773
ENSMUSG00000107205.1	Gm42576	-1.18430300719559	0.0000466164765536667	0.000809352482851534
ENSMUSG00000015599.9	Ttbk1	-1.18401610896685	0.000000000000505007312191809	0.0000000000753140712701438
ENSMUSG00000040721.9	Zfhx2	-1.1822839197204	0.000000000337730541467957	0.0000000263667820377585
ENSMUSG00000106037.1	Gm4332	-1.18193544069049	0.00529592343687336	0.0405962631824906
ENSMUSG00000034612.7	Chst11	-1.18168465799939	0.0000204828464055759	0.00040179883779572
ENSMUSG00000051065.8	Mb21d2	-1.17967936694643	0.000000000453438519029446	0.0000000348159971789441
ENSMUSG00000105076.1	A930003O13Rik	-1.17500158300932	0.00023075351992084	0.00315607327510778
ENSMUSG00000018169.12	Mfng	-1.17094609638317	0.000124433359602055	0.00187011764285647
ENSMUSG00000031596.15	Slc7a2	-1.16795555930586	0.000138322668712335	0.00203804742722766
ENSMUSG00000040690.15	Col16a1	-1.16680925652462	0.0000000353691954539689	0.00000164572866447317
ENSMUSG00000090307.7	1700071M16Rik	-1.1659698817966	0.00142319511514565	0.0142105726840616
ENSMUSG00000090122.3	Kcne1l	-1.16478199004681	0.0060820413771378	0.0452361549357771
ENSMUSG00000024176.10	Sox8	-1.16281885155078	0.0000000000000101526462005326	0.00000000000201881464833667
ENSMUSG00000104901.1	Gm42692	-1.16056242409831	0.00600927805530981	0.0448959068583117
ENSMUSG00000026058.11	Khdrbs2	-1.15915644067542	0.0000000000022572938878585	0.000000000291755235005711
ENSMUSG00000041351.16	Rap1gap	-1.15533309856251	0.0000958578612639286	0.00149472730717513
ENSMUSG00000022346.15	Myc	-1.15271819517416	0.0000000000471449402079176	0.00000000458923445162009
ENSMUSG00000025912.16	Mybl1	-1.14935092340977	0.000000497867807346782	0.0000165469921970327
ENSMUSG00000045179.9	Sox3	-1.14782805741375	0.00104240732255445	0.0111194893898346
ENSMUSG00000110702.1	Gm45767	-1.1440060496327	0.00288152370550756	0.0250237584951972
ENSMUSG00000068962.7	Zfp114	-1.14041071545465	0.0010340655774469	0.0110660237623285
ENSMUSG00000107427.1	Gm43948	-1.1382764552864	0.00336796223112813	0.0283281421934909
ENSMUSG00000029231.15	Pdgfra	-1.13781728432391	0.0000441439402947543	0.000774459822218033
ENSMUSG00000074892.9	B3galt5	-1.13560797970877	0.00438841753735763	0.034904797950983
ENSMUSG00000043969.4	Emx2	-1.13482754227363	0.00000164693679814179	0.0000469558634911383
ENSMUSG00000035547.14	Capn5	-1.13403396743857	0.0000000236970412759043	0.00000114617809830336
ENSMUSG00000041570.14	Camsap2	-1.12770450798043	0.00000000000000141466545666279	0.000000000000361672437903954
ENSMUSG00000029446.14	Psph	-1.12740879726304	0.00000000000341789002042753	0.000000000427511888845411
ENSMUSG00000036611.5	Eepd1	-1.12462819214103	0.000000920750500308642	0.0000283725303174577
ENSMUSG00000007097.14	Atp1a2	-1.12146877397863	0.0000000000358288759381221	0.0000000035775055738215
ENSMUSG00000031760.9	Mt3	-1.12017658026101	0.0000826963614802168	0.00131776085605291
ENSMUSG00000029861.17	Fam131b	-1.11972677690579	0.0000170221598216715	0.000344665403177709
ENSMUSG00000016386.15	Mpped2	-1.11718026826255	0.000166997481055221	0.0024131654638197
ENSMUSG00000113557.1	AC153143.2	-1.1170768842295	0.00387891509839712	0.0315929366774242
ENSMUSG00000015149.14	Sirt2	-1.11694042368239	0.0000300528986078669	0.000562947412328521
ENSMUSG00000073821.11	8030451A03Rik	-1.11685671328775	0.00362306419282985	0.0299346735971766
ENSMUSG00000107633.1	Gm44078	-1.11637311965027	0.00420698743716011	0.0338084845338618
ENSMUSG00000018474.17	Chd3	-1.11374314600179	0.0000340866928224114	0.000626898741907827
ENSMUSG00000105802.1	Gm43012	-1.10975787262554	0.0050105503511277	0.0389346873476907
ENSMUSG00000029245.16	Epha5	-1.10937194767637	0.0000163064636595305	0.000332404069093016
ENSMUSG00000100162.2	Gm20687	-1.10714769293981	0.000000026623213022026	0.00000126923985851934
ENSMUSG00000105469.1	A930036I15Rik	-1.10557925513231	0.000200029710432266	0.00280174064612081
ENSMUSG00000014496.8	Ankrd28	-1.10097763173383	0.000000000000000000601496440025978	0.00000000000000031097365949343
ENSMUSG00000097433.1	Gm26781	-1.09974853014621	0.00380909283697859	0.0311739421462145
ENSMUSG00000089633.1	A230009B12Rik	-1.09880980223174	0.00388705307299707	0.0316418088674866
ENSMUSG00000113183.1	AC153143.1	-1.09813243313072	0.00100180460256159	0.0107852772228577
ENSMUSG00000028572.13	Hook1	-1.09778611404305	0.00000405585400926534	0.000102950269791027
ENSMUSG00000051295.7	9630028B13Rik	-1.09740279511104	0.000555146547667989	0.00660976685337552
ENSMUSG00000054364.5	Rhob	-1.09654988569295	0.000000204583061849248	0.00000768921637144224
ENSMUSG00000022203.7	Efs	-1.09627254720479	0.0000189267967930231	0.000377967319647796
ENSMUSG00000040570.14	Rundc3b	-1.09576309513595	0.0000222961935255079	0.000433713162517509
ENSMUSG00000052914.4	Cyp2j6	-1.09194991355072	0.0000000146372867555174	0.000000750080344420953
ENSMUSG00000044708.5	Kcnj10	-1.08958864254223	0.0000472718078443542	0.000818287655877158
ENSMUSG00000028194.15	Ddah1	-1.08791486500903	0.00000000013848796816898	0.0000000116968813765161
ENSMUSG00000024347.16	Psd2	-1.08610773761176	0.00000333424874377221	0.0000869633374706955
ENSMUSG00000041642.18	Kif21b	-1.08228722373803	0.0000000000404222483059861	0.0000000039680320963661
ENSMUSG00000032702.16	Kank1	-1.08204060193313	0.0000000129428006481136	0.000000678185263690006
ENSMUSG00000010064.15	Slc38a3	-1.07955951843982	0.0000000662071224345054	0.00000286835885184128
ENSMUSG00000097023.8	Mir9-3hg	-1.07857102871462	0.000146214125809937	0.0021421106026248
ENSMUSG00000044080.9	S100a1	-1.07809058231643	0.0000761959891037898	0.00123533079198583
ENSMUSG00000019831.14	Wasf1	-1.07787028726388	0.000000000000254986714654259	0.0000000000395484394428756
ENSMUSG00000036192.15	Rorb	-1.07295679507585	0.0000000534461332035131	0.00000236842721710425
ENSMUSG00000018865.8	Sult4a1	-1.06862447540153	0.00404054234979333	0.0326286767677687
ENSMUSG00000063765.11	Chadl	-1.0671917425928	0.0014895347241582	0.0147338543186822
ENSMUSG00000031610.3	Scrg1	-1.06632136939694	0.00346471721064021	0.0290056300487745
ENSMUSG00000113629.1	AC159622.2	-1.06455973002711	0.00357430824216794	0.0296457330673929
ENSMUSG00000028385.14	Snx30	-1.05835967050912	0.000000358058785756278	0.0000124704156446404
ENSMUSG00000047678.1	Gpr82	-1.05532490543921	0.00336276221912478	0.0282946340064876
ENSMUSG00000003410.8	Elavl3	-1.05321253060499	0.000113315344665353	0.00172815336286548
ENSMUSG00000069763.3	Tmem100	-1.04996254528809	0.0000746066171075254	0.00121125118423348
ENSMUSG00000104571.1	Gm43010	-1.04872607039065	0.00116464378899872	0.0121449743393344
ENSMUSG00000023017.10	Asic1	-1.04516154685355	0.0000000000217378079380193	0.00000000225772366820544
ENSMUSG00000074170.5	Plekhf1	-1.04237014558635	0.000223664525470206	0.00308084972472727
ENSMUSG00000043445.6	Pgp	-1.04142388732333	0.000875865528542112	0.00966193054600865
ENSMUSG00000104524.1	Gm37333	-1.03772247289459	0.000404415298831624	0.00506892311607835
ENSMUSG00000072214.6	38596	-1.03742821267459	0.0000000190600477268068	0.000000947504295649916
ENSMUSG00000044117.12	2900011O08Rik	-1.03729431316996	0.00000719931716044916	0.000165998130562785
ENSMUSG00000023088.16	Abcc1	-1.03646499723835	0.000000000810470226959891	0.0000000585577323919934
ENSMUSG00000095061.1	E030018B13Rik	-1.03598502423437	0.00308312984727298	0.0263612700833539
ENSMUSG00000029334.14	Prkg2	-1.03281923681784	0.0000121452177660003	0.000258516460499539
ENSMUSG00000063887.13	Nlgn1	-1.03227548695436	0.00000640213021366917	0.000151323155982503
ENSMUSG00000057614.6	Gnai1	-1.02968859995104	0.000000110374364522541	0.00000451293425415978
ENSMUSG00000040447.15	Spns2	-1.02896183782709	0.000270026867657394	0.00360423125418776
ENSMUSG00000024065.7	Ehd3	-1.02850080898005	0.0000000782321837515265	0.00000330922137268957
ENSMUSG00000029229.8	Chic2	-1.02839338230695	0.0000000000688663130251347	0.00000000630777469499905
ENSMUSG00000026156.8	B3gat2	-1.02812349895147	0.0000372266726709133	0.000673991081469882
ENSMUSG00000045180.13	Shroom2	-1.02350482069075	0.00000000000425986192314581	0.000000000516175456468683
ENSMUSG00000031217.8	Efnb1	-1.02343690326918	0.0000252137522521413	0.00048359270086238
ENSMUSG00000108522.1	Gm44664	-1.02306506696702	0.00124585977279995	0.0127968775338591
ENSMUSG00000106475.1	Gm43011	-1.02245458024551	0.000509579028150317	0.00613631267594054
ENSMUSG00000030605.15	Mfge8	-1.01873440695116	0.00000448888094300407	0.000112617749286235
ENSMUSG00000104852.1	Gm43201	-1.01615991382399	0.000000375761466370707	0.0000130090632665394
ENSMUSG00000057337.13	Chst3	-1.01444961152508	0.0000000703532012331974	0.00000303105041979692
ENSMUSG00000099746.1	Ppnr	-1.01344752917412	0.00000292752525860417	0.000077220946872365
ENSMUSG00000105071.1	Gm43336	-1.01193927738015	0.000424604597930288	0.00528417530086976
ENSMUSG00000074754.4	Smim26	-1.00970720121028	0.00113852322610497	0.0119583489188859
ENSMUSG00000051910.13	Sox6	-1.00743443608238	0.000000063627603611892	0.00000277729117829393
ENSMUSG00000024039.14	Cbs	-1.00594891809704	0.00000040625252891976	0.0000139608051481805
ENSMUSG00000000628.10	Hk2	-1.00092693182841	0.000291239358651703	0.00384763411642923
ENSMUSG00000089726.2	Mir17hg	-0.998073106877091	0.00000416623061420904	0.000105241428055997
ENSMUSG00000021794.16	Glud1	-0.989522084898541	0.0000000000000015772858910063	0.000000000000398864741894146
ENSMUSG00000042097.17	Zfp239	-0.989025732386713	0.00000118525213860948	0.0000351272496875791
ENSMUSG00000056749.7	Nfil3	-0.986498812701594	0.0000164905976111571	0.000335655077360954
ENSMUSG00000051111.16	Sv2c	-0.98562005255977	0.0000289273731616072	0.000544494608903553
ENSMUSG00000045658.16	Pid1	-0.982016930190553	0.000000000000000000033212286494516	0.0000000000000000225528282421407
ENSMUSG00000087095.2	Emx2os	-0.98088424434089	0.000488618730395395	0.00592377006912395
ENSMUSG00000054252.17	Fgfr3	-0.980004841627459	0.000316427210334698	0.00411872841009484
ENSMUSG00000089762.3	Ier5l	-0.978968917683302	0.00574089979836912	0.0432379520262407
ENSMUSG00000024044.17	Epb41l3	-0.978708210929016	0.0013504854961219	0.0136264014175116
ENSMUSG00000022769.7	Sdf2l1	-0.973893573845408	0.0000517672891499958	0.000887520989001218
ENSMUSG00000044519.8	Zfp488	-0.972568814737396	0.00000666222952567766	0.000156246743865817
ENSMUSG00000024713.15	Pcsk5	-0.972046775251289	0.00000308019627962415	0.0000808812262364062
ENSMUSG00000037855.15	Zfp365	-0.970986078193059	0.0000177218235070351	0.000357587358101622
ENSMUSG00000049100.15	Pcdh10	-0.967236670862494	0.00000155198893044488	0.0000445966323637824
ENSMUSG00000048004.15	Tmem196	-0.96193632179412	0.00480572994134998	0.0375816158270613
ENSMUSG00000110068.1	Gm45294	-0.958700069686675	0.000436175145513667	0.00541494917842874
ENSMUSG00000029754.13	Dlx6	-0.957623787928992	0.00247882479840268	0.0222333199991298
ENSMUSG00000037348.15	Paqr7	-0.956637364460983	0.00000811795266251707	0.000184437664739707
ENSMUSG00000034248.7	Slc25a37	-0.954499424327802	0.00585284159662063	0.0439671810608263
ENSMUSG00000006442.10	Srm	-0.951287543700765	0.000000710439284987622	0.0000225797403896681
ENSMUSG00000031837.14	Necab2	-0.951157452366698	0.00156473401984303	0.0153796100429438
ENSMUSG00000037946.11	Fgd3	-0.950471125901874	0.0000096732501872367	0.000214127655191305
ENSMUSG00000026188.11	Tmem169	-0.950126530927223	0.00356880842064835	0.0296318086746552
ENSMUSG00000047992.10	Fam69c	-0.949187643353132	0.00402137147940232	0.0325190154564807
ENSMUSG00000030584.14	Dpf1	-0.948286694554141	0.00000267511056554277	0.0000714540152782464
ENSMUSG00000000416.16	Cttnbp2	-0.946359071716189	0.00309294318960895	0.0264086976229279
ENSMUSG00000019970.15	Sgk1	-0.946114159969967	0.00151757455888026	0.0149666689751375
ENSMUSG00000104647.1	Gm43485	-0.945852714347855	0.00172924075675599	0.0167002018289448
ENSMUSG00000037455.16	Slc18b1	-0.943528351521645	0.00003329475974982	0.000614763956809176
ENSMUSG00000024654.8	Asrgl1	-0.941644461866893	0.000000275944758792342	0.0000099224958474557
ENSMUSG00000000632.13	Sez6	-0.940208206387269	0.00332152374900699	0.0280185823135053
ENSMUSG00000034755.18	Pcdh11x	-0.939553211720077	0.000000236000578988076	0.00000867386014242905
ENSMUSG00000020544.14	Cox11	-0.936386730091114	0.000152853053799282	0.00222814930867187
ENSMUSG00000028634.17	Hivep3	-0.931988175696897	0.00266484608999421	0.0235017605321135
ENSMUSG00000103697.1	Gm38020	-0.928780983558644	0.00000166127031682149	0.0000472487211746356
ENSMUSG00000075265.4	Tnk2os	-0.926707803981348	0.00355036818927307	0.0295285623686513
ENSMUSG00000038028.9	Tigar	-0.926286660718405	0.0000353303858079168	0.000645688472758197
ENSMUSG00000015882.17	Lcorl	-0.92120917611398	0.00000000000893620414624428	0.000000000985311798399873
ENSMUSG00000062480.11	Acat3	-0.919004342129163	0.000466814378405549	0.00571814486954423
ENSMUSG00000060314.13	Zfp941	-0.918838961785436	0.00563586213643174	0.0426123927865078
ENSMUSG00000048304.8	Slitrk3	-0.918253506275458	0.00302893505279564	0.0259551285463317
ENSMUSG00000067889.4	Sptbn2	-0.916930588164196	0.00112682450446291	0.0118703145440056
ENSMUSG00000115422.1	AC122356.1	-0.916139585983105	0.00381770589052294	0.03120833715496
ENSMUSG00000045005.9	Fzd5	-0.913871155663292	0.0000313034967537297	0.000583087151301459
ENSMUSG00000033849.3	B3galt2	-0.913699374033682	0.000000728243322579832	0.0000231140257842016
ENSMUSG00000095930.1	Nim1k	-0.910955167899867	0.00000000242303480849993	0.000000153601920489784
ENSMUSG00000061024.8	Rrs1	-0.909866979866761	0.0000000368991050875088	0.00000171007505948385
ENSMUSG00000037568.12	Vash2	-0.906778217849903	0.0000736951989924442	0.00119896419899246
ENSMUSG00000018411.17	Mapt	-0.906023660891414	0.0000176759386921195	0.000356971105618194
ENSMUSG00000097428.1	AW047730	-0.905525056136684	0.00000205210619405374	0.0000564329203364778
ENSMUSG00000050288.6	Fzd2	-0.905507968519414	0.0000906576030222778	0.00142274393344256
ENSMUSG00000050954.15	Zfp169	-0.904926371716613	0.0000000728569738451277	0.00000311784107298696
ENSMUSG00000028176.11	Lrrc7	-0.902996102415219	0.0000617778750915651	0.00103103462267235
ENSMUSG00000059327.9	Eda	-0.898889843522749	0.000497835691145174	0.00601357598883306
ENSMUSG00000078190.6	Dnm3os	-0.898768199676422	0.00630162787615183	0.046497739466753
ENSMUSG00000020926.16	Adam11	-0.895878921444198	0.00114660954460134	0.012010747886155
ENSMUSG00000041817.14	Fam169a	-0.895115764233478	0.0000135684758578789	0.000283876430605712
ENSMUSG00000095187.2	Olfr1381	-0.893163547950478	0.003911377968021	0.0318175553937093
ENSMUSG00000035969.15	Rusc2	-0.893130330389179	0.0000151400465801277	0.000311160056260309
ENSMUSG00000029228.15	Lnx1	-0.892157106100219	0.00435365679166311	0.0346994947783632
ENSMUSG00000028525.16	Pde4b	-0.892108768633491	0.00000675829783853341	0.000158302658240293
ENSMUSG00000040840.7	4930579G18Rik	-0.885696695734051	0.00252227411066023	0.0225521549517718
ENSMUSG00000015224.10	Cyp2j9	-0.885029464185682	0.000336169097182264	0.00434740080374951
ENSMUSG00000004151.17	Etv1	-0.882786786076123	0.00000469138929860492	0.000116359458456336
ENSMUSG00000021720.11	Rnf180	-0.88217420500463	0.0000106899925943661	0.00023308592100087
ENSMUSG00000034437.8	Gm9761	-0.877378079403243	0.0020801302463061	0.0193884494870851
ENSMUSG00000048707.9	Tprn	-0.87347455445725	0.00103495133808887	0.0110704105198333
ENSMUSG00000024985.18	Tcf7l2	-0.872608490840206	0.000312605434981328	0.00408352916610926
ENSMUSG00000115210.1	AC120375.1	-0.872235804317877	0.00117964431642144	0.0122684063574183
ENSMUSG00000103869.1	Gm37420	-0.870988795960338	0.0000641162441591278	0.00106017371738601
ENSMUSG00000058740.14	Kcnt1	-0.868460750142436	0.00607433129433967	0.0452130376255743
ENSMUSG00000097136.1	Gm26772	-0.867452198597543	0.00000046084739370224	0.0000155160848255899
ENSMUSG00000022231.10	Sema5a	-0.867098493080304	0.0000061643738944691	0.000147091444774178
ENSMUSG00000038894.7	Irs2	-0.866109392661961	0.0000000496971112662164	0.00000222775201080641
ENSMUSG00000052962.3	Mrpl35	-0.865674412256913	0.00000124740039448296	0.0000366887107176309
ENSMUSG00000028988.13	Ctnnbip1	-0.86463356650764	0.000000187733233338652	0.00000723114846626448
ENSMUSG00000022286.16	Grhl2	-0.862414011028405	0.000628445746745424	0.00733607139891234
ENSMUSG00000079470.8	Utp14b	-0.859066624414165	0.00000000000170549214314377	0.000000000225444742671817
ENSMUSG00000001300.16	Efnb2	-0.857790254072395	0.0000579986467386619	0.000973548713113253
ENSMUSG00000037172.14	E330009J07Rik	-0.856155146261373	0.0000000102257833694233	0.000000550701041874148
ENSMUSG00000030691.15	Fchsd2	-0.855753816452062	0.0000000264064555149768	0.00000126149114487872
ENSMUSG00000085779.1	Atcayos	-0.855633654740597	0.0045177498537113	0.0357015796014244
ENSMUSG00000039579.15	Grin3a	-0.849074292760475	0.0000365387584724199	0.000665159793318347
ENSMUSG00000087535.2	Zmiz1os1	-0.844889064324142	0.00534114612325971	0.0408890307856654
ENSMUSG00000102151.1	Gm37472	-0.843098737519024	0.000000175677246339639	0.00000683466745165836
ENSMUSG00000032101.6	Ddx25	-0.84300261622241	0.00000226103349062049	0.0000613803315744291
ENSMUSG00000071862.2	Lrrtm2	-0.842381471342663	0.00000110769144824567	0.0000332002685664904
ENSMUSG00000040111.16	Gramd1b	-0.842149882639838	0.000377411201831188	0.0047876072031639
ENSMUSG00000087141.1	Plcxd2	-0.84144407354743	0.00000109863475199017	0.0000330656371346072
ENSMUSG00000048402.14	Gli2	-0.840363209309233	0.00128068887165269	0.013079807027384
ENSMUSG00000027430.12	Dtd1	-0.840106981731231	0.00000144038890898639	0.0000417838503336264
ENSMUSG00000109709.1	Gm45290	-0.839760535358588	0.000978147120501724	0.0105697133109487
ENSMUSG00000020034.7	Tcp11l2	-0.8394589797415	0.0000026789117364999	0.0000714734880156769
ENSMUSG00000026854.16	Usp20	-0.839051148677695	0.000000119796504948435	0.00000483865570768289
ENSMUSG00000022801.13	Lrch3	-0.838157459255357	0.0000000000000431986443548337	0.0000000000076718813810321
ENSMUSG00000037990.18	Sh3rf3	-0.834792372969384	0.00488458294280153	0.0381174103760626
ENSMUSG00000036882.7	Arhgap33	-0.83472249640299	0.0000220762526969087	0.000429794158153624
ENSMUSG00000056004.16	9330182L06Rik	-0.834369590044681	0.00000131236671475073	0.0000384052976335544
ENSMUSG00000029033.16	Acap3	-0.834235073638071	0.00000878790467675059	0.000197403215564359
ENSMUSG00000029436.9	Mmp17	-0.832863036849413	0.00139232965345542	0.0139382742631843
ENSMUSG00000020483.14	Dynll2	-0.832712247174079	0.0000716458149859722	0.00116971220045519
ENSMUSG00000035131.14	Brinp3	-0.83049856880902	0.000630479059379948	0.00735101777560798
ENSMUSG00000038816.14	Ctnnal1	-0.828632489195129	0.0000000522448144193068	0.00000233010638914476
ENSMUSG00000020422.13	Tns3	-0.827270599526371	0.000185058364486285	0.00263004450199965
ENSMUSG00000028524.21	Sgip1	-0.826626302460436	0.0000257566631087188	0.000491574050225056
ENSMUSG00000017692.8	Rhbdl3	-0.825213113559362	0.000130875853248327	0.00194931288464937
ENSMUSG00000033767.14	Tmem131l	-0.821480827760296	0.0000891882936472053	0.00140485149065825
ENSMUSG00000058230.12	Arhgap35	-0.820995775404386	0.0000000000000115390344857107	0.00000000000227504777381407
ENSMUSG00000002489.15	Tiam1	-0.817689221403717	0.00184059101287679	0.0175857699854532
ENSMUSG00000061411.12	Nol4l	-0.816817794088388	0.0000000000274640360514204	0.0000000028147612279132
ENSMUSG00000051008.5	4930412M03Rik	-0.816201124094855	0.00426427542285976	0.0341626610581379
ENSMUSG00000051499.7	Zfp786	-0.814207485881652	0.000389992609425536	0.00492839655528794
ENSMUSG00000025777.8	Gdap1	-0.812554678210968	0.000450484114961798	0.0055658592323878
ENSMUSG00000023236.7	Scg5	-0.811292961899902	0.00603023130098778	0.0450090892580945
ENSMUSG00000019891.15	Dcbld1	-0.810888644052372	0.000000261710867665038	0.00000949875715480048
ENSMUSG00000039830.8	Olig2	-0.809422136048936	0.00000011846282860376	0.00000480145942067331
ENSMUSG00000041220.10	Elovl6	-0.807940157162092	0.000000000264371033930365	0.0000000212089382909998
ENSMUSG00000033307.7	Mif	-0.806687313508556	0.00000169500274137608	0.00004785708589577
ENSMUSG00000037601.11	Nme1	-0.805911485858603	0.000000675243389596666	0.0000215494341000911
ENSMUSG00000026228.6	Htr2b	-0.805347371447366	0.00259612461750424	0.0230441965762061
ENSMUSG00000041923.15	Nol4	-0.801058717843269	0.00523819363950941	0.0403131243874252
ENSMUSG00000042066.15	Tmcc2	-0.799568242977167	0.000190820935884088	0.00269326177840207
ENSMUSG00000003436.11	Dll3	-0.799427678347089	0.00119512376160253	0.0124016745377712
ENSMUSG00000048537.16	Phldb1	-0.798560500458767	0.00000000182895548593608	0.000000118856562514812
ENSMUSG00000032415.14	Ube2cbp	-0.792155147354184	0.00270781590373924	0.0237815541715717
ENSMUSG00000026235.14	Epha4	-0.791648452248723	0.000406537024331942	0.00509046494676137
ENSMUSG00000024302.16	Dtna	-0.78640292752009	0.00000000094551704313393	0.0000000669613507447581
ENSMUSG00000078768.2	Zfp566	-0.783052994252539	0.00138910393089735	0.0139119685545961
ENSMUSG00000026473.15	Glul	-0.780347095169623	0.000000305570681981236	0.0000108686063640004
ENSMUSG00000035891.16	Cerk	-0.778213294493645	0.00000973094717269339	0.000214995713174465
ENSMUSG00000057751.14	Megf6	-0.77787893278427	0.00000484456889059869	0.000119521628037941
ENSMUSG00000063535.7	Zfp773	-0.777247832579163	0.000020344106447575	0.000399751382181446
ENSMUSG00000026701.15	Prdx6	-0.776380427193769	0.0000020488049565303	0.0000564088133889672
ENSMUSG00000062210.13	Tnfaip8	-0.775369111329005	0.0000026830818442881	0.0000715027481183994
ENSMUSG00000083166.1	Gm8648	-0.775194782068113	0.0000000102768385968885	0.000000552172401747367
ENSMUSG00000094392.1	Gm3788	-0.775142776100521	0.00562974447144807	0.0425799756593756
ENSMUSG00000115486.1	AC140208.1	-0.77494957186396	0.0000000059033359706335	0.000000337447448051077
ENSMUSG00000004031.13	Brinp2	-0.772928044866223	0.00472249533487874	0.0370053398335985
ENSMUSG00000062044.15	Lmtk3	-0.772406385007643	0.00534003864667157	0.0408890307856654
ENSMUSG00000062794.8	Zfp599	-0.772067300406823	0.00666061355355074	0.0486528019853558
ENSMUSG00000069020.9	Urm1	-0.771176940641557	0.0000082977193875603	0.000187652989139987
ENSMUSG00000032193.9	Ldlr	-0.770147726945843	0.0000122609996690847	0.000260742374132776
ENSMUSG00000026872.17	Zeb2	-0.767982920549747	0.00000000000000000000000215298983184431	0.00000000000000000000250446542189289
ENSMUSG00000018398.18	39692	-0.767589225133846	0.00000000000363958337114045	0.000000000450398442178631
ENSMUSG00000038888.8	Ctu1	-0.766432913492324	0.000211293073448478	0.00294003191015481
ENSMUSG00000098183.1	Gm27010	-0.765721413749243	0.000726412977663066	0.00826810074624816
ENSMUSG00000035184.15	Fam124a	-0.764592170488095	0.00000304374926066287	0.000080105007408735
ENSMUSG00000022791.16	Tnk2	-0.761442180727987	0.000000247805749590431	0.00000907905632160846
ENSMUSG00000086691.2	Gm15432	-0.761140855314126	0.000000000167661445723888	0.0000000140310918516772
ENSMUSG00000028445.7	Enho	-0.760967324122191	0.0000101923644798974	0.000223071834077905
ENSMUSG00000003279.16	Dlgap1	-0.760751514350975	0.00162874026256856	0.0158812414956654
ENSMUSG00000030307.8	Slc6a11	-0.759448152601554	0.0011277317197439	0.0118703145440056
ENSMUSG00000022773.16	Ypel1	-0.756323011941574	0.00088772400451695	0.00975573876480248
ENSMUSG00000107751.1	Gm6749	-0.756004278731693	0.0000000287572264158447	0.00000135983104179802
ENSMUSG00000038291.16	Snx25	-0.755116865481476	0.0000000006067737494207	0.0000000452454848726685
ENSMUSG00000103674.1	Gm37699	-0.754683621130433	0.0022487638655113	0.0205247121738408
ENSMUSG00000097601.2	Gm26660	-0.750759247184896	0.00301090856911676	0.0258196785331741
ENSMUSG00000039197.10	Adk	-0.748678398494167	0.0000000038222829976555	0.000000230376720052993
ENSMUSG00000058900.5	Rsl1	-0.748104837999189	0.00197547206014214	0.0185994971587239
ENSMUSG00000109390.1	Gm45718	-0.748069372716631	0.000265000016855767	0.0035534440300573
ENSMUSG00000024981.6	Acsl5	-0.747806016984826	0.000136694455980375	0.00201789119186766
ENSMUSG00000002341.8	Ncan	-0.747703280805724	0.0000237792965026608	0.000459871432364426
ENSMUSG00000055421.8	Pcdh9	-0.747144156123294	0.00000364809332079984	0.0000944081102429457
ENSMUSG00000046756.10	Mrps7	-0.746077668599232	0.0000198960807871128	0.000392273152128966
ENSMUSG00000102969.1	Gm33366	-0.746054997576712	0.0000250964879598554	0.000481740752793759
ENSMUSG00000021846.9	Peli2	-0.745957704993337	0.000750446947241589	0.00847943090217366
ENSMUSG00000017144.8	Rnd3	-0.743364731964835	0.0000544481958930091	0.000925301152265053
ENSMUSG00000108489.1	Gm45025	-0.743253919904489	0.00600326285443421	0.0448797912302095
ENSMUSG00000025964.15	Adam23	-0.742284157309043	0.000577324228189184	0.00682839256167838
ENSMUSG00000029201.14	Ugdh	-0.742145987329223	0.0000150895102523797	0.000310395628666326
ENSMUSG00000043323.16	Fbrsl1	-0.74196281819746	0.00172218563347504	0.0166666592191335
ENSMUSG00000033597.8	Caskin1	-0.740732424628867	0.0000179800096967806	0.000362168766749437
ENSMUSG00000000957.11	Mmp14	-0.740530039351511	0.0000128142848803585	0.000270670630108174
ENSMUSG00000053477.16	Tcf4	-0.739887180987355	0.0000000551138087422591	0.00000242909928072035
ENSMUSG00000006517.5	Mvd	-0.739026406904253	0.000279485571220765	0.00371131952879629
ENSMUSG00000029765.12	Plxna4	-0.738120009214876	0.000389441463919119	0.00492410633591212
ENSMUSG00000063450.14	Syne2	-0.735701564784819	0.000014066944433359	0.000291942428405083
ENSMUSG00000027324.1	Rpusd2	-0.734773005577336	0.000787220867834323	0.00881785916714758
ENSMUSG00000041119.11	Pde9a	-0.733011658225982	0.000291098373427749	0.00384763411642923
ENSMUSG00000037818.16	Abhd18	-0.732910474725619	0.000000631573295341558	0.0000203230328023809
ENSMUSG00000006589.8	Aprt	-0.732305180526902	0.000133043578045	0.00197440020285662
ENSMUSG00000039328.11	Rnf122	-0.732036453585264	0.00000000495826829956379	0.000000290564513827082
ENSMUSG00000031642.9	Sh3rf1	-0.73198896122852	0.0000310419871619361	0.000580073760098348
ENSMUSG00000115354.1	AC154806.2	-0.727894282877663	0.0038796913856609	0.0315929366774242
ENSMUSG00000029438.9	Bcl7a	-0.72548759599166	0.00000000115961119494329	0.0000000788840773402212
ENSMUSG00000000915.15	Hip1r	-0.725093706343122	0.0000239459188809757	0.000462325147523569
ENSMUSG00000007837.11	Prrg2	-0.724634643028557	0.00412089968211686	0.0331969290527869
ENSMUSG00000052372.10	Il1rapl1	-0.724200032034446	0.0012111251510225	0.012539753733217
ENSMUSG00000026527.13	Rgs7	-0.723494788051455	0.00000630006738735159	0.000149562314047688
ENSMUSG00000048240.14	Gng7	-0.721671981672014	0.00115861186106371	0.0120983415384413
ENSMUSG00000021932.13	Rnaseh2b	-0.721477460278423	0.000000212484650379296	0.0000079222041523627
ENSMUSG00000075284.10	Wipf1	-0.720094410246919	0.000968096214325597	0.0104830677001002
ENSMUSG00000048279.18	Sacs	-0.719076748949159	0.0000000000827080849705258	0.00000000751642030015345
ENSMUSG00000020607.7	Fam84a	-0.716151903769077	0.000113746627682744	0.0017330159089974
ENSMUSG00000042331.13	Specc1	-0.713090390858397	0.000000241491020447903	0.00000886165392858117
ENSMUSG00000106110.1	Gm43571	-0.711244688027659	0.000733475901433382	0.00832287481870197
ENSMUSG00000014850.15	Msh3	-0.710210336922001	0.00000000000129139558645004	0.000000000176731284228001
ENSMUSG00000078794.4	Dact3	-0.708165625759526	0.00145995196680501	0.0144811765781447
ENSMUSG00000049313.8	Sorl1	-0.708162324089699	0.0000572749072798206	0.000962789536029644
ENSMUSG00000036863.12	Syde2	-0.706191978343927	0.00320318391503278	0.0272042786859377
ENSMUSG00000109784.1	Gm45493	-0.705758345339707	0.00118869799399228	0.012351522478888
ENSMUSG00000049090.2	Zadh2	-0.704235261822036	0.000895965907384125	0.00981848649801774
ENSMUSG00000023961.16	Enpp4	-0.70391921845777	0.000740612837652662	0.00838052415758229
ENSMUSG00000091997.1	Gm6611	-0.703856638398016	0.00541063241519082	0.0413529445267459
ENSMUSG00000032526.11	Ss18l2	-0.702538538361517	0.0000125047785427734	0.000264957807648108
ENSMUSG00000091337.3	Eid1	-0.701343547426605	0.0000000029446062735664	0.000000181714230648601
ENSMUSG00000033763.14	Mtss1l	-0.701216011866478	0.000217505183161455	0.00300847686459646
ENSMUSG00000026955.13	Sapcd2	-0.698921325223425	0.00142689832718142	0.0142353300093807
ENSMUSG00000003228.8	Grk5	-0.696823158830027	0.00115241611261378	0.0120445791465069
ENSMUSG00000032883.15	Acsl3	-0.696152594127918	0.0000698917736950183	0.00114376031644425
ENSMUSG00000053819.16	Camk2d	-0.695393734600568	0.00000481546664446616	0.00011905614397822
ENSMUSG00000031403.14	Dkc1	-0.695243373292567	0.000003269307209331	0.000085461159803467
ENSMUSG00000106535.1	Gm43031	-0.693792927235257	0.00136142011596724	0.0136994822218622
ENSMUSG00000031012.17	Cask	-0.692076051486387	0.0000000000661881692099055	0.00000000611058633598592
ENSMUSG00000029290.12	Zfp326	-0.689378724416913	0.00000000517436692610712	0.000000301708387307975
ENSMUSG00000000881.12	Dlg3	-0.688271137696837	0.0000144184399282685	0.000298438616486803
ENSMUSG00000022415.12	Syngr1	-0.688030699316573	0.000768766591263425	0.00863192796609247
ENSMUSG00000028020.16	Glrb	-0.687650934679669	0.000035404960563971	0.000646543490989627
ENSMUSG00000063146.11	Clip2	-0.687118918287797	0.000027172691067886	0.000516480929488862
ENSMUSG00000046711.15	Hmga1	-0.686544162207231	0.00208093524045784	0.0193884494870851
ENSMUSG00000050334.12	C130071C03Rik	-0.686209923237893	0.000268942933366254	0.00359182396370029
ENSMUSG00000018909.15	Arrb1	-0.684986707793984	0.000000252652175399151	0.00000922755551124216
ENSMUSG00000086370.8	Ftx	-0.68436434366468	0.0000000986334358957675	0.00000406142811701775
ENSMUSG00000009828.15	Ick	-0.681383119294102	0.000000106828700072579	0.00000437565089293757
ENSMUSG00000009739.16	Pou6f1	-0.679429598593544	0.0000725229654584343	0.00118237336467447
ENSMUSG00000030268.17	Bcat1	-0.678599713815915	0.000218842798345032	0.00301979697716321
ENSMUSG00000113343.1	Gm34923	-0.677972977844083	0.000847686854741605	0.00940373947529778
ENSMUSG00000027168.21	Pax6	-0.677060537865617	0.000883914887559393	0.00972766313106399
ENSMUSG00000105457.1	Gm43200	-0.675829580472336	0.00457910320211067	0.0361241940708474
ENSMUSG00000052133.16	Sema5b	-0.672282327807385	0.0000632617779167354	0.00105052481315692
ENSMUSG00000030701.17	Plekhb1	-0.671458702546058	0.00000504432590349885	0.000123532886468317
ENSMUSG00000030272.15	Camk1	-0.671071812103219	0.000149975797088575	0.00218757800580922
ENSMUSG00000036461.16	Elf1	-0.670114705197654	0.0000201172510312439	0.000395962644028672
ENSMUSG00000059743.12	Fdps	-0.669747370301394	0.00109501181911758	0.0115587341069739
ENSMUSG00000092203.7	1110038B12Rik	-0.669137694428938	0.00000193973813215215	0.0000539163771141217
ENSMUSG00000057134.5	Ado	-0.668551103103185	0.0000882420587606148	0.00139277577819926
ENSMUSG00000044149.6	Nkrf	-0.668134183279931	0.0000116374524674824	0.000249765066103301
ENSMUSG00000020658.10	Efr3b	-0.667583679367924	0.00244901352280438	0.021998571277237
ENSMUSG00000040964.16	Arhgef10l	-0.667508679804933	0.000230688486681889	0.00315607327510778
ENSMUSG00000024785.6	Rcl1	-0.664263641113731	0.0000181523247569747	0.000365007636535019
ENSMUSG00000031605.8	Klhl2	-0.66374574792337	0.000189332749679133	0.00267933480613444
ENSMUSG00000025137.15	Pcyt2	-0.663283144209329	0.00000478394299077537	0.00011840258902169
ENSMUSG00000047547.14	Cltb	-0.662235185486716	0.000211795038351751	0.00294349555988858
ENSMUSG00000005089.15	Slc1a2	-0.660769970778475	0.000516711430013616	0.00620934474135681
ENSMUSG00000020134.13	Peli1	-0.660643595404377	0.00000149416753467304	0.0000432360792216022
ENSMUSG00000052852.8	Reep1	-0.658410789623753	0.00000624564242864922	0.000148725558958571
ENSMUSG00000038349.10	Plcl1	-0.656974166390171	0.000454788901303894	0.00560119840594764
ENSMUSG00000024975.12	Pdcd4	-0.656496730045168	0.00079202494008378	0.00886313623427088
ENSMUSG00000097589.9	Dleu2	-0.656249682436203	0.000000000205951685929248	0.0000000166950033907455
ENSMUSG00000027395.15	Polr1b	-0.656011455855384	0.000193649428149377	0.00272715129896807
ENSMUSG00000019843.14	Fyn	-0.655851766499638	0.000000660761578331806	0.000021145279394621
ENSMUSG00000039716.12	Dock3	-0.652379206936236	0.000000196664215241963	0.00000748092283416732
ENSMUSG00000031093.14	Dock11	-0.65216886562618	0.00294269598486207	0.0253562304028948
ENSMUSG00000020333.17	Acsl6	-0.651756406954054	0.0000440209188710886	0.000772940888706322
ENSMUSG00000026074.14	Map4k4	-0.650214423429815	0.00000000000455118313147668	0.000000000540220793641862
ENSMUSG00000038077.7	Kcna6	-0.649544756801587	0.00226867653306239	0.0206659199458483
ENSMUSG00000107215.1	Gm43197	-0.648101811182324	0.000243902606582161	0.00331254766032339
ENSMUSG00000068115.13	Ninl	-0.647737195802335	0.000101768998491472	0.00157177088391487
ENSMUSG00000036402.13	Gng12	-0.646620555064428	0.0000426035182364405	0.00075202644292169
ENSMUSG00000032462.14	Pik3cb	-0.645217682922731	0.00000185676285784172	0.000051857848604667
ENSMUSG00000040722.7	Scamp5	-0.642539980089395	0.00000000185052312407968	0.000000119712570757575
ENSMUSG00000027805.16	Pfn2	-0.640908416582614	0.00000750078921103946	0.000172266397823132
ENSMUSG00000026192.13	Atic	-0.638674146002648	0.00000025838752285716	0.00000939279018636222
ENSMUSG00000020650.15	Bcap29	-0.637426755737998	0.000836231130514304	0.00929967363834382
ENSMUSG00000045136.6	Tubb2b	-0.636702278056395	0.0000000000325195856029905	0.0000000032894267784938
ENSMUSG00000002279.18	Lmf1	-0.636651813516672	0.0000976698412792447	0.00151789502829768
ENSMUSG00000028974.13	Dffa	-0.634973544327176	0.000217175928969693	0.00300570968916116
ENSMUSG00000033768.16	Nrxn2	-0.634497499861988	0.00095881595942017	0.0104140304836182
ENSMUSG00000031578.5	Mak16	-0.63411316737769	0.000000441917948887563	0.0000149653873083976
ENSMUSG00000026784.14	Pdss1	-0.627146973385386	0.00000829980338813867	0.000187652989139987
ENSMUSG00000024500.18	Ppp2r2b	-0.626737544500432	0.000524947626369653	0.00630180935371
ENSMUSG00000031904.5	Slc7a6	-0.625261746565116	0.000012999413010857	0.000273941434508686
ENSMUSG00000000197.8	Nalcn	-0.620212411245774	0.00603874778730419	0.0450581998946864
ENSMUSG00000026019.15	Wdr12	-0.618591597052018	0.0000000340069560367363	0.0000015855146937769
ENSMUSG00000091228.1	Gm20390	-0.617589798347246	0.0000640436528611823	0.0010597265887734
ENSMUSG00000032666.16	1700025G04Rik	-0.617255342800009	0.00000000523724603218699	0.00000030385169311429
ENSMUSG00000037224.15	Zfyve28	-0.617031731140285	0.00124248684116231	0.0127767065264672
ENSMUSG00000028517.8	Plpp3	-0.616751131654037	0.0000454734250086891	0.000791870683253857
ENSMUSG00000008305.18	Tle1	-0.616290625153237	0.000756574905351909	0.00852796277762217
ENSMUSG00000035311.16	Gnptab	-0.61619199980541	0.00000165971957535137	0.0000472487211746356
ENSMUSG00000022554.6	Hgh1	-0.614489753578008	0.00266324302489035	0.0234981338574981
ENSMUSG00000020743.15	Mif4gd	-0.61409591152127	0.0027218783155985	0.0238780162188534
ENSMUSG00000015202.13	Cnksr3	-0.612941989492995	0.00262855865981294	0.0232699456699193
ENSMUSG00000021375.10	Kif13a	-0.611045126485924	0.000000781604668765634	0.0000246730429020793
ENSMUSG00000022500.14	Litaf	-0.609222475050769	0.000760994364741899	0.00856689191321864
ENSMUSG00000021559.14	Dapk1	-0.607269014126425	0.00198769697114266	0.018684351528741
ENSMUSG00000022425.16	Enpp2	-0.606153732161686	0.00276551559470245	0.0241969613805011
ENSMUSG00000097039.8	Pvt1	-0.603974825628658	0.000331868427264798	0.00429417072320107
ENSMUSG00000025702.15	39508	-0.602067647754491	0.000213161061406036	0.00295894516325264
ENSMUSG00000036356.15	Csgalnact1	-0.601532036865866	0.00000680491529355436	0.000159111913873912
ENSMUSG00000051557.15	Pusl1	-0.599988297022247	0.00100971863704216	0.0108602710569159
ENSMUSG00000024968.13	Rcor2	-0.599193332343731	0.000396658581693974	0.00498824967735692
ENSMUSG00000006412.10	Pfdn2	-0.59760327763437	0.000195195520512548	0.00274394186388182
ENSMUSG00000038080.17	Kdm1b	-0.594869346962258	0.000000941811235081026	0.0000289448327399737
ENSMUSG00000024277.14	Mapre2	-0.594516823798914	0.00000169420930789277	0.00004785708589577
ENSMUSG00000030199.16	Etv6	-0.594460873651406	0.0000190743152281443	0.000379291785680565
ENSMUSG00000050321.2	Neto1	-0.59315918590003	0.00234468421731458	0.021233584396973
ENSMUSG00000071350.12	Setdb2	-0.592996183390305	0.000318288419950097	0.00413917277257631
ENSMUSG00000022436.15	Sh3bp1	-0.592755035021358	0.00108511720163014	0.0114751144072388
ENSMUSG00000004698.10	Hdac9	-0.591102065564593	0.00164905019268977	0.0160389434502205
ENSMUSG00000035390.16	Brsk1	-0.589904616958177	0.0010190443553521	0.0109405015815721
ENSMUSG00000020021.4	Fgd6	-0.586767601114889	0.00211456111907277	0.0196309913947439
ENSMUSG00000022474.14	Pmm1	-0.585467220619244	0.00207340761469586	0.019341550984723
ENSMUSG00000020075.8	Ddx21	-0.584349830572085	0.0000185501775543266	0.000372364004142717
ENSMUSG00000019478.16	Rab4a	-0.583824273496597	0.00264633407618638	0.0233739416410311
ENSMUSG00000030342.8	Cd9	-0.583566782737724	0.00687148981928169	0.0498799409190604
ENSMUSG00000022742.5	Cpox	-0.583087329702661	0.00130957296887849	0.0133086982352162
ENSMUSG00000024533.16	Spire1	-0.582064563789899	0.0000000308925691532563	0.00000144902343014215
ENSMUSG00000017390.15	Aldoc	-0.581708787975613	0.00185867187419939	0.017722131620184
ENSMUSG00000031983.7	2310022B05Rik	-0.579460511088101	0.00204275228575515	0.0191092207189761
ENSMUSG00000061436.15	Hipk2	-0.57876862546584	0.00127110326962779	0.0130159408309377
ENSMUSG00000016946.5	Kctd5	-0.578767268530396	0.0000109604156835737	0.000237867603431289
ENSMUSG00000112142.1	AC115891.3	-0.577835435103381	0.00651632923327734	0.0477788842143704
ENSMUSG00000034333.15	Zbed4	-0.577585295911303	0.000000127929168770371	0.00000510509796130819
ENSMUSG00000029729.12	Zkscan1	-0.577525285880703	0.000000000000699755612995739	0.000000000101748839602162
ENSMUSG00000062110.14	Scfd2	-0.576255794119548	0.000578946545063926	0.00684410130635784
ENSMUSG00000090015.8	Gm15446	-0.575058670527123	0.000612887293872002	0.00717966912987519
ENSMUSG00000034640.9	Tiparp	-0.574853419606614	0.000000016103733495822	0.000000818020436201528
ENSMUSG00000002797.9	Ggct	-0.570243349847263	0.00221856331301078	0.0203288205896794
ENSMUSG00000039217.13	Il18	-0.569960216907567	0.000488470353473661	0.00592377006912395
ENSMUSG00000050310.9	Rictor	-0.568732264950827	0.0000053028790720373	0.000129019122823255
ENSMUSG00000033419.15	Snap91	-0.567215739628759	0.00358036228651225	0.0296642195853659
ENSMUSG00000112358.1	AC108802.1	-0.56618744655577	0.00357872243618898	0.0296611961089906
ENSMUSG00000040820.16	Hlcs	-0.565660458054418	0.00201299459282867	0.0188839996782899
ENSMUSG00000028246.13	Faxc	-0.565325737552452	0.00000868935571119063	0.000195699768268006
ENSMUSG00000041440.18	Gk5	-0.561064639646334	0.00517541103432086	0.039962143283596
ENSMUSG00000038871.5	Bpgm	-0.559051658874197	0.0000179394104183686	0.000361664110384181
ENSMUSG00000038172.14	Ttc39b	-0.557321360283351	0.00678875882674188	0.049353484427324
ENSMUSG00000050627.13	Gpd1l	-0.556234422689618	0.0000446405472057217	0.000779116527187633
ENSMUSG00000026694.19	Mettl13	-0.554340507844034	0.000549930764626149	0.0065710362555078
ENSMUSG00000074749.10	Kiz	-0.554056062726391	0.000630674037400108	0.00735101777560798
ENSMUSG00000002733.8	Plekha3	-0.553958353972287	0.000189026037978244	0.00267662250369072
ENSMUSG00000031885.14	Cbfb	-0.552403405155236	0.000104881927262405	0.00161274159799065
ENSMUSG00000031467.10	Agpat5	-0.550090216300713	0.000182982634506306	0.00260531884442424
ENSMUSG00000025068.7	Gsto1	-0.549752562362429	0.00259971242235118	0.0230672423745233
ENSMUSG00000034066.13	Farp2	-0.549472365453616	0.00122710435737417	0.0126545136854212
ENSMUSG00000107476.2	Zfp862-ps	-0.547828827563193	0.000222064482854063	0.00306178057834286
ENSMUSG00000019861.15	Gopc	-0.544204776525739	0.00000211650184427258	0.0000579091571488555
ENSMUSG00000041729.15	Coro2b	-0.544086624149675	0.00251055669563562	0.0224560175024847
ENSMUSG00000045515.3	Pou3f3	-0.543187218000312	0.0000414882138805067	0.000736249653646062
ENSMUSG00000038170.15	Pde4dip	-0.542951077567635	0.000000106697877493731	0.00000437565089293757
ENSMUSG00000067931.5	Zfp948	-0.542188942347783	0.000131471597112781	0.00195568203761435
ENSMUSG00000028318.14	Polr1e	-0.541677943225408	0.00262277801126775	0.0232364548484936
ENSMUSG00000042787.14	Exog	-0.54069326673213	0.00271366443191171	0.023814938894163
ENSMUSG00000011832.15	Evi5l	-0.540246454552897	0.0000000427489920401414	0.00000195393968529251
ENSMUSG00000038534.17	Osbpl7	-0.539925960133919	0.00189216843697655	0.0179678770147998
ENSMUSG00000029192.17	Tbc1d14	-0.538688832655749	0.0000109956151971803	0.000238187139257356
ENSMUSG00000098206.1	A430106G13Rik	-0.538138529677667	0.000644792296335665	0.00749305333379083
ENSMUSG00000031949.17	Adat1	-0.537914071517308	0.00141624079944847	0.0141532827316017
ENSMUSG00000004530.12	Coro1c	-0.537695232065194	0.0000432233371461797	0.000760658803862233
ENSMUSG00000019927.6	Ube2d1	-0.537312307432058	0.000110942461607921	0.00169584518351399
ENSMUSG00000018446.8	C1qbp	-0.537286645640719	0.0000274783529492439	0.00052058947993824
ENSMUSG00000003452.15	Bicd1	-0.536212207027208	0.00000462852135506379	0.00011516850195247
ENSMUSG00000031202.5	Rab39b	-0.535939913133782	0.000100721501542723	0.00155907234423915
ENSMUSG00000024913.16	Lrp5	-0.535399702302137	0.0000423744111435736	0.000749119054145318
ENSMUSG00000040268.17	Plekha1	-0.535304927611468	0.00000463665095023744	0.000115247526022729
ENSMUSG00000001065.15	Zfp276	-0.534390765330682	0.0000111153017626632	0.000240109095179534
ENSMUSG00000021573.15	Tppp	-0.533977694855915	0.0060470808853309	0.0450914541016741
ENSMUSG00000032531.15	Amotl2	-0.531984458603301	0.000710296848290383	0.00810846721073394
ENSMUSG00000036285.10	Noa1	-0.529712979471696	0.0000944561898220156	0.00147484782295919
ENSMUSG00000022263.10	Trio	-0.52905426111899	0.0000393100554254269	0.000702418156276925
ENSMUSG00000097156.7	Gm3764	-0.528752778315437	0.000108321301388271	0.00166014168432024
ENSMUSG00000025209.4	Twnk	-0.527463722009942	0.000241505490190064	0.0032838253823915
ENSMUSG00000038481.13	Cdk19	-0.526758263979547	0.0000000650826665025393	0.0000028249034257119
ENSMUSG00000051359.15	Ncald	-0.52597620264502	0.0000379403881901567	0.000683720473465526
ENSMUSG00000031201.17	Brcc3	-0.524953421946277	0.00023003561383886	0.00315367033350682
ENSMUSG00000035967.15	Ints6l	-0.52465239574421	0.0000901323390134203	0.00141780180334498
ENSMUSG00000047388.10	Atmin	-0.524517192544865	0.00000922545362500145	0.000205781571031312
ENSMUSG00000051790.15	Nlgn2	-0.52359448871752	0.00136211051215435	0.0136994822218622
ENSMUSG00000042978.10	Sbk1	-0.523569555076277	0.00296527119529145	0.0255035247166194
ENSMUSG00000098234.7	Snhg6	-0.523392444940244	0.00354132014822848	0.0294666714050557
ENSMUSG00000000384.15	Tbrg4	-0.523147886729163	0.00252766918110791	0.0225917109099022
ENSMUSG00000038206.13	Fbxo8	-0.522291704755418	0.00013921806899215	0.00204994200955846
ENSMUSG00000001707.8	Eef1e1	-0.519976061020722	0.000310741926120562	0.00406374980955305
ENSMUSG00000026377.12	Nifk	-0.51758929242917	0.0000370465826560908	0.000671281786380397
ENSMUSG00000022052.9	Ppp2r2a	-0.517572046244124	0.000199132034167953	0.00279252970157771
ENSMUSG00000035235.13	Trim13	-0.516495497243533	0.00164820588710776	0.0160374362039155
ENSMUSG00000020740.13	Gga3	-0.516434764443231	0.000198660939969812	0.00278760359975734
ENSMUSG00000035901.14	Dennd5a	-0.51611454111954	0.00000000455408728334689	0.000000270282756752718
ENSMUSG00000042354.7	Gnl3	-0.515858056482264	0.00000715113648479264	0.000165214687506158
ENSMUSG00000037876.17	Jmjd1c	-0.515569646459992	0.000000328678703079174	0.0000115509214911435
ENSMUSG00000060126.14	Tpt1	-0.515307820792617	0.000598938886392229	0.00704108802016938
ENSMUSG00000052040.10	Klf13	-0.515054249861249	0.000120192084018309	0.00181693881396099
ENSMUSG00000028633.7	Ctps	-0.514917267034816	0.0000906911348934156	0.00142274393344256
ENSMUSG00000031290.14	Lrch2	-0.514748041275835	0.000119965888295877	0.00181469856385148
ENSMUSG00000029016.13	Clcn6	-0.514562369490817	0.0000000110973145444648	0.000000588107113614972
ENSMUSG00000035900.18	Gramd4	-0.513647847216824	0.000462408497491997	0.00567401566147221
ENSMUSG00000054920.12	Klhl5	-0.513642248709422	0.00020265980317574	0.00283175995248264
ENSMUSG00000031843.2	Mphosph6	-0.512929206565219	0.00281323269508992	0.0245130556746318
ENSMUSG00000027624.18	Epb41l1	-0.512847702995889	0.0037737307300641	0.0309576323818552
ENSMUSG00000073096.11	Lrrc61	-0.509336397670954	0.00470216796951658	0.0368715408522081
ENSMUSG00000022299.9	Slc25a32	-0.509159966618938	0.0031540520270579	0.0268689199595394
ENSMUSG00000030839.12	Sergef	-0.509077834268522	0.00314816664659493	0.0268286069718063
ENSMUSG00000035671.6	Zswim4	-0.508625808333965	0.00196138112925199	0.0184892755154163
ENSMUSG00000020680.15	Taf15	-0.506941666695651	0.00181917011970935	0.0174097049917886
ENSMUSG00000035778.17	Ggta1	-0.506843219234445	0.00158913312880664	0.015578356129084
ENSMUSG00000037243.17	Zfp692	-0.504925154124991	0.00102195164338095	0.0109615975026546
ENSMUSG00000027739.9	Rab33b	-0.5028185129061	0.000170893333410262	0.00246024465628395
ENSMUSG00000033105.12	Lss	-0.501224085535578	0.0027037809324754	0.0237550843633082
ENSMUSG00000033909.17	Usp36	-0.501212525685251	0.00077127867620306	0.00865178322172815
ENSMUSG00000020250.10	Txnrd1	-0.50076327702854	0.000372672417011339	0.00474041759528092
ENSMUSG00000020280.12	Pus10	-0.50035022527288	0.0000138001109851599	0.000287173150330721
ENSMUSG00000026496.11	Parp1	-0.499986834293552	0.00016782829452512	0.00242310610725253
ENSMUSG00000055116.8	Arntl	-0.499264481399227	0.00223223877787006	0.0203978928386281
ENSMUSG00000007817.14	Zmiz1	-0.498871138898734	0.0016371633293745	0.0159433255997897
ENSMUSG00000040945.13	Rcc2	-0.498601916184239	0.000138322134597625	0.00203804742722766
ENSMUSG00000031984.8	2810004N23Rik	-0.49728863645418	0.00000230897729298185	0.0000625359216777912
ENSMUSG00000003848.14	Nob1	-0.496787434418246	0.00145435216958036	0.0144472686700628
ENSMUSG00000021079.16	Timm9	-0.496016092917534	0.00158964184184162	0.015578356129084
ENSMUSG00000023832.13	Acat2	-0.493802907488014	0.00218257762166303	0.0200940515900239
ENSMUSG00000025578.9	Cbx8	-0.493532964665896	0.00186510856283907	0.01777621905549
ENSMUSG00000105265.4	Sox2ot	-0.492939443648211	0.00514157686095243	0.0398167847269042
ENSMUSG00000026739.13	Bmi1	-0.492866507248744	0.000248713623181061	0.00336502039989123
ENSMUSG00000031302.16	Nlgn3	-0.492143321889059	0.0000449421375630666	0.000783792226690213
ENSMUSG00000046865.7	Fbl	-0.491920658421754	0.001873260316831	0.0178319972467566
ENSMUSG00000022456.15	37865	-0.491398124911888	0.0012785398903174	0.0130690819631961
ENSMUSG00000051695.6	Pcbp1	-0.489324177558917	0.000622412904904692	0.00728392164618091
ENSMUSG00000024228.12	Nudt12	-0.489313654911054	0.00355256591746636	0.0295285623686513
ENSMUSG00000004892.13	Bcan	-0.48885005507661	0.0000113312723379043	0.000244094491612356
ENSMUSG00000047767.17	Atg16l2	-0.488383201060015	0.0000568290402024516	0.000956677004565873
ENSMUSG00000108414.1	Snhg1	-0.488004904999111	0.0000664285561086296	0.00109297055011829
ENSMUSG00000017386.10	Traf4	-0.486032359534706	0.0001477401452142	0.00216310539862075
ENSMUSG00000022799.4	Arhgap31	-0.485320064193878	0.00621211217630839	0.0459538282295118
ENSMUSG00000025153.9	Fasn	-0.484775646929683	0.0000468632291147731	0.000811819080681456
ENSMUSG00000023868.15	Pde10a	-0.4845411165069	0.00338187145348978	0.0284245806956068
ENSMUSG00000056592.14	Zfp658	-0.484493548699726	0.00129815141470806	0.0132115016024423
ENSMUSG00000058454.15	Dhcr7	-0.484204192151283	0.000634770225385807	0.00738765847603842
ENSMUSG00000047583.9	Tyw3	-0.483951843586864	0.00403706896399625	0.0326119477247822
ENSMUSG00000022792.16	Yars2	-0.483564514187422	0.00632056364935037	0.0466226738434167
ENSMUSG00000030347.6	D6Wsu163e	-0.483545719291168	0.00131275260849101	0.0133251262812144
ENSMUSG00000024725.12	Ostf1	-0.483219649828389	0.000402307741337096	0.00504565477207954
ENSMUSG00000025616.14	Usp16	-0.481773205332155	0.00000546355704121421	0.000132130618049739
ENSMUSG00000001833.17	39326	-0.478866727567768	0.00245154554706095	0.0220128163459564
ENSMUSG00000034993.7	Vat1	-0.478864076613898	0.00560776822391611	0.0424828159327282
ENSMUSG00000026159.13	Agfg1	-0.477797543660418	0.00000434592569298039	0.000109424200483971
ENSMUSG00000096916.7	Zfp850	-0.477064826221879	0.00159637469579201	0.0156245928891885
ENSMUSG00000036565.7	Ttyh3	-0.476791865068113	0.00105910898784428	0.0112615039315344
ENSMUSG00000029507.16	Pus1	-0.476464142474222	0.00290921891823785	0.0251948314574201
ENSMUSG00000033392.16	Clasp2	-0.475204970497872	0.00000106553160021873	0.0000321942762066087
ENSMUSG00000042447.13	Mios	-0.474192374664147	0.0000757651933934162	0.0012292030852844
ENSMUSG00000025007.13	Aldh18a1	-0.474148802896517	0.000752132075355232	0.00849434598696091
ENSMUSG00000040112.9	Mrps35	-0.473652859388722	0.000867476947820874	0.00958424546754799
ENSMUSG00000061458.9	Nol10	-0.473561813302352	0.00528066016808529	0.0405153885967662
ENSMUSG00000001962.8	Fam50a	-0.473427818153233	0.00304754573330183	0.0260953814815116
ENSMUSG00000029426.8	Scarb2	-0.472426431713727	0.000507050024291814	0.006112185914585
ENSMUSG00000038437.11	Mllt6	-0.472023091907737	0.000275757443290728	0.0036680942928295
ENSMUSG00000056612.6	Ppp1r14b	-0.470729027628207	0.000100678156368048	0.00155907234423915
ENSMUSG00000045302.13	Preb	-0.470467508258111	0.000182442663970965	0.00260081407921844
ENSMUSG00000002660.7	Clpp	-0.470008574873263	0.00336106629390828	0.0282905959941303
ENSMUSG00000020549.14	Elac2	-0.469602388748925	0.00148255005671112	0.0146710025816182
ENSMUSG00000085133.2	B930095G15Rik	-0.468350369229656	0.00277882504290969	0.0243019377957842
ENSMUSG00000023008.18	Fmnl3	-0.46833030896168	0.0052684988763406	0.0404526819663578
ENSMUSG00000058317.12	Ube2e2	-0.467215483874504	0.00514289439520082	0.0398167847269042
ENSMUSG00000019433.9	Gipc1	-0.466576036863672	0.00316664904130955	0.0269395739737828
ENSMUSG00000056076.13	Eif3b	-0.466286084518255	0.00192079726785339	0.0181877690014689
ENSMUSG00000028948.16	Nol9	-0.465874046648761	0.00384446254769017	0.0313939702253464
ENSMUSG00000029500.16	Pgam5	-0.465729577826851	0.00253199307084226	0.0226139603001505
ENSMUSG00000000776.13	Polr3d	-0.464781665203255	0.00270130399085374	0.023742288382022
ENSMUSG00000062949.13	Atp11c	-0.464007771986989	0.000982836617528653	0.0106006925854447
ENSMUSG00000034729.16	Mrps10	-0.463088733585661	0.0000902259613198625	0.00141831553385581
ENSMUSG00000024070.15	Prkd3	-0.46240857184149	0.0000002166401012647	0.00000803848796797965
ENSMUSG00000032058.14	Ppp2r1b	-0.461945549443838	0.00137101210164799	0.0137717852152623
ENSMUSG00000036095.11	Dgkb	-0.461016655643538	0.000284057638229188	0.00376558458883309
ENSMUSG00000058006.12	Mdn1	-0.459960155674061	0.0000435676862114149	0.000765560588903752
ENSMUSG00000048142.9	Nat8l	-0.459670897272758	0.00397757968352725	0.0322545804591361
ENSMUSG00000037902.18	Sirpa	-0.459666967406711	0.000357724341965197	0.00458537565609934
ENSMUSG00000027508.15	Pag1	-0.458781550734925	0.000369818007283141	0.00471183786387857
ENSMUSG00000014039.17	Prdm15	-0.457897752028079	0.000129862078261732	0.00193666787762689
ENSMUSG00000029376.8	Mthfd2l	-0.457601259687533	0.000895525511733638	0.00981828512275357
ENSMUSG00000027201.16	Myef2	-0.457027046269241	0.00000530880690939588	0.000129019122823255
ENSMUSG00000056952.13	Tatdn2	-0.456688752839405	0.00298354927627041	0.0256323020356097
ENSMUSG00000031609.3	Sap30	-0.456675893468945	0.00145146466606007	0.0144309083144819
ENSMUSG00000048388.3	Fam171b	-0.455934695512867	0.00000593831989363489	0.000142574832121172
ENSMUSG00000030246.11	Ldhb	-0.455579769888581	0.00183055184912139	0.0174970372924442
ENSMUSG00000034928.16	Rnf44	-0.455349230635217	0.00513329293939062	0.0397689178271471
ENSMUSG00000000148.17	Brat1	-0.455277684075082	0.000189785035563473	0.00268247196378141
ENSMUSG00000037826.5	Ppm1k	-0.454974745889468	0.000385415285881822	0.00488647772536272
ENSMUSG00000021767.18	Kat6b	-0.454007129158655	0.00029398047693675	0.00387944174471553
ENSMUSG00000031657.16	Heatr3	-0.453734124133799	0.0000954103439910928	0.00148874691680267
ENSMUSG00000042751.14	Nmnat2	-0.453734123814855	0.00159320907181114	0.0156001721614841
ENSMUSG00000072623.6	Zfp9	-0.452938060452384	0.0032574229384764	0.0275979405184463
ENSMUSG00000028796.17	Phc2	-0.451476529126251	0.00202576434122475	0.018973191384297
ENSMUSG00000037344.13	Slc12a9	-0.451061996079685	0.00094514551029589	0.0102895696289349
ENSMUSG00000035960.14	Apex1	-0.448161935396456	0.00123767009051571	0.012757817747385
ENSMUSG00000023495.13	Pcbp4	-0.446167815408946	0.00311730293408534	0.0265850633289939
ENSMUSG00000050605.17	Zfp61	-0.444298042510311	0.000649304078852689	0.00753043838210759
ENSMUSG00000022471.13	Xrcc6	-0.443981670359038	0.00157256469735503	0.0154500496976203
ENSMUSG00000092416.2	Zfp141	-0.443770152407956	0.00168761863476173	0.0163661723792128
ENSMUSG00000018326.9	Ywhab	-0.443653540818537	0.000000427933486673928	0.0000145980536179896
ENSMUSG00000017132.17	Cyth1	-0.443014486365095	0.00293482441947474	0.0253313748831107
ENSMUSG00000001156.9	Mxd1	-0.44292783908758	0.00145930318802734	0.0144811765781447
ENSMUSG00000079020.9	Slc45a4	-0.442689250810391	0.000395540409339249	0.00497929560936715
ENSMUSG00000025995.16	Wdr75	-0.442336009748787	0.000726070398903032	0.00826810074624816
ENSMUSG00000031934.14	Panx1	-0.442326040926819	0.00230159173962215	0.0209247877382999
ENSMUSG00000015176.10	Nolc1	-0.441971835301827	0.0013602413013132	0.013693645121182
ENSMUSG00000020458.16	Rtn4	-0.441598365275803	0.000115567289168971	0.00175500847422723
ENSMUSG00000039128.13	Cdc123	-0.44073331441661	0.0000764562982431282	0.00123782587239136
ENSMUSG00000030045.10	Mrpl19	-0.440263356670304	0.00387457179204395	0.0315733494717697
ENSMUSG00000033285.15	Wdr3	-0.439488207826978	0.000828715785750484	0.00922491519401196
ENSMUSG00000034902.17	Pip5k1c	-0.438986643909219	0.00131029966858659	0.0133086982352162
ENSMUSG00000068923.14	Syt11	-0.43879001467867	0.0022663709257579	0.0206610970171464
ENSMUSG00000098912.7	1500004A13Rik	-0.438697235998036	0.000802650569824965	0.00896049208588187
ENSMUSG00000018882.12	Mrpl45	-0.437182757153652	0.00482585084388278	0.0377262835628135
ENSMUSG00000027605.18	Acss2	-0.437148321909317	0.000933322379084857	0.0101846834659518
ENSMUSG00000097195.9	Snhg5	-0.437020203318293	0.00461905128523556	0.0363895346171203
ENSMUSG00000058729.13	Lin9	-0.436816557543406	0.00520229771200632	0.040102779618399
ENSMUSG00000040761.16	Spen	-0.436261235158917	0.00675617015651968	0.049150187208077
ENSMUSG00000024827.9	Gldc	-0.435999103180944	0.00433204784127627	0.034598384149431
ENSMUSG00000020273.13	Papolg	-0.434384155500066	0.00143760791805672	0.0143114883241719
ENSMUSG00000033918.15	Parl	-0.434216873510612	0.00642219145111695	0.0472674103480657
ENSMUSG00000021262.15	Evl	-0.433053474450484	0.00510746540162059	0.039632535192805
ENSMUSG00000038876.12	Rnf146	-0.432506968285669	0.00619133309908581	0.0458438461331099
ENSMUSG00000039108.14	Lsm14b	-0.432343301925433	0.000191136661693393	0.00269502692987684
ENSMUSG00000002017.9	Fam98a	-0.430683900206392	0.00381573423859549	0.03120833715496
ENSMUSG00000020430.12	Pes1	-0.430615187311172	0.000473176292357916	0.00577871204289077
ENSMUSG00000003438.17	Timm50	-0.429360676992699	0.00557976781630195	0.0423120268077786
ENSMUSG00000041912.12	Tdrkh	-0.429221882877435	0.00123862812569453	0.012762038682145
ENSMUSG00000025555.14	Farp1	-0.428623045964641	0.000848013987499452	0.00940373947529778
ENSMUSG00000033554.17	Dph5	-0.428301206693058	0.00113168294233934	0.0118918715688911
ENSMUSG00000022306.8	Zfpm2	-0.427967531358185	0.00355211277189796	0.0295285623686513
ENSMUSG00000067424.12	Zfp563	-0.426711683477055	0.00270911060151154	0.0237839464694966
ENSMUSG00000021694.18	Ercc8	-0.426394902315577	0.00328667130098395	0.0277749392725723
ENSMUSG00000111394.1	AC160637.1	-0.42596206264217	0.00657593934364994	0.0481249540201371
ENSMUSG00000043683.3	Fem1a	-0.425724080684208	0.000243580457180386	0.00331010475251267
ENSMUSG00000034998.18	Foxn2	-0.425453869535949	0.00121367011747856	0.0125549289831653
ENSMUSG00000037266.18	Rsrp1	-0.424733654759985	0.00132593117319997	0.0134350004576303
ENSMUSG00000048911.15	Rnf24	-0.424683237114911	0.00205985003693459	0.01924594823666
ENSMUSG00000022702.15	Hira	-0.423229035744629	0.00545253713108068	0.0416048790930115
ENSMUSG00000004100.12	Ppan	-0.42312412496669	0.000786731444135027	0.00881662189200453
ENSMUSG00000038459.10	Abhd17c	-0.422849947555262	0.00612543143819797	0.0454281678067184
ENSMUSG00000026036.17	Nif3l1	-0.422758084759786	0.00380947850942136	0.0311739421462145
ENSMUSG00000034930.16	Rtkn	-0.421480620407214	0.000247266317266707	0.0033543153767988
ENSMUSG00000039768.16	Dnajc11	-0.419819469385256	0.000669369656794805	0.00772081560006502
ENSMUSG00000054051.7	Ercc6	-0.419399203438812	0.0000992271489627466	0.0015400397735946
ENSMUSG00000034593.16	Myo5a	-0.418662436520701	0.000133003534536218	0.00197440020285662
ENSMUSG00000061904.12	Slc25a3	-0.418040156855522	0.00469473126343818	0.036849839016157
ENSMUSG00000038446.8	Cdc40	-0.417643936989369	0.000735334666924311	0.00833295714856021
ENSMUSG00000021595.18	Nsun2	-0.417626494411061	0.000741085886836358	0.0083818002709032
ENSMUSG00000019792.8	Trmt11	-0.417125417266599	0.00212412591341954	0.0196819512512721
ENSMUSG00000078870.9	Gm14410	-0.416938574580731	0.00114000969570318	0.0119685584704578
ENSMUSG00000050910.5	Cdr2l	-0.416764290121798	0.00261609733166187	0.0232037759897497
ENSMUSG00000001017.15	Chtop	-0.416454024527325	0.0000430128086516428	0.000758675506656915
ENSMUSG00000022378.14	Fam49b	-0.415814067653471	0.000254691770101188	0.00343700929895832
ENSMUSG00000028032.13	Papss1	-0.415658027460739	0.000129943630216015	0.00193666787762689
ENSMUSG00000025730.14	Rab40c	-0.413098201287683	0.00544476524389997	0.0415706552920481
ENSMUSG00000030172.15	Erc1	-0.412592286239208	0.00445883735591622	0.0353923067503893
ENSMUSG00000018076.12	Med13l	-0.412030097091418	0.0000194636311561601	0.000385052192898013
ENSMUSG00000032435.9	Dync1li1	-0.410538275371749	0.00257810089785308	0.0229191889142346
ENSMUSG00000027257.13	Pacsin3	-0.410261316428942	0.00599285629577524	0.0448163939958891
ENSMUSG00000020929.14	Eftud2	-0.409242590469927	0.000250085149843295	0.00337680267620677
ENSMUSG00000027447.6	Cst3	-0.40885150157881	0.0067179074620563	0.0489636958348182
ENSMUSG00000021113.5	Snapc1	-0.406664601155856	0.00186587851356829	0.0177762750279141
ENSMUSG00000032549.7	Rab6b	-0.406420352452892	0.00015999395658369	0.00232061059845359
ENSMUSG00000001056.3	Nhp2	-0.406261679550909	0.00219698345347352	0.0201918750932092
ENSMUSG00000056211.13	R3hdm1	-0.405448339156069	0.000297594213427855	0.00391602340237503
ENSMUSG00000035629.17	Rubcn	-0.405130172551068	0.00101017092487281	0.0108602710569159
ENSMUSG00000068748.7	Ptprz1	-0.404552624463128	0.00121322515494214	0.0125549289831653
ENSMUSG00000041057.9	Wdr43	-0.403310992456346	0.0000535842045825884	0.00091195063614771
ENSMUSG00000051586.16	Mical3	-0.403264106773453	0.00519805898800382	0.0400838058852864
ENSMUSG00000049553.11	Polr1a	-0.4028353691534	0.00115590218339033	0.012075466680097
ENSMUSG00000025439.5	Clns1a	-0.401685575181215	0.000031172583980711	0.000581113915313495
ENSMUSG00000022962.14	Gart	-0.401329910423864	0.0000259575082223892	0.000495001171142529
ENSMUSG00000036377.18	C530008M17Rik	-0.400928400906162	0.000627719107014603	0.00733126758267808
ENSMUSG00000008475.13	Arpc5	-0.400853577700921	0.00122699253118223	0.0126545136854212
ENSMUSG00000025612.5	Bach1	-0.400419422072263	0.00143252437079522	0.0142730961398505
ENSMUSG00000024201.12	Kdm4b	-0.399464989511028	0.00632306582935549	0.0466263475499066
ENSMUSG00000022557.10	Bop1	-0.399112768797302	0.00372796218099145	0.0306461199712505
ENSMUSG00000059796.16	Eif4a1	-0.398900893869881	0.00568492820482153	0.0428858153972674
ENSMUSG00000062078.14	Qk	-0.39872321150509	0.00358767984428232	0.0296931240047058
ENSMUSG00000027599.9	Armc1	-0.398531180212154	0.00106827243253618	0.011327875179104
ENSMUSG00000016984.7	Etaa1	-0.398297333656966	0.00320394255746698	0.0272042786859377
ENSMUSG00000059474.13	Mbtd1	-0.398180327444768	0.000457068576211649	0.00562629652146244
ENSMUSG00000029992.14	Gfpt1	-0.397839131692448	0.00111318758192675	0.0117346212476329
ENSMUSG00000037697.19	Ddhd1	-0.39691800248904	0.000360583748010497	0.00461186415473569
ENSMUSG00000041439.15	Mfsd6	-0.395144654741415	0.00190043926523385	0.0180316963726206
ENSMUSG00000028187.10	Rpf1	-0.394853769842137	0.00175132876142729	0.0168854801635333
ENSMUSG00000050244.9	Heatr1	-0.394617693650518	0.0000387695780533849	0.00069531226515557
ENSMUSG00000059811.13	Atl2	-0.394546461618504	0.000583581678054217	0.00688490250503619
ENSMUSG00000000088.7	Cox5a	-0.394512416937782	0.00450118063895098	0.0356190365868009
ENSMUSG00000024142.14	Mlst8	-0.394466168693639	0.00672631639691209	0.0490096307466833
ENSMUSG00000001248.15	Gramd1a	-0.393440982712132	0.00542921091512484	0.0414813109820622
ENSMUSG00000057637.13	Prdm2	-0.39341437378508	0.000881644311339631	0.00970726687331591
ENSMUSG00000022020.15	Naa16	-0.392190270500978	0.00175660722770574	0.0169083438777716
ENSMUSG00000038866.15	Zcchc2	-0.391757717355955	0.00298655031426854	0.025648613164067
ENSMUSG00000014668.15	Chfr	-0.391533678910236	0.000158374091847966	0.00230141989184443
ENSMUSG00000030512.13	Snrpa1	-0.39022754521086	0.00401682445552039	0.0324935399713776
ENSMUSG00000028124.15	Gclm	-0.388437515403193	0.00346615700667925	0.0290072455972636
ENSMUSG00000025626.16	Phf6	-0.38830974651017	0.0000461361919158136	0.000802211139702095
ENSMUSG00000010663.4	Fads1	-0.38809687953695	0.0000159919075727491	0.000327510325422543
ENSMUSG00000029203.16	Ube2k	-0.388006014930623	0.00231761654304996	0.0210622456539287
ENSMUSG00000053641.9	Dennd4a	-0.387748750478009	0.000337810244527201	0.00436377309212956
ENSMUSG00000047721.8	Bola2	-0.385701813611872	0.00642763540946352	0.0472925166986619
ENSMUSG00000011257.19	Pabpc4	-0.385688987763551	0.000161546966586153	0.00233876177823699
ENSMUSG00000030207.15	Fam234b	-0.385288150570852	0.00233165957031065	0.0211452496321288
ENSMUSG00000018428.15	Akap1	-0.385081045904982	0.00433575114630389	0.0346042025450291
ENSMUSG00000040463.16	Mybbp1a	-0.384756855257465	0.000574246212527274	0.0067954415739812
ENSMUSG00000078894.9	2210418O10Rik	-0.384403320990162	0.000309976101477422	0.00405601462366267
ENSMUSG00000025505.16	Tmem80	-0.383089123017951	0.00228978471983774	0.0208255830754594
ENSMUSG00000025817.12	Nudt5	-0.382490485721333	0.000256774604434442	0.00346110149024756
ENSMUSG00000024597.10	Slc12a2	-0.3816240583195	0.00499774748440956	0.0388611615056111
ENSMUSG00000045411.16	2410002F23Rik	-0.381581648905529	0.00118088291875078	0.0122758003148959
ENSMUSG00000020358.17	Hnrnpab	-0.381009059774532	0.000761327686743928	0.00856689191321864
ENSMUSG00000029179.14	Zcchc4	-0.380702430693926	0.00278367391111065	0.0243192540525682
ENSMUSG00000015094.16	Npdc1	-0.380591488199277	0.00143005455482736	0.0142545926384141
ENSMUSG00000018401.17	Mtmr4	-0.380049597149418	0.00333387062130164	0.0281125407773043
ENSMUSG00000002428.12	Hltf	-0.379300517216872	0.00198666522186697	0.0186822014497716
ENSMUSG00000039191.12	Rbpj	-0.37899205297777	0.00163300714153404	0.0159161755960576
ENSMUSG00000032966.14	Fkbp1a	-0.378958803780822	0.00131777484206603	0.0133702711298152
ENSMUSG00000020794.13	Ube2g1	-0.378751513424441	0.00592939371965823	0.0444131825137954
ENSMUSG00000067873.11	Htatsf1	-0.377325104923138	0.00423114233193235	0.0339556834606437
ENSMUSG00000020516.15	Rps6kb1	-0.377052981534949	0.00096234455261682	0.0104377370706901
ENSMUSG00000026127.13	Imp4	-0.37700091271675	0.000767831348197362	0.00862558972274825
ENSMUSG00000029465.14	Arpc3	-0.376039508596958	0.00265593594695376	0.0234498481236733
ENSMUSG00000042197.13	Zfp451	-0.375603840521197	0.000135482607730294	0.00200381619125574
ENSMUSG00000052214.9	Opa3	-0.375553233801781	0.0060062751748203	0.0448878869072259
ENSMUSG00000020532.18	Acaca	-0.373999144914916	0.00000102768740485384	0.0000312430613328538
ENSMUSG00000026311.16	Asb1	-0.373639306661109	0.00207268920558672	0.019341550984723
ENSMUSG00000037426.17	Depdc5	-0.37331345395393	0.000473694793880683	0.00577897712618463
ENSMUSG00000033545.14	Znrf1	-0.373190065987808	0.00196083486772037	0.0184892755154163
ENSMUSG00000090112.8	Shprh	-0.372935649383529	0.0000337269985628186	0.000621301859297409
ENSMUSG00000022639.14	Dubr	-0.37222422531043	0.0054566166924429	0.0416223565080931
ENSMUSG00000050855.16	Zfp940	-0.371750809999348	0.00525610523115125	0.0403708445700673
ENSMUSG00000021495.9	Fam193b	-0.370818121896475	0.00263105040251425	0.0232831447753876
ENSMUSG00000040025.17	Ythdf2	-0.370798548826845	0.00117300773633529	0.0122212382381731
ENSMUSG00000014602.15	Kif1a	-0.369334650832378	0.00187755264369135	0.0178642693825496
ENSMUSG00000016921.14	Srsf6	-0.367621211112201	0.000213067178963173	0.00295894516325264
ENSMUSG00000042744.16	Hectd4	-0.367149901503639	0.0021620058125077	0.0199599465190443
ENSMUSG00000038116.16	Phf20	-0.367070213605439	0.000658159802259732	0.00760660099332969
ENSMUSG00000044340.7	Phlpp1	-0.367008674223511	0.000214147427876281	0.00297086458529618
ENSMUSG00000001687.15	Ubl3	-0.366549323349749	0.00292502403539836	0.0252758197130794
ENSMUSG00000032872.16	Cyb5r4	-0.366371493320499	0.0000628615844336991	0.00104537152383846
ENSMUSG00000042699.11	Dhx9	-0.364074098532264	0.0000529734762667296	0.000904202439725212
ENSMUSG00000050017.11	Pitpnb	-0.363861630825182	0.00488571320616456	0.0381174103760626
ENSMUSG00000033790.11	Tubgcp5	-0.363746936684408	0.00162199006069852	0.015835333093643
ENSMUSG00000039001.12	Rps21	-0.363295240174871	0.00226187304822881	0.0206281758004874
ENSMUSG00000032740.16	Ccdc88a	-0.362492875152026	0.000970983944977907	0.0105020648442171
ENSMUSG00000020189.14	Osbpl8	-0.361438642205457	0.000052551238907846	0.000898973950875762
ENSMUSG00000024006.16	Stk38	-0.361272809128804	0.000171768894656651	0.00246984136847156
ENSMUSG00000024384.4	Iws1	-0.360132153626715	0.0000127855323213794	0.000270414008597175
ENSMUSG00000041415.10	Dicer1	-0.359749008175256	0.00106407179583993	0.0113039407900529
ENSMUSG00000031333.7	Abcb7	-0.358721398416115	0.00269211631185829	0.023670478456305
ENSMUSG00000032078.17	Zpr1	-0.357662667419218	0.00278265087067179	0.0243192540525682
ENSMUSG00000049184.6	Purg	-0.357352468077875	0.000260451920913138	0.0035066052893774
ENSMUSG00000040167.16	Ikzf5	-0.356277405801768	0.000447358266270386	0.00553605854509603
ENSMUSG00000019055.15	Plod1	-0.356100492125207	0.00688211975524505	0.0499415209313089
ENSMUSG00000047539.9	Fbxo28	-0.355245606145871	0.00466449857843378	0.0366868016995477
ENSMUSG00000030759.16	Far1	-0.355216380210066	0.00153662089632592	0.0151224556484867
ENSMUSG00000026361.9	Cdc73	-0.354972811213561	0.00103777029327089	0.0110751157257851
ENSMUSG00000040537.17	Adam22	-0.354797362732763	0.0000345258958300364	0.000633473948332646
ENSMUSG00000020086.6	H2afy2	-0.354334437404734	0.00331936810013953	0.0280105545338216
ENSMUSG00000024081.8	Cebpz	-0.353755629787479	0.00116370943581881	0.0121406726566478
ENSMUSG00000021047.7	Nova1	-0.352296649707324	0.00324541559404679	0.0275162513831992
ENSMUSG00000027763.13	Mbnl1	-0.352125897059651	0.0058920962957109	0.0441907222178317
ENSMUSG00000027002.13	Nckap1	-0.351796122533819	0.00409127068450005	0.0329925173223202
ENSMUSG00000025047.8	Pdcd11	-0.351605944856655	0.0033572251013002	0.0282684914881466
ENSMUSG00000020668.10	Kif3c	-0.349986987137122	0.00587023998582185	0.044055204280692
ENSMUSG00000036712.15	Cyld	-0.349896475152812	0.00152318228793634	0.0150092485933245
ENSMUSG00000046722.14	Cdc42se1	-0.349235949887013	0.000453386172646094	0.00558687992934925
ENSMUSG00000053436.14	Mapk14	-0.349043101875411	0.0047038355146939	0.0368715408522081
ENSMUSG00000000787.12	Ddx3x	-0.34860644097365	0.00396756987264981	0.0322151117231531
ENSMUSG00000022607.15	Ptk2	-0.348359505671713	0.000719762345597227	0.00820846616192132
ENSMUSG00000042719.17	Naa25	-0.346017675998806	0.00154429205795449	0.0151851034354654
ENSMUSG00000038335.13	Tsr1	-0.345965354031009	0.00430726179701492	0.0344199377378716
ENSMUSG00000029642.11	Polr1d	-0.345751402080558	0.00134327109444343	0.0135815741035317
ENSMUSG00000020706.13	Ftsj3	-0.344967328679425	0.00333940935514125	0.0281388477534811
ENSMUSG00000034709.8	Ppp1r21	-0.34414951328332	0.00402637916401885	0.0325481970989918
ENSMUSG00000030265.14	Kras	-0.343511800254791	0.00382473851787618	0.0312548442635719
ENSMUSG00000037275.14	Gemin5	-0.341773606768232	0.00102327955339721	0.0109657295300719
ENSMUSG00000071646.9	Mta2	-0.341635648712294	0.000271883172290093	0.00362692775420241
ENSMUSG00000018196.18	Glrx2	-0.340547603696507	0.00184219459999236	0.0175938659149517
ENSMUSG00000026492.11	Tfb2m	-0.338830254607517	0.00626252189138361	0.0462531973977904
ENSMUSG00000051285.17	Pcmtd1	-0.33836656596026	0.00520569873845062	0.0401028414404151
ENSMUSG00000031672.8	Got2	-0.335953170811676	0.00067523335273209	0.00776535044553242
ENSMUSG00000079659.5	Tmem243	-0.33583667175219	0.00239756781261987	0.0216031817043382
ENSMUSG00000029823.16	Luc7l2	-0.335633671387868	0.00515940538618204	0.0398788321102859
ENSMUSG00000027176.8	Cstf3	-0.335297826959697	0.000570212605106304	0.00676146598256788
ENSMUSG00000033106.6	Slc7a6os	-0.334881639118603	0.00325027581639893	0.0275474196242335
ENSMUSG00000049804.9	Armcx4	-0.333797005181599	0.00566162089469354	0.0427654578295601
ENSMUSG00000035953.14	Tmem55b	-0.333244514501047	0.00524166997248299	0.0403265383299659
ENSMUSG00000027770.5	Dhx36	-0.330796340504593	0.000393912362574475	0.00496619922909525
ENSMUSG00000025262.8	Fam120c	-0.329290988067531	0.000552201456150176	0.00659156843372696
ENSMUSG00000037029.8	Zfp146	-0.328741281114868	0.00519059371987048	0.0400395102429664
ENSMUSG00000027405.16	Nop56	-0.326885015919749	0.00421061370507398	0.0338157536374823
ENSMUSG00000069495.12	Epc2	-0.326671094859146	0.00120664402952713	0.012510059423774
ENSMUSG00000042390.9	Gatad2b	-0.326131412804957	0.00326065925076874	0.0276052538097288
ENSMUSG00000051934.4	Spats2	-0.325998649324185	0.00591650272261662	0.0443594701391156
ENSMUSG00000038611.17	Phrf1	-0.325233408136738	0.000424244781416317	0.00528375526747892
ENSMUSG00000030374.15	Strn4	-0.324718829909138	0.00198190482614667	0.0186525144742323
ENSMUSG00000022048.8	Dpysl2	-0.323918290302324	0.00109300157998589	0.0115427515925427
ENSMUSG00000027014.14	Cwc22	-0.321659072857989	0.0051777732970469	0.039967118698008
ENSMUSG00000046897.16	Zfp740	-0.32101235760467	0.000981455568571849	0.0105907067731095
ENSMUSG00000021608.15	Lpcat1	-0.317302503819044	0.00347594551611292	0.0290606981220332
ENSMUSG00000041879.13	Ipo9	-0.316525248232372	0.00067157258620835	0.00773089372495658
ENSMUSG00000028995.14	Fam126a	-0.316130870842854	0.000801312386918819	0.00894984766282589
ENSMUSG00000038774.9	Ascc3	-0.313802950715247	0.00218972321954517	0.0201495194140885
ENSMUSG00000020721.16	Helz	-0.312513215623694	0.00215830935701695	0.0199337305244142
ENSMUSG00000028826.14	Tmem57	-0.310797660893665	0.00650158324247843	0.0477309353538216
ENSMUSG00000034377.10	Tulp4	-0.310188159502267	0.0000624773823244602	0.00103972553632229
ENSMUSG00000026037.14	Orc2	-0.31015363448937	0.0023831670618855	0.0215150879684774
ENSMUSG00000030104.9	Edem1	-0.310093568475374	0.00619820246200688	0.0458801082655393
ENSMUSG00000020149.17	Rab1a	-0.309308691830192	0.00525374829047416	0.0403708445700673
ENSMUSG00000041483.14	Zfp281	-0.308445523985261	0.00322994983933163	0.0274150977789312
ENSMUSG00000028514.15	Usp24	-0.307832551004454	0.00378859861505715	0.031057697949015
ENSMUSG00000022749.7	Tbc1d23	-0.307140250488443	0.00458644799022797	0.0361584928812788
ENSMUSG00000040028.10	Elavl1	-0.305095594839652	0.00127737366908843	0.0130629004005901
ENSMUSG00000026626.11	Ppp2r5a	-0.304999959943197	0.000690172224681581	0.00791758225207938
ENSMUSG00000015087.14	Rabl6	-0.304734340177165	0.00211246968363747	0.0196272392930614
ENSMUSG00000045098.18	Kmt5b	-0.303756891641485	0.000966322105827629	0.0104711149474056
ENSMUSG00000021877.12	Arf4	-0.302513434417344	0.00577745061893335	0.043456963675876
ENSMUSG00000036046.14	5031439G07Rik	-0.302400966087873	0.00448616368879926	0.0355243697140622
ENSMUSG00000020362.13	Cnot6	-0.301973500964786	0.00220318989034361	0.0202357729170328
ENSMUSG00000040620.15	Dhx33	-0.300751358447097	0.00518826323493965	0.0400348073502059
ENSMUSG00000036450.4	Hif1an	-0.299438210064122	0.00568022247864159	0.042864215363476
ENSMUSG00000021282.17	Eif5	-0.29803906448254	0.00547141993483059	0.0416942629491758
ENSMUSG00000003929.10	Zfp81	-0.295923586919221	0.00586432932072801	0.0440250473206638
ENSMUSG00000034940.15	Synrg	-0.295519705790858	0.00224264054372735	0.020484896839347
ENSMUSG00000032423.12	Syncrip	-0.295404115644861	0.00478186503647387	0.037420144659793
ENSMUSG00000021748.9	Pdhb	-0.294294821383216	0.00414916177356324	0.0334014701252418
ENSMUSG00000005102.13	Eif2ak4	-0.293656474303997	0.002478731518483	0.0222333199991298
ENSMUSG00000001569.10	Nom1	-0.293391289542052	0.00391398813989873	0.0318276595857197
ENSMUSG00000021681.8	Aggf1	-0.292879825828098	0.00564075095471602	0.0426355006372541
ENSMUSG00000023977.15	Ubr2	-0.291121226264081	0.000532579937496244	0.00638684136384026
ENSMUSG00000027164.8	Traf6	-0.291082660044054	0.00536762289681616	0.0410782061494829
ENSMUSG00000038482.11	Tfdp1	-0.290538873311753	0.00351052918206073	0.0292627952062497
ENSMUSG00000021548.10	Ccnh	-0.289505265771168	0.00651107921680996	0.0477785004619988
ENSMUSG00000039219.18	Arid4b	-0.288742706384113	0.00175537056941012	0.0169083438777716
ENSMUSG00000024174.8	Pot1b	-0.286912940057095	0.00592344089237745	0.0443971818173845
ENSMUSG00000030126.17	Tmcc1	-0.285515798372843	0.000395732541659998	0.00497929560936715
ENSMUSG00000038733.13	Wdr26	-0.284343685482554	0.000556404404433242	0.00661796956499968
ENSMUSG00000022185.19	Acin1	-0.283116419045875	0.0012930319272977	0.0131766919792295
ENSMUSG00000021500.16	Ddx46	-0.282840769207312	0.00103543138565947	0.0110704555089005
ENSMUSG00000017485.11	Top2b	-0.281545900064896	0.00162838381787329	0.0158812414956654
ENSMUSG00000039630.10	Hnrnpu	-0.281352787941772	0.00253243640776753	0.0226139603001505
ENSMUSG00000018395.19	Kif3a	-0.281323546393506	0.00292694164060756	0.0252766508050241
ENSMUSG00000040029.14	Ipo8	-0.279949440443474	0.00135063321163901	0.0136264014175116
ENSMUSG00000024780.7	Cdc37l1	-0.279268614435363	0.000361010200664636	0.00461319982280976
ENSMUSG00000035851.14	Ythdc1	-0.275845940255155	0.0047999084554616	0.0375487122448938
ENSMUSG00000035284.10	Vps13c	-0.274866149906228	0.00538211336910362	0.0411755565709292
ENSMUSG00000031858.16	Mau2	-0.270880245259506	0.00658899730815857	0.048205352947896
ENSMUSG00000033713.12	Foxn3	-0.266260173169624	0.00425030591500247	0.0340742133399492
ENSMUSG00000094870.8	Zfp131	-0.264476191087033	0.00628620858588719	0.0464134061411189
ENSMUSG00000082691.6	Dynlt1-ps1	-0.262676045520995	0.00000192221115217345	0.0000534931129848268
ENSMUSG00000036561.8	Ppp6r2	-0.260266483432071	0.00187895410183103	0.0178642693825496
ENSMUSG00000014547.10	Wdfy2	-0.259375413882318	0.0010138353350058	0.0108896025248892
ENSMUSG00000085438.1	1700020I14Rik	-0.258762278907499	0.000348113234595628	0.00447923537087929
ENSMUSG00000022100.14	Xpo7	-0.257607608831899	0.00191474791164943	0.0181378705881612
ENSMUSG00000033799.10	Fam208b	-0.256029918112019	0.00277960268534631	0.0243019377957842
ENSMUSG00000026812.16	Tsc1	-0.254209185883102	0.00430716878950774	0.0344199377378716
ENSMUSG00000075376.10	Rc3h2	-0.253251724702294	0.000696026783711657	0.00796119130926828
ENSMUSG00000066315.9	Gm12918	-0.24827054571391	0.00000000000000101311968431362	0.000000000000277296817124193
ENSMUSG00000052917.14	Senp7	-0.248091767315849	0.00539085777014969	0.041218507305856
ENSMUSG00000028309.14	Rnf20	-0.242634893600191	0.00132646447673229	0.0134350004576303
ENSMUSG00000033760.16	Rbm4b	-0.241637850564398	0.00219325172404203	0.0201683799841257
ENSMUSG00000005871.14	Apc	-0.233943784722979	0.000466987975591405	0.00571814486954423
ENSMUSG00000034973.16	Dopey1	-0.226479421377695	0.00438473761350191	0.0348874557380718
ENSMUSG00000028282.12	Casp8ap2	-0.224807901940157	0.0054687293793518	0.0416874144857863
ENSMUSG00000048000.15	Gigyf2	-0.223903880344093	0.00548175476784626	0.0416998496350474
ENSMUSG00000037234.17	Hook3	-0.221996205485722	0.00135308574125148	0.0136452274686674
ENSMUSG00000032621.8	Srek1	-0.216540713437903	0.00214264927604906	0.0198126929281722
ENSMUSG00000050079.10	Rspry1	-0.208575625031462	0.00566378574167303	0.0427679244660899
ENSMUSG00000034560.6	Washc4	-0.206495708685754	0.00611793370918675	0.0453870305306855
ENSMUSG00000024908.15	Ppp6r3	-0.191588049166696	0.00491457844028932	0.0382530572775459
ENSMUSG00000044211.9	Gm7887	-0.169334174893747	0.000000000000000103121043808518	0.0000000000000337902969606362

## Sheet: up-regulated
gene ID	gene symbol	HQ_2..vs..WT_2.log2FoldChange	HQ_2..vs..WT_2.pvalue	HQ_2..vs..WT_2.padj
ENSMUSG00000026043.18	Col3a1	4.59860014672333	0.00000000000000630963240379455	0.00000000000133448725340255
ENSMUSG00000048126.16	Col6a3	4.46454049907965	0.00000000000000264336862703818	0.000000000000621191627353973
ENSMUSG00000027102.4	Hoxd8	3.89666279461526	0.000000899398686396847	0.0000278481978798388
ENSMUSG00000078027.1	Mir449b	3.83444348159158	0.00000102867762651906	0.0000312430613328538
ENSMUSG00000029026.16	Trp73	3.74437070470025	0.0000000551284943142207	0.00000242909928072035
ENSMUSG00000036446.5	Lum	3.63671161010154	0.0000000930863019147136	0.00000384663022033004
ENSMUSG00000042417.5	Ccno	3.55151678139221	0.00000000000000000616309298483686	0.0000000000000025604349695041
ENSMUSG00000028417.3	Tal2	3.52365732662193	0.00000000420714359952881	0.000000250330424150992
ENSMUSG00000042002.11	Foxn4	3.49882847902447	0.0000136169357843149	0.000284378824974943
ENSMUSG00000020080.8	Hkdc1	3.48187986825498	0.0000000758012952349665	0.00000322398013462796
ENSMUSG00000011154.17	Cfap161	3.40272708627059	0.0000000257048456107975	0.00000123303759409321
ENSMUSG00000022371.16	Col14a1	3.39851513333519	0.0000000000399537152617566	0.0000000039386575659524
ENSMUSG00000078302.5	Foxd1	3.39040147538764	0.00000248539168025833	0.0000670018973826304
ENSMUSG00000111885.1	Gm35326	3.36474872917977	0.0000015797610008455	0.0000453182980082252
ENSMUSG00000115398.1	AC154640.3	3.32265458311171	0.0000000873028694661336	0.00000363345484459678
ENSMUSG00000026874.10	Hc	3.29715014055913	0.0000000000000000798276013965492	0.000000000000026531273521296
ENSMUSG00000041673.12	Lrrc18	3.27778315364265	0.0000209068945315903	0.000409082339173632
ENSMUSG00000084989.3	Crocc2	3.22951426891126	0.000000852061830945185	0.000026608346975758
ENSMUSG00000035539.13	Ccdc180	3.20250241079343	0.0000000413812132755722	0.00000189514552530745
ENSMUSG00000046719.7	Nxph3	3.20140281636948	0.00000451066086735951	0.000112718072050611
ENSMUSG00000022491.5	Glycam1	3.19230123052272	0.000000000205553145401547	0.0000000166950033907455
ENSMUSG00000063415.12	Cyp26b1	3.17865335974061	0.000000209831075935759	0.00000783582661580327
ENSMUSG00000024043.13	Arhgap28	3.17589922480237	0.00000000133126376833168	0.0000000884910044863901
ENSMUSG00000030717.9	Nupr1	3.15522102026912	0.00000000304708939225525	0.000000187046265727753
ENSMUSG00000014704.10	Hoxa2	3.14479487312147	0.0000934232030237647	0.00146067931340584
ENSMUSG00000024529.13	Lox	3.14007559271359	0.0000000141726952890694	0.000000729486185619913
ENSMUSG00000046480.6	Scn4b	3.12830100422613	0.0000506274714467314	0.000871189440242756
ENSMUSG00000058925.11	1700011I03Rik	3.12006432114544	0.0000134521464449595	0.000281695937931578
ENSMUSG00000027886.7	1700013F07Rik	3.11442734467101	0.000000626165692864332	0.0000201769319175744
ENSMUSG00000032057.9	4833427G06Rik	3.10309545444363	0.0000000671891318465856	0.00000290288936144475
ENSMUSG00000046585.8	Cfap58	3.09490562198515	0.00000949176198032811	0.00021071168174841
ENSMUSG00000053219.15	Raet1e	3.08726964973909	0.000000000289455948033933	0.0000000229054171122771
ENSMUSG00000028294.15	Cfap206	3.06872124594869	0.00000278172001526169	0.0000740465859897749
ENSMUSG00000024810.16	Il33	3.06193050616803	0.000000000139266543790886	0.0000000116968813765161
ENSMUSG00000010044.12	Zmynd10	3.03289388704788	0.00000000110865424272677	0.0000000760850765694345
ENSMUSG00000027750.16	Postn	3.02957072254275	0.000202447321035818	0.00283049093984273
ENSMUSG00000052387.15	Trpm3	3.02347094407871	0.000000957938752496887	0.0000294016425815832
ENSMUSG00000026976.15	Pax8	3.02026965010414	0.000000503831752148015	0.0000167213205616599
ENSMUSG00000021390.6	Ogn	3.00135665169755	0.00000000000000222896362972503	0.000000000000534606586036628
ENSMUSG00000039092.9	Sptlc3	2.99389541998028	0.0000349039135763164	0.000639905082232467
ENSMUSG00000020218.11	Wif1	2.98458125612667	0.000000274724723500508	0.00000989391748024661
ENSMUSG00000096141.2	Dnah7a	2.98234142005335	0.00000426064228402317	0.000107509590821908
ENSMUSG00000027230.9	Creb3l1	2.95549423566617	0.00000676350063575549	0.000158302658240293
ENSMUSG00000031736.11	Crnde	2.95442740253668	0.00000000000481590605616795	0.00000000056874139287689
ENSMUSG00000001119.7	Col6a1	2.93627907208847	0.00000000414567378865368	0.00000024778471408321
ENSMUSG00000027702.7	Lrrc34	2.93353677780907	0.000000000343548702696431	0.0000000267313062482691
ENSMUSG00000110981.1	Gm35940	2.93263932644135	0.000000000318759065026683	0.0000000249694600937569
ENSMUSG00000022375.6	Lrrc6	2.9317892336318	0.0000000816623278169691	0.00000342937555354113
ENSMUSG00000074650.2	Gm10735	2.9292504714443	0.00000000000000131952163545952	0.000000000000341096342766286
ENSMUSG00000024175.1	Tekt4	2.92483304493251	0.000000592322987417281	0.0000192184180238734
ENSMUSG00000057280.15	Musk	2.92289770431848	0.00000712095761352353	0.000164896772811032
ENSMUSG00000027800.14	Tm4sf1	2.91415022838912	0.000000000000800836945765569	0.000000000115723425734385
ENSMUSG00000019890.4	Nts	2.91227922010604	0.000178800547644817	0.00255996396290287
ENSMUSG00000020241.13	Col6a2	2.90298865973368	0.0000000000920526927587695	0.00000000823694575781835
ENSMUSG00000038756.13	Ttll6	2.89976431338251	0.0000894427882676581	0.00140790694793441
ENSMUSG00000086170.1	Gm12144	2.89190360289767	0.0000387184194779359	0.000695049405211558
ENSMUSG00000060962.12	Dmkn	2.87320614041309	0.000247555579087071	0.0033562823703151
ENSMUSG00000056755.13	Grm7	2.8720490519316	0.0000114545805284196	0.00024606723545123
ENSMUSG00000064280.13	Ccdc146	2.86639756836048	0.0000000193259229406229	0.000000956633185560835
ENSMUSG00000037610.15	Kcnmb2	2.8463621303039	0.00000903498194309903	0.000202308811266794
ENSMUSG00000063260.2	Syt10	2.83824427438155	0.0000130520273507564	0.00027455281764498
ENSMUSG00000031734.13	Irx3	2.83770525118972	0.0000188407942939771	0.000376601870246543
ENSMUSG00000045954.7	Cavin2	2.82794503760965	0.00000110881619067969	0.0000332002685664904
ENSMUSG00000034467.7	Dynlrb2	2.82249596849095	0.0000000000069632190885203	0.000000000781742373144952
ENSMUSG00000029298.15	Gbp9	2.817669983541	0.00000000000158276915327399	0.000000000211627151442065
ENSMUSG00000021099.6	Six6	2.81307247556107	0.000000518513474074252	0.0000171596244300675
ENSMUSG00000022783.11	Spag6l	2.81190331340491	0.0000000025664594236193	0.000000161374806731089
ENSMUSG00000005124.9	Wisp1	2.80792792419724	0.0000815453158315611	0.00130203956054173
ENSMUSG00000021879.13	Dnah12	2.80272693918022	0.00000940041527984335	0.000209483392227544
ENSMUSG00000021806.4	Nid2	2.79372552623176	0.0000000000000000000066518268905371	0.00000000000000000533637077959813
ENSMUSG00000046413.14	Irx3os	2.79239646375871	0.000166409177354083	0.00240615880120742
ENSMUSG00000021534.8	1700001L19Rik	2.79074207091365	0.000462080744281429	0.00567298602412002
ENSMUSG00000034151.13	Zbbx	2.78963249990111	0.0000000000331763646457108	0.00000000334133386788945
ENSMUSG00000038843.17	Gcnt1	2.78911433387632	0.00000996764524558859	0.000219391926810424
ENSMUSG00000039977.16	Deup1	2.75256764778377	0.00014825257310632	0.00216924283856511
ENSMUSG00000047021.14	Cfap65	2.75144319111076	0.000111644946247859	0.00170546268841526
ENSMUSG00000045036.14	Tmem232	2.74956267048837	0.000572726287745502	0.00678090436865094
ENSMUSG00000028713.17	Cyp4b1	2.73959870532085	0.000397143537972151	0.00499165014096277
ENSMUSG00000019929.16	Dcn	2.729757083448	0.0000403074767143393	0.000718400597518501
ENSMUSG00000029155.16	Spata18	2.72722822183359	0.00161881462539064	0.0158109665238091
ENSMUSG00000027793.6	Ccna1	2.72021894889032	0.0000565471684552388	0.00095262119776331
ENSMUSG00000018217.12	Pmp22	2.71968562772566	0.0000000000000000000000000000000000000000000487791901651525	0.000000000000000000000000000000000000000567423929596136
ENSMUSG00000048583.16	Igf2	2.71347783433704	0.000185641206107566	0.00263510839541948
ENSMUSG00000039391.11	Ccdc81	2.71334445061203	0.00000369999333712978	0.0000954327549759695
ENSMUSG00000028369.15	Svep1	2.71191167646783	0.0000000000000000000945111161347572	0.0000000000000000563795158173109
ENSMUSG00000058665.8	En1	2.69576139991155	0.000128304910040276	0.0019196229788341
ENSMUSG00000024033.9	Rsph1	2.69160253989537	0.00000000283460051327824	0.000000175858615843782
ENSMUSG00000026399.12	Cd55	2.68520478873448	0.000000193603020017218	0.00000742038593196143
ENSMUSG00000021098.14	4930447C04Rik	2.68030851544868	0.0000000000025122820233607	0.000000000321144182821355
ENSMUSG00000030125.11	Lrrc23	2.67970088643275	0.000208687853653094	0.00290551939870689
ENSMUSG00000034810.7	Scn7a	2.67829472688458	0.0000000525879943268416	0.00000233931106694832
ENSMUSG00000036598.4	Ccdc113	2.665185265382	0.0022438501335869	0.0204879016318286
ENSMUSG00000055775.16	Myh8	2.66365913665546	0.000125042886620611	0.00187564329930917
ENSMUSG00000001655.6	Hoxc13	2.65718721226621	0.00113108798818359	0.0118909905309947
ENSMUSG00000068428.6	Gmnc	2.65145050053971	0.00326875184923387	0.0276536406445186
ENSMUSG00000028717.12	Tal1	2.64673133390265	0.000101879668727429	0.00157177088391487
ENSMUSG00000043631.8	Ecm2	2.6454189314208	0.00000000392730298580092	0.000000236094842285939
ENSMUSG00000079560.13	Hoxa3	2.64499854134447	0.00199138185295757	0.0187114292443691
ENSMUSG00000052273.4	Dnah3	2.63963429227859	0.00128154937737194	0.0130826003793586
ENSMUSG00000043020.13	Wdr63	2.63813845483666	0.00198431696297629	0.0186676644333374
ENSMUSG00000040612.13	Ildr2	2.63534564249475	0.0000414160202446814	0.000735529550375964
ENSMUSG00000063600.14	Egfem1	2.63314183033097	0.00000112787799911588	0.0000336411303197833
ENSMUSG00000102840.1	Gm38037	2.62161181312715	0.000572108801891247	0.00677704240122193
ENSMUSG00000000753.15	Serpinf1	2.61943385173852	0.0000060693968533266	0.000145421748499118
ENSMUSG00000042453.14	Reln	2.606787329427	0.0000000000000378855510369699	0.00000000000694021531397721
ENSMUSG00000078452.10	Raet1d	2.60626345099333	0.00000874375177940043	0.00019673441503651
ENSMUSG00000027867.10	Spag17	2.60422297775291	0.00032704970963789	0.0042365320126534
ENSMUSG00000036800.7	Fam135b	2.60362090782473	0.00000000810485352484136	0.000000450022475549962
ENSMUSG00000047394.8	Odf3b	2.59963892331937	0.00139895244986539	0.0139925317051239
ENSMUSG00000051354.14	Samd3	2.59800331086686	0.0000107497634324869	0.000233950651316004
ENSMUSG00000036412.5	Arsi	2.5936791829595	0.00000000360087412192062	0.000000217595679081775
ENSMUSG00000025905.13	Oprk1	2.59331173042982	0.000981207230962386	0.0105907067731095
ENSMUSG00000001506.10	Col1a1	2.58800141692327	0.00000000000880522218942893	0.000000000975492829700305
ENSMUSG00000091345.9	Col6a5	2.58123471210307	0.0000903346068841926	0.00141906457066897
ENSMUSG00000023439.11	Gnb3	2.57871470215968	0.000550198952320189	0.0065710362555078
ENSMUSG00000037101.16	Ttc29	2.56198454199142	0.00608851547089983	0.0452553713835414
ENSMUSG00000076270.1	Mir719	2.559534328275	0.00064270770466603	0.0074725610939806
ENSMUSG00000059854.8	Hydin	2.55866879497337	0.0000000000204991953150694	0.00000000213862681168202
ENSMUSG00000036962.12	Cfap221	2.55327380990695	0.0000192596330606724	0.000381658399604451
ENSMUSG00000003617.16	Cp	2.55181895616644	0.0000000000000672985922644035	0.0000000000114284799199368
ENSMUSG00000029182.10	1700001C02Rik	2.5479068779503	0.00668995061669587	0.048851758034347
ENSMUSG00000057816.7	1700007G11Rik	2.53754034378916	0.00593905422842777	0.0444712251768175
ENSMUSG00000108841.1	Frmpd2	2.5335031022476	0.000693465465447265	0.00794361105545575
ENSMUSG00000053279.7	Aldh1a1	2.53180102758476	0.0004845388008602	0.00588657712898828
ENSMUSG00000034555.14	Tex16	2.52776265173423	0.00000524633133178146	0.000128209977346529
ENSMUSG00000019935.16	Slc17a8	2.52175607592398	0.00000000012877781882922	0.0000000110489131944659
ENSMUSG00000067872.2	Ccdc87	2.51625223851325	0.00349476188620512	0.029141804760775
ENSMUSG00000021508.11	Cxcl14	2.51149887911442	0.00055468575825251	0.00660766214323842
ENSMUSG00000031737.11	Irx5	2.51054092899237	0.00082099130711841	0.00914768331422884
ENSMUSG00000032246.14	Calml4	2.5091858797508	0.00000034701990371564	0.0000121040750523904
ENSMUSG00000049176.14	Frmpd4	2.50247367208935	0.00000135697123803756	0.0000395232481079455
ENSMUSG00000035799.6	Twist1	2.49291207486892	0.000109631387531639	0.001679114042741
ENSMUSG00000021747.12	4930452B06Rik	2.48884847782656	0.00000000000698914307389427	0.000000000781742373144952
ENSMUSG00000026479.13	Lamc2	2.48675115157112	0.00000204189956732443	0.0000562853002770177
ENSMUSG00000062859.14	Tcp11	2.48226039587152	0.0000420050206067446	0.000743719029235855
ENSMUSG00000000253.13	Gmpr	2.48049279663331	0.000000000000000202864032615122	0.0000000000000612939184258547
ENSMUSG00000045655.9	Fam216b	2.47824262138722	0.00000317232166092448	0.0000832063849395806
ENSMUSG00000074981.12	Dcdc5	2.47517158152064	0.00000000202523136863235	0.000000130157480086275
ENSMUSG00000028730.14	Cfap57	2.4721108174796	0.000000000659020791702086	0.0000000486733927585684
ENSMUSG00000068617.4	Efcab1	2.46626469873088	0.000000998455939707498	0.0000304444003110025
ENSMUSG00000049422.7	Chchd10	2.46151258754819	0.0000000761357617124148	0.00000323229652598418
ENSMUSG00000041323.6	Ak7	2.46129863766485	0.000000206824155307024	0.00000774841219519794
ENSMUSG00000097623.7	B230323A14Rik	2.4606922417281	0.00297256318416004	0.0255567932296686
ENSMUSG00000081683.5	Fzd10	2.4574843676499	0.0000116631406435513	0.000250085683937531
ENSMUSG00000098664.1	Gm27588	2.45686294311476	0.00381714908000292	0.03120833715496
ENSMUSG00000036923.12	Stox1	2.45556923106498	0.000000000188702239235635	0.0000000156791342707752
ENSMUSG00000066842.18	Hmcn1	2.45149403781927	0.000000000000000124128328732162	0.0000000000000385046075727165
ENSMUSG00000089924.1	Gm15689	2.44938050761973	0.000193093587952983	0.0027209705170964
ENSMUSG00000029287.14	Tgfbr3	2.44786713775706	0.0000000101313997690784	0.000000548155850296766
ENSMUSG00000030074.9	Gxylt2	2.44612122761988	0.000000000215411158009791	0.0000000174011826079785
ENSMUSG00000047671.8	Tctex1d4	2.43928899450364	0.000936344705618284	0.0102080878988798
ENSMUSG00000019846.11	Lama4	2.43663150656801	0.00000135736407643449	0.0000395232481079455
ENSMUSG00000098682.8	Otx2os1	2.43363847281822	0.0000665195503305534	0.0010936942321133
ENSMUSG00000041797.7	Abca9	2.42930135844963	0.00000806088220061611	0.000183716690266813
ENSMUSG00000115429.1	AC166574.4	2.42885422589563	0.000124568069574747	0.00187064557804212
ENSMUSG00000062327.10	T	2.42603034992432	0.000107566631456894	0.00164966228137418
ENSMUSG00000032291.8	Crabp1	2.42117008748793	0.00000392128451356012	0.000100141255991192
ENSMUSG00000044667.12	Plppr4	2.42036029858672	0.0000411461079061351	0.000731294270768703
ENSMUSG00000022577.16	Ly6h	2.41617266617638	0.000000000000000305814449432738	0.000000000000088934664575658
ENSMUSG00000017417.14	Plxdc1	2.41137364702828	0.00146087777472193	0.0144811765781447
ENSMUSG00000074766.10	Ism1	2.41024372318675	0.000230682912787022	0.00315607327510778
ENSMUSG00000001827.12	Folr1	2.40827307043071	0.000973995618537763	0.0105297435247589
ENSMUSG00000041559.7	Fmod	2.40345967264535	0.00195152688605517	0.0184187720097661
ENSMUSG00000019982.15	Myb	2.40204668314008	0.000000000000000000000000000107396242780257	0.000000000000000000000000312321698535335
ENSMUSG00000075225.14	Ccdc162	2.40125971164474	0.000000305651711169969	0.0000108686063640004
ENSMUSG00000026090.16	2010300C02Rik	2.40082504875135	0.000000313629970115058	0.0000110890596576396
ENSMUSG00000002944.15	Cd36	2.39277971405799	0.00000164151243895173	0.000046858634223573
ENSMUSG00000103458.1	Gm42416	2.39263665899889	0.00641450012111447	0.0472406917751593
ENSMUSG00000040838.10	Gm11639	2.38896010839489	0.00232995425765313	0.0211413361171217
ENSMUSG00000074651.3	Mcidas	2.38679723544057	0.000000535034604076042	0.0000176311332348854
ENSMUSG00000039676.4	Capsl	2.3843369403638	0.00000807135261711853	0.000183716690266813
ENSMUSG00000026301.16	Iqca	2.38218679639896	0.0000147684255936914	0.00030432898267248
ENSMUSG00000017978.18	Cadps2	2.38003524328061	0.000044457328439241	0.000777084707842932
ENSMUSG00000085576.3	Dpy19l2	2.3798622571881	0.00232414769937877	0.0211133526849071
ENSMUSG00000105344.1	Gm43556	2.37867910095585	0.000248478002293815	0.0033648665444503
ENSMUSG00000108046.1	Gm43924	2.37412098724646	0.000340985261695933	0.00439746236882255
ENSMUSG00000035896.5	Rnase1	2.36254629643834	0.00000036211136427636	0.0000125739117759545
ENSMUSG00000043621.13	Ubxn10	2.36156817031859	0.000145520844994574	0.00213464215561082
ENSMUSG00000020805.14	Slc13a5	2.36156272559956	0.000554247651013581	0.0066058256151798
ENSMUSG00000048015.4	Neurod4	2.3575732104369	0.000000152544959174208	0.00000600500588018267
ENSMUSG00000022416.15	Cacna1i	2.35700515287039	0.000295370634749556	0.00389116524204327
ENSMUSG00000068614.7	Actc1	2.35543335693629	0.0000173848865230825	0.000351703813008273
ENSMUSG00000032128.15	Robo3	2.35350744287993	0.0000445045873916268	0.000777326745995644
ENSMUSG00000085665.1	Gm12059	2.35125405990867	0.00058179774542853	0.00687431414291252
ENSMUSG00000106162.1	Gm43613	2.35099891192974	0.00216828306467863	0.0200020243853086
ENSMUSG00000034115.10	Scn11a	2.34891027088534	0.000430309100150139	0.00535069012025279
ENSMUSG00000059246.4	Foxb1	2.34800012060543	0.00000111289863262607	0.0000332796744062282
ENSMUSG00000023968.15	Crip3	2.34481546279406	0.0000045627366162049	0.000113653177062106
ENSMUSG00000019889.10	Ptprk	2.33499202249795	0.0000000000000457217937261598	0.00000000000805846614423566
ENSMUSG00000020878.6	Lrrc46	2.3296071962571	0.000000000129177063782279	0.0000000110489131944659
ENSMUSG00000009070.14	Rsph14	2.32888961367087	0.0000295598903907015	0.000555053147651065
ENSMUSG00000051029.8	Serpinb1b	2.32592836134062	0.0000857133523148311	0.00135654499428881
ENSMUSG00000039063.5	Echdc3	2.32543233793552	0.00143412923006429	0.0142829694081532
ENSMUSG00000039081.10	Zfp503	2.3254099328607	0.000013167311080866	0.000276727635317387
ENSMUSG00000038011.15	Dnah10	2.32405165853125	0.00000170907987247934	0.0000480794960498572
ENSMUSG00000099957.3	2610027F03Rik	2.32273611879253	0.00330166265041101	0.0278813726177177
ENSMUSG00000039899.5	Fgl2	2.31730535260398	0.000000545433400151034	0.000017923033975302
ENSMUSG00000020904.11	Cfap52	2.31637838967076	0.00000000906922459910597	0.000000498807352950829
ENSMUSG00000031893.7	Tsnaxip1	2.31342377372826	0.0000345195954648114	0.000633473948332646
ENSMUSG00000056031.13	9330154J02Rik	2.31224893434166	0.000026923773026649	0.000512587217238125
ENSMUSG00000097493.3	9930014A18Rik	2.30893487914409	0.0000000000508066904056499	0.00000000484433464052231
ENSMUSG00000039883.5	Lrrc17	2.30622410890787	0.000928746201909698	0.0101490278945181
ENSMUSG00000020186.7	Csrp2	2.30533251641962	0.000000000000000000233943409711288	0.000000000000000132748620169101
ENSMUSG00000045287.6	Rtn4rl1	2.30455131593214	0.000000458023376834634	0.0000154433534232721
ENSMUSG00000001349.5	Cnn1	2.30434943402717	0.0000136381775250079	0.000284566995622699
ENSMUSG00000024011.16	Pi16	2.30370765619895	0.00104977123836377	0.0111826592768009
ENSMUSG00000031831.6	Dnaaf1	2.30261390674011	0.00000958718448518705	0.000212627118253457
ENSMUSG00000114985.1	AC163664.1	2.29684469664826	0.000817991899129537	0.00911863034654944
ENSMUSG00000066113.16	Adamtsl1	2.29595080473189	0.000000145193049944463	0.00000573500221894386
ENSMUSG00000004872.15	Pax3	2.29533682951577	0.00000000063682997934194	0.0000000471842339789498
ENSMUSG00000040605.6	Bace2	2.29513078549157	0.000000207622019982975	0.00000776579790177477
ENSMUSG00000038112.15	AW551984	2.29508056391306	0.00088550274797496	0.00973592695256969
ENSMUSG00000022076.10	Klhl1	2.29411194951039	0.0000146106816476516	0.000301880558199479
ENSMUSG00000054320.16	Lrrc36	2.28023731385523	0.00000055753947450885	0.000018223680383888
ENSMUSG00000027965.15	Olfm3	2.27987004325616	0.0000000554363605223498	0.00000243804712202735
ENSMUSG00000028173.10	Wls	2.27982028473199	0.000001459538814814	0.0000422866382648165
ENSMUSG00000074971.4	Fibin	2.27281416203468	0.0019385193156426	0.0183257423317452
ENSMUSG00000026360.9	Rgs2	2.27010753480548	0.0000000000000368182724029045	0.00000000000679823101153629
ENSMUSG00000100774.1	Gm7329	2.26553460914751	0.00171415977823277	0.0165958914858866
ENSMUSG00000021388.14	Aspn	2.26338022870196	0.0000317904822757445	0.000591211486926615
ENSMUSG00000044337.5	Ackr3	2.26291740393767	0.000000000000000113529115841127	0.0000000000000361815736992303
ENSMUSG00000010136.14	Pifo	2.2584609769076	0.0000192756767476995	0.000381658399604451
ENSMUSG00000041789.7	2700046A07Rik	2.256878214127	0.000553141231018658	0.00659940037930722
ENSMUSG00000022464.13	Slc38a4	2.25411081681103	0.000491718822679814	0.00595514753235079
ENSMUSG00000032680.11	6820408C15Rik	2.25190062670942	0.000131050034238443	0.0019506583791154
ENSMUSG00000031075.18	Ano1	2.2516214595376	0.00254878445219989	0.0227106358791384
ENSMUSG00000101174.6	Hoxd4	2.24738306123512	0.00242755019659731	0.0218479517693758
ENSMUSG00000035179.3	Ppp1r32	2.24565899814712	0.00129620620811255	0.0132013471523245
ENSMUSG00000035860.9	Cdhr3	2.24493101448167	0.000394746268224875	0.00497226417447304
ENSMUSG00000115579.1	AC166574.5	2.24432510954945	0.00000393521774142032	0.000100386886791824
ENSMUSG00000015396.4	Cd83	2.24141094971104	0.000647325154522753	0.00751497990018555
ENSMUSG00000110187.1	Gm45496	2.24138480142572	0.00000343643556567561	0.0000893281267435117
ENSMUSG00000026748.13	Plxdc2	2.24027834983682	0.000000179321610313798	0.00000695319543991753
ENSMUSG00000104301.3	Wdr49	2.23597079394133	0.00174566613049663	0.0168378617437828
ENSMUSG00000029875.4	Ccdc184	2.23327090990109	0.00000449696492959004	0.000112617749286235
ENSMUSG00000014846.12	Tppp3	2.23212131053054	0.000109836289778512	0.00168114558006386
ENSMUSG00000040147.14	Maob	2.23167183859619	0.000798678841828629	0.00892900685014083
ENSMUSG00000039488.15	Cntn5	2.22955498468687	0.000207409823322536	0.00289118606327071
ENSMUSG00000071984.10	Fndc1	2.2285344659826	0.00000000000431625017532003	0.000000000520298240045702
ENSMUSG00000039543.16	Cfap70	2.22390699571282	0.0000530538116597086	0.000904909771453901
ENSMUSG00000073077.6	Gm7173	2.22246100109147	0.0000000000000011850252626901	0.000000000000313291053823695
ENSMUSG00000031503.13	Col4a2	2.21894581019604	0.0000000000000000174363209958248	0.00000000000000654283883819136
ENSMUSG00000046159.16	Chrm3	2.21428114748849	0.0000000334075146237909	0.0000015606944331777
ENSMUSG00000019027.8	Dnah1	2.213916990024	0.00000000263396683857799	0.000000165173149594385
ENSMUSG00000022935.16	Grik1	2.21290862951255	0.0000184975936320715	0.000371629115587343
ENSMUSG00000087203.7	Gm13986	2.21287271647755	0.000508158102845417	0.00612237092837836
ENSMUSG00000033730.4	Egr3	2.21130214660632	0.000104549814351709	0.00160869803630457
ENSMUSG00000070306.3	Ccdc153	2.21009475050045	0.00000000214970294225544	0.000000137776415844553
ENSMUSG00000079460.11	4933403O08Rik	2.20913529928796	0.00154189352599936	0.0151679293371565
ENSMUSG00000027360.5	Hdc	2.20622608188427	0.00000203650592201591	0.0000562032150364178
ENSMUSG00000082542.2	Gm13311	2.20575657127262	0.00201434637614343	0.0188890642648033
ENSMUSG00000062778.12	Chia1	2.20484849438423	0.0019313670665981	0.0182804128577725
ENSMUSG00000025963.5	Mdh1b	2.19966027908229	0.0000441740031843254	0.000774459822218033
ENSMUSG00000063975.13	Slco1a5	2.19918169306714	0.00018133622142803	0.0025898018364169
ENSMUSG00000009356.12	Lpo	2.19802215979659	0.000001685682867962	0.0000477678586152692
ENSMUSG00000022836.10	Mylk	2.19591243898799	0.000000000000281784493043681	0.0000000000434153392759023
ENSMUSG00000071847.12	Apcdd1	2.19587930828741	0.000538821561990006	0.0064583635444088
ENSMUSG00000015652.9	Steap1	2.19120808775714	0.0000864010220542897	0.00136557050142191
ENSMUSG00000030030.5	1700003E16Rik	2.18986791366806	0.0000190477430897432	0.000379291785680565
ENSMUSG00000032679.12	Cd59a	2.188328373738	0.00000110399101090369	0.0000331839158510004
ENSMUSG00000031654.16	Cbln1	2.18540742913391	0.000000194958833397156	0.00000744781159110811
ENSMUSG00000030306.14	Tmtc1	2.18236137508403	0.0000191072414707768	0.000379291785680565
ENSMUSG00000003354.5	Ccdc65	2.17697720799541	0.0000274735125962135	0.00052058947993824
ENSMUSG00000075302.10	Erich2	2.17294372095267	0.0000000170703345747379	0.000000857756660650704
ENSMUSG00000044313.13	Mab21l3	2.17216909715102	0.00120149042398511	0.0124621822175719
ENSMUSG00000061186.15	Sfmbt2	2.16826610237974	0.000000653899035194768	0.0000209544918096505
ENSMUSG00000000125.5	Wnt3	2.16789363093591	0.00008385896431925	0.00133354668823469
ENSMUSG00000036949.16	Slc39a12	2.16763590711852	0.000608781767643831	0.00714236400616931
ENSMUSG00000039114.16	Nrn1	2.16728089340757	0.00000000588170610415365	0.000000337039144121021
ENSMUSG00000039904.9	Gpr37	2.16656470024467	0.000000000372055383700771	0.0000000288528950059948
ENSMUSG00000050010.8	Shisa3	2.16521363987733	0.0000000196831103580768	0.00000097224535558526
ENSMUSG00000092627.2	D130058E05Rik	2.16475569346942	0.00000943121009948622	0.000209767784860944
ENSMUSG00000010803.13	Gabra1	2.16077457551408	0.00104791727116888	0.0111680235060669
ENSMUSG00000016918.15	Sulf1	2.16077245282621	0.000000987411673926078	0.0000301867708198294
ENSMUSG00000021804.6	Rgr	2.15915461464977	0.00000637248503412225	0.000150973385253416
ENSMUSG00000020524.16	Gria1	2.14641081917204	0.0000000000000000000000000237661141503994	0.0000000000000000000000425322035160801
ENSMUSG00000086587.7	Gm11837	2.14606316161501	0.00000910366242650944	0.000203650679185329
ENSMUSG00000030237.14	Slco1a4	2.14535571464666	0.00475674650726761	0.0372377692302123
ENSMUSG00000035383.7	Pmch	2.14532425517388	0.0018090673844956	0.0173272757102882
ENSMUSG00000037578.4	Pkd2l1	2.14418706878748	0.0000137286770495022	0.000285942409629963
ENSMUSG00000109127.1	Gm31135	2.14411821182491	0.00326367796354549	0.0276207594841345
ENSMUSG00000033053.3	1700028P14Rik	2.14031157768899	0.00465909631398633	0.0366691054617361
ENSMUSG00000095651.1	Gm21817	2.13793181215117	0.000066341280901316	0.00109230707726052
ENSMUSG00000041809.5	Efhc1	2.13268802038309	0.000000000000310250835720395	0.00000000004717637707866
ENSMUSG00000071424.10	Grid2	2.12816490824261	0.000178806853200823	0.00255996396290287
ENSMUSG00000092541.7	Gm20537	2.12717333055483	0.00489910567271153	0.0381848732554141
ENSMUSG00000068220.5	Lgals1	2.1258077499662	0.000000000000000000259384269062879	0.000000000000000143680357613045
ENSMUSG00000042671.12	Rgs8	2.1256381313726	0.0000000000561247472552622	0.00000000524394475860914
ENSMUSG00000051435.11	Fhad1	2.11733257146438	0.00221740359976845	0.0203261996645441
ENSMUSG00000046242.8	Nme9	2.11432037986363	0.00239071959570655	0.0215581749589585
ENSMUSG00000044681.19	Cnpy1	2.11368111332439	0.00413824670076911	0.0333251330887482
ENSMUSG00000069733.11	Ube2u	2.11249965674563	0.00360711615875173	0.029832761263192
ENSMUSG00000021848.16	Otx2	2.10994300991727	0.000260751532339707	0.00350860867546748
ENSMUSG00000059003.12	Grin2a	2.09600471352479	0.000128606377934038	0.0019216617743323
ENSMUSG00000026894.4	Morn5	2.09386998895498	0.00000123383744313349	0.0000363357317905071
ENSMUSG00000041741.10	Pde3a	2.09361658823473	0.0000000000000000000339286047055631	0.0000000000000000225528282421407
ENSMUSG00000089661.9	Mia	2.0928120448265	0.000272067697252736	0.003627309442169
ENSMUSG00000039323.18	Igfbp2	2.09100284478925	0.0000000000000395407694224704	0.00000000000715217828126095
ENSMUSG00000032878.16	Ccdc85a	2.09062892234037	0.000105129948034534	0.00161548760965881
ENSMUSG00000036972.14	Zic4	2.08989926332944	0.000386017381906393	0.00488878301037138
ENSMUSG00000038765.13	Lmx1b	2.08903560074982	0.002386272751254	0.0215330889226503
ENSMUSG00000042010.16	Acacb	2.084443683443	0.0000254387450670591	0.000487198580244507
ENSMUSG00000041548.4	Hspb8	2.0842975319012	0.00000704649103645288	0.000163609395172731
ENSMUSG00000031022.15	BC051019	2.08065298864908	0.00489928418944384	0.0381848732554141
ENSMUSG00000021702.7	Thbs4	2.07919661872332	0.00108995257718897	0.0115210116802823
ENSMUSG00000021536.7	Adcy2	2.07889887790397	0.000000124283491964845	0.00000496813649581118
ENSMUSG00000039095.8	En2	2.07539988215595	0.00674700002061481	0.0491141913265343
ENSMUSG00000030321.15	Efcab12	2.07403427712436	0.0000000837342404310306	0.00000350373579789195
ENSMUSG00000068263.11	Efcc1	2.07207989638437	0.00393112502563332	0.0319558433687488
ENSMUSG00000052479.5	A330008L17Rik	2.06635455518368	0.000277655680773889	0.00368912587847203
ENSMUSG00000031504.6	Rab20	2.06581730063185	0.00253307459884772	0.0226139603001505
ENSMUSG00000059395.4	Nkapl	2.0606501934838	0.0000508074575765826	0.00087364042906075
ENSMUSG00000027239.14	Mdk	2.05881937769627	0.00000000000000000000000375763400602514	0.00000000000000000000416292167381785
ENSMUSG00000045534.4	Kcna5	2.0588111903228	0.00159228317462649	0.0155976707611307
ENSMUSG00000034997.5	Htr2a	2.05826929702417	0.000360129695751906	0.00460859041345879
ENSMUSG00000019852.7	Arfgef3	2.05793744039193	0.00000000461023090162632	0.000000272918630855817
ENSMUSG00000050663.7	Trhde	2.05645541473752	0.000408217966472161	0.00510876330821669
ENSMUSG00000039552.14	Rsph4a	2.0552383996631	0.0000000441497522210066	0.00000200601962900071
ENSMUSG00000060268.11	Gm1661	2.05448343981074	0.000436542059316972	0.00541661387200499
ENSMUSG00000067771.9	Gm14685	2.05341048903032	0.0018041679952048	0.0173090622318893
ENSMUSG00000029120.10	Ppp2r2c	2.05295892511394	0.00000000574402569924124	0.000000329962365167524
ENSMUSG00000108035.1	Gm44021	2.05057352922425	0.00193849865895276	0.0183257423317452
ENSMUSG00000056427.10	Slit3	2.05048995370026	0.00468724676085452	0.0368074291564998
ENSMUSG00000041959.14	S100a10	2.04996261219913	0.00000000848289888916625	0.000000468775873293237
ENSMUSG00000040181.14	Fmo1	2.04944626859018	0.0000557400727286333	0.000942436622116027
ENSMUSG00000024211.15	Grm8	2.04175357466266	0.0039978039819234	0.0323847178410334
ENSMUSG00000091002.2	Tcerg1l	2.03954340312933	0.00262045719143939	0.0232247377367
ENSMUSG00000031027.15	Stk33	2.03925409740893	0.000000015642932132041	0.000000798098280815646
ENSMUSG00000074575.4	Kcng1	2.03692205603501	0.000663378979275944	0.00766311417718711
ENSMUSG00000072568.4	Fam84b	2.03568606195765	0.0000000000000991311320776185	0.0000000000164734699127557
ENSMUSG00000086399.1	Gm16144	2.02881930110876	0.00188618843864068	0.017925724683405
ENSMUSG00000040729.7	Cep126	2.02745383853223	0.00000000000644260520629573	0.000000000727607816138204
ENSMUSG00000029822.15	Osbpl3	2.02699276483158	0.0000000107881135059999	0.000000575398746130027
ENSMUSG00000026807.8	Ak8	2.02626382937135	0.000105921242430226	0.00162657274266614
ENSMUSG00000027684.16	Mecom	2.02594279541942	0.00011335319285333	0.00172815336286548
ENSMUSG00000103160.1	C130012C08Rik	2.02592056516785	0.00608142753681251	0.0452361549357771
ENSMUSG00000018830.8	Myh11	2.02536357005377	0.0000207553247750642	0.000406458443511674
ENSMUSG00000021313.16	Ryr2	2.02400600749041	0.00000000000000247207689261731	0.000000000000586866009252466
ENSMUSG00000027070.14	Lrp2	2.01866999326985	0.0000213133327792025	0.000416334749880896
ENSMUSG00000026650.15	Meig1	2.01857236003925	0.00000100940328805958	0.0000307379155716049
ENSMUSG00000022055.7	Nefl	2.01560589252505	0.000755242669549932	0.00851730061049905
ENSMUSG00000029762.6	Akr1b8	2.01232185108571	0.00487988905890193	0.0380975231393803
ENSMUSG00000038530.11	Rgs4	2.00969623225075	0.00000011903100630049	0.00000481609802014071
ENSMUSG00000022032.14	Scara5	2.00880846391104	0.000000000304432800449749	0.0000000239278010218358
ENSMUSG00000030235.17	Slco1c1	2.0047576793941	0.00000793073084012532	0.000181246024553552
ENSMUSG00000026051.8	1500015O10Rik	2.00322312001839	0.00000000000000460050769834695	0.00000000000100028795889759
ENSMUSG00000021822.3	Plau	2.00180341982916	0.000157730102146802	0.00229349426652834
ENSMUSG00000040152.8	Thbs1	1.99935981231132	0.00000149854675699046	0.0000433089320514074
ENSMUSG00000038917.4	3930402G23Rik	1.99878626754208	0.00000298844193214311	0.000078738506853125
ENSMUSG00000042269.15	Fam92b	1.99868578453839	0.00285132599197374	0.0248078157080288
ENSMUSG00000020799.16	Tekt1	1.9981884489732	0.0000000255440815928034	0.00000122785755838135
ENSMUSG00000033491.13	Prss35	1.99688603181038	0.000000272387453103828	0.00000984020822431763
ENSMUSG00000047497.10	Adamts12	1.99426999570282	0.000000000000000854937513322182	0.000000000000236787157707626
ENSMUSG00000046844.6	Vat1l	1.99345243978708	0.000054423490162107	0.000925301152265053
ENSMUSG00000023885.8	Thbs2	1.99285750698353	0.000356112467496326	0.00457023231857322
ENSMUSG00000075297.10	H60b	1.98488198146608	0.00000713056106457648	0.000164903084659415
ENSMUSG00000063564.13	Col23a1	1.97885354726232	0.000000177639656435785	0.00000689947680630807
ENSMUSG00000038094.15	Atp13a4	1.97813911002494	0.000203475105443672	0.00284144557511827
ENSMUSG00000020866.17	Cacna1g	1.97722292196928	0.00587887602964861	0.04410578872292
ENSMUSG00000035187.10	Nkx6-1	1.9768282795552	0.00429677228176343	0.0343756558236679
ENSMUSG00000000489.6	Pdgfb	1.97478472454843	0.00670827856429098	0.0489395110687456
ENSMUSG00000035407.8	Kank4	1.97246230383055	0.0000192739799420407	0.000381658399604451
ENSMUSG00000106186.1	Gm43627	1.96957523047731	0.00300814068290356	0.0258054546415012
ENSMUSG00000049811.16	Fam161a	1.96667868667393	0.000000146837016019219	0.00000579010708082563
ENSMUSG00000059173.19	Pde1a	1.96640110420265	0.00000000168620434210018	0.000000109947881446103
ENSMUSG00000025983.11	Ccdc150	1.96639598726683	0.000002111282406586	0.000057855106229945
ENSMUSG00000073795.11	6430531B16Rik	1.96255619742399	0.00194453509723468	0.0183676853581668
ENSMUSG00000028718.16	Stil	1.9620116729225	0.00000000000000000000000000348208149072319	0.00000000000000000000000810106258816749
ENSMUSG00000034687.8	Fras1	1.95911310889382	0.00000000000000000125882574880673	0.000000000000000623118745659334
ENSMUSG00000020681.14	Ace	1.95880633780601	0.000459849479404673	0.00565155738951384
ENSMUSG00000029661.16	Col1a2	1.9567788227586	0.00000279734147464966	0.0000742924079996852
ENSMUSG00000044447.5	Dock5	1.95615401625187	0.0000000000284457939824684	0.00000000290259384650056
ENSMUSG00000017491.9	Rarb	1.95300251010573	0.0000568808416587006	0.000956856674757534
ENSMUSG00000037762.6	Slc16a9	1.94670319502013	0.000000264452041062771	0.00000958329709552239
ENSMUSG00000032359.14	Ctsh	1.94372589074171	0.0000000527968411075727	0.00000234411929077801
ENSMUSG00000019960.8	Dusp6	1.94249443738648	0.00000000000000452678800547188	0.000000000000993544556106634
ENSMUSG00000062980.15	Cped1	1.94166905267179	0.00000490333775949519	0.000120843382388406
ENSMUSG00000022408.6	Fam83f	1.94128578296627	0.00339882820536925	0.0285299188369707
ENSMUSG00000031026.15	Trim66	1.93953789152788	0.0000769336007457386	0.00124295848704834
ENSMUSG00000017754.13	Pltp	1.93700657652596	0.000000213764535804765	0.00000795717108079656
ENSMUSG00000079017.3	Ifi27l2a	1.93636785437953	0.00562561650847705	0.0425713378299233
ENSMUSG00000019124.10	Scrn1	1.93369275243227	0.000000000000122200321653115	0.0000000000197429894670815
ENSMUSG00000032231.14	Anxa2	1.9336164238805	0.0000298441135938716	0.000559938147388244
ENSMUSG00000056671.6	Prelid2	1.92126800125103	0.0000853584650498443	0.00135184798460492
ENSMUSG00000038132.6	Rbm24	1.91950956038017	0.00000868621842797719	0.000195699768268006
ENSMUSG00000025608.9	Podxl	1.91874437112649	0.0000000000251216542578366	0.00000000258608533764853
ENSMUSG00000091393.1	5330438I03Rik	1.91854744184186	0.0033934449946623	0.0285115557243837
ENSMUSG00000031554.18	Adam5	1.91651422878946	0.000854327345041175	0.00946472651542045
ENSMUSG00000005237.14	Dnah2	1.90800930223849	0.00000155268739371003	0.0000445966323637824
ENSMUSG00000039126.10	Prune2	1.9048079382591	0.00000000000000000000219294324912467	0.00000000000000000196226248811097
ENSMUSG00000024331.11	Dsc2	1.90446400415539	0.00107571254946153	0.0113911936564509
ENSMUSG00000007279.14	Scube2	1.90401185439665	0.00659190673427644	0.0482114775771586
ENSMUSG00000109156.1	Gm45194	1.90376340312033	0.00209343048176111	0.0194887813589221
ENSMUSG00000027712.13	Anxa5	1.90203982778956	0.00000000493942564447295	0.000000290191256612786
ENSMUSG00000031298.15	Adgrg2	1.89957378107829	0.0052546566911243	0.0403708445700673
ENSMUSG00000085071.1	Gm14066	1.89880010073759	0.000143565864908516	0.00211128941030127
ENSMUSG00000092448.1	Gm20387	1.89782131224425	0.00309998539773366	0.0264567719289338
ENSMUSG00000113680.1	AC158115.2	1.89424732274257	0.000656797876351336	0.00759463349568282
ENSMUSG00000033966.7	Cdkl4	1.88999153818609	0.000000462835131692312	0.0000155472326046583
ENSMUSG00000037206.15	Islr	1.88985380430965	0.000995296485186576	0.0107201725591971
ENSMUSG00000019913.4	Sim1	1.88860253288954	0.0056058734438448	0.0424822950068564
ENSMUSG00000015484.3	Fam163a	1.88841268595731	0.0066039972542228	0.048284725367534
ENSMUSG00000034706.16	Dnaic2	1.88802735230935	0.00000438751300950474	0.000110351881260679
ENSMUSG00000033207.6	Mamdc2	1.8856667636026	0.0000792455149337217	0.00127264333832601
ENSMUSG00000041986.16	Elmod1	1.88422637644394	0.0000367187938567753	0.000667914573164876
ENSMUSG00000063681.14	Crb1	1.8812244615742	0.0000000183539045013888	0.000000914354578639851
ENSMUSG00000009772.15	Nuak2	1.87984809743988	0.00000000000000935365923839671	0.00000000000188605635807303
ENSMUSG00000026873.9	Phf19	1.87760883472546	0.0000000000000000303769810797143	0.0000000000000107078858305993
ENSMUSG00000031502.11	Col4a1	1.87759323243407	0.000000000000000000032926365564967	0.0000000000000000225528282421407
ENSMUSG00000041798.15	Gck	1.87746095404832	0.000885383064887847	0.00973592695256969
ENSMUSG00000053111.13	Fank1	1.87687342925228	0.00000184050691984512	0.0000514656171757172
ENSMUSG00000042129.8	Rassf4	1.87430908452351	0.0000000000000406620551258304	0.00000000000727694394232649
ENSMUSG00000029330.8	Cds1	1.86905194982714	0.000123390058679093	0.00185803865059489
ENSMUSG00000056598.16	Drc3	1.86348816211313	0.00000000003090900517573	0.00000000314016596250375
ENSMUSG00000055078.7	Gabra5	1.86054881145327	0.0014040669867778	0.0140376529640677
ENSMUSG00000041390.18	Mdfic	1.8605437303751	0.0000000000343602851092917	0.00000000344565531494686
ENSMUSG00000020140.15	Lgr5	1.86046211313935	0.0000000564159207072209	0.00000247644602878018
ENSMUSG00000052848.7	C130026L21Rik	1.85906194261097	0.000641194779282238	0.00745869827000064
ENSMUSG00000022309.9	Angpt1	1.85549751284367	0.000000013259162407697	0.000000693200929022632
ENSMUSG00000051236.13	Msrb3	1.85398947988399	0.000000000137892064419209	0.0000000116968813765161
ENSMUSG00000073405.6	H2-T-ps	1.8535023070138	0.00102253226593415	0.0109627710446811
ENSMUSG00000028019.9	Pdgfc	1.8527985328887	0.000000000943052188727016	0.0000000669613507447581
ENSMUSG00000052861.13	Dnah6	1.84603575901198	0.0000329796963478737	0.000609430210908088
ENSMUSG00000028441.12	1110017D15Rik	1.84349813663155	0.000137103106290856	0.00202264030935749
ENSMUSG00000039497.8	Dse	1.84315903731802	0.0000000000222757647600353	0.00000000230331407618765
ENSMUSG00000031239.5	Itm2a	1.8418335900095	0.00000119564093966604	0.0000353450908021987
ENSMUSG00000009376.15	Met	1.83969314238695	0.000497377763451858	0.00601116554114674
ENSMUSG00000045827.10	Serpinb9	1.83882941817937	0.00000626511214350288	0.000149036640100812
ENSMUSG00000001507.16	Itga3	1.83710441051907	0.000420026342234102	0.00523682360775798
ENSMUSG00000098061.1	Gm26945	1.83417078518365	0.00160326972697822	0.0156779525907807
ENSMUSG00000055809.7	Dnaaf3	1.83250614423515	0.000000293261751627857	0.0000104965148486494
ENSMUSG00000031740.8	Mmp2	1.82635780392076	0.00000000101081794014166	0.0000000708333716186615
ENSMUSG00000067586.4	S1pr3	1.82382313299926	0.00000000000183909266796086	0.000000000240373544494996
ENSMUSG00000041577.5	Prelp	1.82302677742464	0.000692969512542991	0.00794184025089295
ENSMUSG00000036915.17	Kirrel2	1.82203627102566	0.00610539592598453	0.0453464057900192
ENSMUSG00000019997.11	Ctgf	1.81393831982904	0.0000282117422369888	0.000532316450238073
ENSMUSG00000022324.15	Matn2	1.81377164130134	0.000000000111247836821961	0.00000000962149042253879
ENSMUSG00000048915.12	Efna5	1.81064965984457	0.00353295748072933	0.0294076049335126
ENSMUSG00000026611.17	Spata17	1.81028764912812	0.00000326618151428542	0.000085461159803467
ENSMUSG00000079415.2	Cntf	1.80504154991892	0.0000000000568093388071263	0.00000000526561461094739
ENSMUSG00000049571.18	Cfap46	1.80276487849063	0.000000230826944638079	0.00000850679331058212
ENSMUSG00000060591.9	Ifitm2	1.80168942750288	0.00000000000434404993124652	0.000000000520950111600259
ENSMUSG00000049538.14	Adamts16	1.79975030370732	0.00012144642808263	0.00183232889062412
ENSMUSG00000027861.13	Casq2	1.79898645671159	0.00001325833405878	0.00027813809006088
ENSMUSG00000112765.1	9430078K24Rik	1.79744216146818	0.00176198369453098	0.016953081328893
ENSMUSG00000041482.16	Piezo2	1.79638443393203	0.0000000790199173834834	0.00000333647618498501
ENSMUSG00000106296.1	4632404M16Rik	1.79579360046194	0.00469992687313838	0.0368715408522081
ENSMUSG00000033826.9	Dnah8	1.79512586410787	0.0010840904773551	0.0114694701935727
ENSMUSG00000102420.1	Gm37464	1.79497957870898	0.00419680533801582	0.0337383124357077
ENSMUSG00000066129.15	Kndc1	1.79391631719219	0.000000199024989183767	0.00000752896971278106
ENSMUSG00000005947.11	Itgae	1.79359441723554	0.00142448467655447	0.0142173470613641
ENSMUSG00000050671.12	Ism2	1.79326743590134	0.00262840068764445	0.0232699456699193
ENSMUSG00000021991.9	Cacna2d3	1.7932005375966	0.00000000703723480931539	0.000000396419534718457
ENSMUSG00000113845.1	Gm39473	1.79249052006932	0.000170995727883565	0.00246024465628395
ENSMUSG00000058145.16	Adamts17	1.79119043205838	0.0000000000489879777129567	0.00000000472906764104538
ENSMUSG00000032715.9	Trib3	1.78858708254197	0.00257094485544428	0.0228643088921679
ENSMUSG00000091415.5	Ak9	1.78598841107675	0.000000816002387462641	0.000025585303968084
ENSMUSG00000044362.8	Ccdc89	1.78595049786973	0.000000283718444646133	0.0000101705849224842
ENSMUSG00000104488.1	Gm38062	1.78266563899175	0.0000610862031836157	0.00102242483242217
ENSMUSG00000042604.5	Kcna4	1.78203448562108	0.0000214973078815656	0.000419576231430054
ENSMUSG00000046532.8	Ar	1.78019079211215	0.0000311571507978411	0.000581113915313495
ENSMUSG00000048520.16	Fbxl13	1.77804034191231	0.0018474190704601	0.017636522229895
ENSMUSG00000018581.15	Dnah11	1.77614768597761	0.0000160964927683058	0.000329362272871271
ENSMUSG00000034227.7	Foxj1	1.7748179582472	0.00000000000000000324780523007472	0.0000000000000014815723270135
ENSMUSG00000027737.10	Slc7a11	1.7735944852924	0.000159947938134373	0.00232061059845359
ENSMUSG00000031558.15	Slit2	1.77141490867321	0.00129658621289755	0.0132013471523245
ENSMUSG00000030092.14	Cntn6	1.77098702343509	0.000136040863427262	0.00200951789691127
ENSMUSG00000039683.16	Sdk1	1.76588361115142	0.0000000000043689293012833	0.000000000521246872791569
ENSMUSG00000064310.10	Zpld1	1.76448431637522	0.00674572906243634	0.0491141913265343
ENSMUSG00000032269.8	Htr3a	1.76342629601089	0.00000449381978941747	0.000112617749286235
ENSMUSG00000031616.7	Ednra	1.76214380176531	0.00015403264699508	0.00224113166500347
ENSMUSG00000097391.8	Mirg	1.76090355361447	0.00109259568267394	0.0115427515925427
ENSMUSG00000037627.16	Rgs22	1.75269484704073	0.0000815213993204209	0.00130203956054173
ENSMUSG00000050050.17	Ccdc158	1.74954532173803	0.0000142221655398635	0.000294900785458934
ENSMUSG00000110720.1	Gm46223	1.74784328647719	0.00457856037785242	0.0361241940708474
ENSMUSG00000112812.1	CT025600.1	1.74759538528088	0.00615202227700803	0.0455963040059229
ENSMUSG00000035783.8	Acta2	1.74714043194235	0.00172523577337861	0.0166822985318592
ENSMUSG00000050212.4	Eva1b	1.74665855537026	0.00379245505771871	0.0310674179288119
ENSMUSG00000109812.1	Gm45640	1.74623171021337	0.00442056495431834	0.0351244684638716
ENSMUSG00000022816.11	Fstl1	1.7460618571434	0.00000642299527737084	0.000151552723253583
ENSMUSG00000041144.10	Dnah7b	1.7454629882548	0.00000000000000128601064491884	0.000000000000336168962404909
ENSMUSG00000031520.6	Vegfc	1.74473793480551	0.0000830621077817304	0.00132177834305195
ENSMUSG00000032514.11	Ttc21a	1.74295167531953	0.00000000229248451768731	0.000000146523770065921
ENSMUSG00000104271.1	Gm37891	1.74102123487023	0.000218121695644329	0.00301163278882215
ENSMUSG00000037892.13	Pcdh18	1.7407077738342	0.00000000158821281990464	0.000000104673572960571
ENSMUSG00000019590.16	Cyb561	1.73977002433093	0.00531838379122297	0.0407415867312487
ENSMUSG00000021759.14	Plpp1	1.73894020825642	0.000000000000564457554437699	0.0000000000831145886328676
ENSMUSG00000051159.16	Cited1	1.73820929503808	0.000256190691479044	0.00345523271725215
ENSMUSG00000060044.8	Tmem26	1.73774692862724	0.00219033460555469	0.0201495194140885
ENSMUSG00000062151.13	Unc13c	1.73709119652475	0.000174205239939226	0.0025002374504541
ENSMUSG00000092192.7	Dyx1c1	1.73595359770258	0.0000123361288527698	0.000261861348320885
ENSMUSG00000030708.14	Dnajb13	1.73585021007378	0.0000000887406632102976	0.00000368669915997781
ENSMUSG00000061802.5	Armc4	1.73492758090486	0.00258564656599627	0.0229687160587641
ENSMUSG00000046768.13	Rhoj	1.73372349626973	0.0000000139283163533987	0.000000721987087726817
ENSMUSG00000096883.1	Shisa8	1.73059783381276	0.00371539060775023	0.0305652625492606
ENSMUSG00000021866.15	Anxa11	1.73021410685963	0.0000206240766840922	0.000404228428016348
ENSMUSG00000027868.11	Tbx15	1.72315401058493	0.00127383020816354	0.0130381257337989
ENSMUSG00000041660.8	Bbox1	1.72057637540124	0.000607944100227115	0.00713613496053674
ENSMUSG00000008540.11	Mgst1	1.71941418270328	0.0000737891985198983	0.0011996545797103
ENSMUSG00000078307.3	AI593442	1.71918528240592	0.0000188089801763424	0.000376601870246543
ENSMUSG00000037621.8	Atoh8	1.71846542432569	0.00129028989133607	0.0131545110963776
ENSMUSG00000097805.2	Gm17473	1.71628191675957	0.00158399433274559	0.015549210190433
ENSMUSG00000097451.10	Rian	1.71606370720679	0.00088040486324424	0.00969820982167483
ENSMUSG00000026185.8	Igfbp5	1.71587941714525	0.000482736377064255	0.00587081119309979
ENSMUSG00000056752.16	Dnah9	1.71556101832844	0.0000990321311654984	0.00153803907314107
ENSMUSG00000027227.7	Sord	1.71460901305228	0.000000000000000000181346884154355	0.000000000000000105475881496277
ENSMUSG00000026546.16	Cfap45	1.71279223985344	0.0000000106498274265774	0.000000570894550874016
ENSMUSG00000060969.9	Irx1	1.71278641030362	0.00296372154402518	0.0254996234178054
ENSMUSG00000000126.11	Wnt9a	1.71219627055665	0.00385081221256804	0.0314237622326887
ENSMUSG00000104713.4	Gbp6	1.71170453339658	0.00110005380597018	0.011606690156869
ENSMUSG00000049409.9	Prokr1	1.70964127934094	0.0000811482024466991	0.00129842704946524
ENSMUSG00000023999.14	Kif6	1.70912031711152	0.0000070344087295952	0.000163492027066965
ENSMUSG00000063018.6	2010204K13Rik	1.70812367728844	0.000445191285215432	0.00551217416207399
ENSMUSG00000038729.23	Akap2	1.7072738623557	0.00000000000000000145497755402474	0.000000000000000690817403967054
ENSMUSG00000029403.14	Cdkl2	1.70725115353644	0.00000265199826013065	0.000071163482724267
ENSMUSG00000019853.6	Hebp2	1.70575733107506	0.0000142784818339011	0.000295804879666704
ENSMUSG00000052013.14	Btla	1.70474636142516	0.00142154212037835	0.0142001620569353
ENSMUSG00000032452.12	Clstn2	1.70297881786	0.00000000234106913599166	0.000000148811402865699
ENSMUSG00000022431.2	Ribc2	1.6994895300315	0.00225340675716394	0.0205590228256546
ENSMUSG00000042707.6	Dnali1	1.69941887226052	0.0000000826119567971861	0.00000346300391871448
ENSMUSG00000074591.7	Ankub1	1.69915325847449	0.000000960227843048973	0.0000294330708412837
ENSMUSG00000019230.14	Lhx9	1.69820444741751	0.000179012402219555	0.00256133058895322
ENSMUSG00000032232.14	Cgnl1	1.6964148986525	0.00000000000000940393455991711	0.00000000000188605635807303
ENSMUSG00000048540.8	Nhlh2	1.69557377531285	0.00222267270653916	0.0203401037398228
ENSMUSG00000032766.9	Gng11	1.69474470636291	0.00348804907838795	0.029106693618614
ENSMUSG00000030551.14	Nr2f2	1.69161974881335	0.000000000251419029662267	0.0000000202396668688326
ENSMUSG00000068522.4	Aard	1.69064337328807	0.000000000000516898821677262	0.0000000000765965037345318
ENSMUSG00000026163.17	Sphkap	1.69012925312402	0.00411140132117415	0.033143365120276
ENSMUSG00000037738.11	Nek5	1.68754834547986	0.00000697256456796397	0.000162541798270222
ENSMUSG00000019892.13	Lrriq1	1.68467317758159	0.000000643697487373506	0.0000206845608339014
ENSMUSG00000027220.2	Syt13	1.67784229491641	0.000527114390938421	0.00632455714552984
ENSMUSG00000008658.15	Rbfox1	1.67694131016226	0.00352008351880528	0.0293214260884371
ENSMUSG00000039717.16	Ralyl	1.67549577627834	0.00349448603020208	0.029141804760775
ENSMUSG00000056313.5	Tcim	1.67256533409546	0.0000162434913988049	0.000331495462625611
ENSMUSG00000022665.14	Ccdc80	1.67147854847141	0.00131056211720956	0.0133086982352162
ENSMUSG00000019139.10	Isyna1	1.670944427041	0.00000410015849326031	0.000103797809951797
ENSMUSG00000025586.17	Cpeb1	1.67032708298409	0.00190932329455482	0.0181012251213602
ENSMUSG00000021676.9	Iqgap2	1.66964908386388	0.0000000000000000567468019296511	0.0000000000000194149168660784
ENSMUSG00000032221.14	Mns1	1.66928858035408	0.0000000000002865199657445	0.0000000000438545197568802
ENSMUSG00000019256.17	Ahr	1.66848413528008	0.000000249368471226763	0.00000912194572812995
ENSMUSG00000107706.1	Gm44022	1.66580152406314	0.0000931037829973023	0.00145666409645746
ENSMUSG00000027559.5	Car3	1.66179032707196	0.0000000228688317999915	0.00000111306144733641
ENSMUSG00000071112.12	Spx	1.6612459240756	0.00637409851916552	0.0469580120482539
ENSMUSG00000058897.17	Col25a1	1.65723808404893	0.000481679305911543	0.00586408636945685
ENSMUSG00000066058.11	Cldn19	1.6569920094187	0.000198265685914229	0.00278373638068469
ENSMUSG00000063434.5	Sorcs3	1.65632628127401	0.000561838948207197	0.00667361863771229
ENSMUSG00000000392.17	Fap	1.65491101159893	0.00372917109987579	0.0306461199712505
ENSMUSG00000059588.13	Calcrl	1.65291291658604	0.000706234541102707	0.00807001306422125
ENSMUSG00000018819.10	Lsp1	1.65015792224893	0.000948473063706604	0.0103161411066546
ENSMUSG00000036469.16	36951	1.64854366715301	0.000113840288281439	0.00173330779245267
ENSMUSG00000034384.11	Barhl2	1.64817839375264	0.000183604455171992	0.00261257348597944
ENSMUSG00000031778.13	Cx3cl1	1.64626497084496	0.00000000160454444714182	0.000000105451204979533
ENSMUSG00000038732.15	Mboat1	1.64163227431114	0.00000115721102243904	0.0000344277678223073
ENSMUSG00000098557.1	Kctd12	1.64074605926258	0.0000000000000000000155760759352471	0.0000000000000000120792468877841
ENSMUSG00000018566.14	Slc2a4	1.63885818285324	0.000128595977845223	0.0019216617743323
ENSMUSG00000019880.10	Rspo3	1.63541460115627	0.00430822517484126	0.0344199377378716
ENSMUSG00000072591.10	5930412G12Rik	1.63537689129233	0.00000107489278611008	0.0000324170162234243
ENSMUSG00000029601.13	Iqcd	1.63465853502806	0.00000535034039546173	0.000129527231321974
ENSMUSG00000062184.11	Hs6st2	1.63301966893794	0.000000000000025751903733966	0.00000000000487087837699772
ENSMUSG00000048038.8	Ccdc187	1.63267029442959	0.00000000415370894014408	0.00000024778471408321
ENSMUSG00000100005.7	B130024G19Rik	1.63191402205313	0.00000170060576616012	0.0000479570826057153
ENSMUSG00000028289.12	Epha7	1.62766424870833	0.000000000275466712931364	0.0000000220231377194095
ENSMUSG00000026649.14	Cfap126	1.62726333372617	0.0001536970898259	0.00223764880775943
ENSMUSG00000004665.10	Cnn2	1.62650306683168	0.00000475447277235751	0.000117798518688922
ENSMUSG00000030513.14	Pcsk6	1.61934329522539	0.000841889863202634	0.00935813075365947
ENSMUSG00000039632.13	Ccdc151	1.61898194661914	0.000000201641453301418	0.00000760322270835898
ENSMUSG00000020436.17	Gabrg2	1.61787389431593	0.00114579590263027	0.012010747886155
ENSMUSG00000020895.14	Tmem107	1.61771639935645	0.000000000098208642149876	0.00000000868754395291583
ENSMUSG00000048218.5	Amigo2	1.61755388632307	0.0000647752319782494	0.00107030949714061
ENSMUSG00000040978.4	Gm11992	1.61006024495261	0.0000064067616008066	0.000151323155982503
ENSMUSG00000035274.13	Tpbg	1.60985505064524	0.0000000000000181851754774812	0.00000000000349651328498843
ENSMUSG00000068794.7	Col28a1	1.60965597495556	0.0000842531433533753	0.00133798592499404
ENSMUSG00000002900.16	Lamb1	1.60883478829376	0.000000000740437758665265	0.000000054000891709553
ENSMUSG00000039891.6	Txlnb	1.60847775388246	0.0000000000484104604731117	0.00000000469278901211227
ENSMUSG00000004098.7	Col5a3	1.60837981086348	0.0000087904462207039	0.000197403215564359
ENSMUSG00000036218.15	Pdzrn4	1.60826796121531	0.0000000000000965711068974592	0.0000000000161635021724416
ENSMUSG00000058297.16	Spock2	1.60598689577465	0.000000000291392558191846	0.0000000229805012418078
ENSMUSG00000086040.8	Wipf3	1.60465628126511	0.00000832138808627269	0.00018795834352149
ENSMUSG00000005087.17	Cd44	1.60383246943112	0.00000000000000109719066418837	0.000000000000293403917268305
ENSMUSG00000022805.16	Maats1	1.60335686383931	0.00000000161251367341912	0.000000105676424259425
ENSMUSG00000024411.9	Aqp4	1.60286161048497	0.000226371271446513	0.00310893012408685
ENSMUSG00000091243.2	Vgll3	1.60279024653799	0.00328380232868123	0.027760778043884
ENSMUSG00000053965.10	Pde5a	1.60200580274088	0.0000000000000000263994374396982	0.00000000000000959660800054027
ENSMUSG00000062960.10	Kdr	1.60196193449786	0.00172862613636843	0.0167002018289448
ENSMUSG00000024793.14	Tnfrsf25	1.60170263335096	0.000587775487910228	0.00693086504117155
ENSMUSG00000053161.16	Daw1	1.60079679301199	0.0000000000054894584956437	0.000000000626040450495836
ENSMUSG00000042256.4	Ptchd4	1.60007006891925	0.00125584613756205	0.0128880725145042
ENSMUSG00000072663.12	Spef2	1.59980753676392	0.00000644321237307574	0.0001518757202225
ENSMUSG00000029371.7	Cxcl5	1.59844858022991	0.00400548703749534	0.0324130977138536
ENSMUSG00000085925.3	Rtl1	1.59662591953746	0.0000396048765718132	0.000707143095505168
ENSMUSG00000078490.9	Cfap74	1.59558512173659	0.0000000000169339043312862	0.0000000017989373710839
ENSMUSG00000109726.1	Gm45638	1.59467534029968	0.00342840005749849	0.0287429648063792
ENSMUSG00000028339.17	Col15a1	1.59437883494084	0.000119753238835304	0.0018126604433984
ENSMUSG00000038060.15	Dlec1	1.59276401933512	0.0000181006177183711	0.000364282760569122
ENSMUSG00000027744.4	Stoml3	1.59087235444591	0.00653519494546819	0.047871949120377
ENSMUSG00000047419.5	Cmya5	1.58843481913251	0.0000385720305579021	0.000693491724056872
ENSMUSG00000026525.9	Opn3	1.58680816222576	0.000917208401530091	0.0100323711620111
ENSMUSG00000026726.10	Cubn	1.58665490355972	0.0000021182330854793	0.0000579091571488555
ENSMUSG00000009246.14	Trpm5	1.58657099849075	0.000392102209341516	0.00494699452295573
ENSMUSG00000062248.5	Cks2	1.58174044447945	0.00000000000412602985067627	0.000000000502576358513003
ENSMUSG00000032440.13	Tgfbr2	1.57960475676368	0.000000000415782582507503	0.0000000321368165516181
ENSMUSG00000100807.2	Gm29521	1.57893356653618	0.00108261308020174	0.0114590506418987
ENSMUSG00000027907.4	S100a11	1.57845856924748	0.000562352375582077	0.00667382143792582
ENSMUSG00000104943.1	Gm42868	1.57832672095987	0.00166782499534576	0.0162147716325612
ENSMUSG00000038668.14	Lpar1	1.57155674280917	0.00158604291602088	0.0155627534547557
ENSMUSG00000032105.5	Pdzd3	1.57108210034214	0.00211905722158647	0.0196648848265693
ENSMUSG00000102814.1	Gm37812	1.57009753695079	0.002568882552282	0.0228547046190596
ENSMUSG00000031661.12	Nkd1	1.56784515033271	0.000000000583778912098252	0.000000043670792250694
ENSMUSG00000107667.2	C530044C16Rik	1.56782001892783	0.0000476135253046661	0.00082359008640376
ENSMUSG00000026831.16	1700007K13Rik	1.56705029294037	0.000000121015868746574	0.00000487943533169677
ENSMUSG00000030500.6	Slc17a6	1.56626351398061	0.00112759124332769	0.0118703145440056
ENSMUSG00000105059.1	Gm42498	1.56206762325357	0.00285568225016594	0.0248271478139427
ENSMUSG00000069170.14	Adgrv1	1.559588896172	0.00000000000522213266776032	0.000000000604442370723601
ENSMUSG00000087540.1	Gm11412	1.55911208345753	0.0000887262590022307	0.0013994687563979
ENSMUSG00000054944.7	5330416C01Rik	1.55864775372701	0.00147270590893525	0.0145859953049717
ENSMUSG00000052920.14	Prkg1	1.55788736790319	0.000000130375269282695	0.00000519380246551696
ENSMUSG00000032060.10	Cryab	1.55659293142906	0.00257965073605387	0.022924207171235
ENSMUSG00000006369.14	Fbln1	1.55630577917721	0.0000000433117774998305	0.00000197578137947756
ENSMUSG00000052125.16	F730043M19Rik	1.55600518347758	0.00000579446458695674	0.000139408705910598
ENSMUSG00000041308.6	Sntb2	1.55548665035116	0.000000775169424006661	0.0000245031476216236
ENSMUSG00000026904.17	Slc4a10	1.55442243090004	0.0000186972401575183	0.000374992493331606
ENSMUSG00000030554.16	Synm	1.55334924334262	0.0000123321533536342	0.000261861348320885
ENSMUSG00000031209.14	Heph	1.55316823575271	0.0000370481759601302	0.000671281786380397
ENSMUSG00000043850.15	Clrn1	1.55195901758362	0.00455676694213717	0.0359732551438145
ENSMUSG00000017493.12	Igfbp4	1.55103617695226	0.0000000000129635147883376	0.00000000140277289093337
ENSMUSG00000052560.15	Cpne8	1.546595093467	0.000000000000634443818669467	0.0000000000928322983732399
ENSMUSG00000041957.15	Pkp2	1.54551645248473	0.000096082021267829	0.00149721917266982
ENSMUSG00000056158.14	Car10	1.54524930001082	0.0000921538286107073	0.00144374331490108
ENSMUSG00000040852.5	Plekhh2	1.54451171610745	0.0000000000000146971549943302	0.00000000000287335555414362
ENSMUSG00000028497.12	Hacd4	1.54221220990254	0.000000024706201254744	0.00000119250990081249
ENSMUSG00000109870.1	Gm35850	1.5421696729667	0.00000040002296496391	0.0000137874581924228
ENSMUSG00000038987.8	Cfap157	1.54156876367635	0.00000692956614801039	0.000161863811680182
ENSMUSG00000029838.11	Ptn	1.54003429756842	0.00000000000178053166775313	0.000000000234034289549585
ENSMUSG00000039607.15	Rbms3	1.5396908371341	0.000000000000000243400413585373	0.0000000000000725988541290219
ENSMUSG00000039851.11	4932438H23Rik	1.53708663460721	0.0000317551649283348	0.000591027129646168
ENSMUSG00000025758.10	Plk4	1.5367257736935	0.000000000000000000000000000000456248056244631	0.00000000000000000000000000151637300407591
ENSMUSG00000076441.9	Ass1	1.53625984440209	0.00223186186824353	0.0203978928386281
ENSMUSG00000000142.15	Axin2	1.53487309236098	0.000000000000190174518938596	0.0000000000303041793363455
ENSMUSG00000040093.15	Bmf	1.53299354200323	0.000000189116907558205	0.00000727240471792008
ENSMUSG00000046709.16	Mapk10	1.5314484189645	0.000000000890092827241942	0.0000000637169526947194
ENSMUSG00000045776.3	Lrtm1	1.53125233554627	0.00000373508753721115	0.0000962312420301412
ENSMUSG00000046093.9	Hpcal4	1.53096357622386	0.00134048522139209	0.0135592994242117
ENSMUSG00000028883.17	Sema3a	1.52695439038314	0.00000000000000444841810627092	0.000000000000985642354689457
ENSMUSG00000090173.8	Fbxw10	1.52564490704812	0.000666044352152494	0.00768627076033123
ENSMUSG00000079502.8	Cfap77	1.52544669688951	0.00263644671572826	0.0233131633756815
ENSMUSG00000048960.13	Prex2	1.52345169961592	0.0000535471442527491	0.00091195063614771
ENSMUSG00000031119.4	Gpc4	1.52292191312912	0.0000000124030682641763	0.000000651371068094948
ENSMUSG00000030559.8	Rab38	1.52280296711859	0.00069192964108328	0.00793383100039552
ENSMUSG00000025492.6	Ifitm3	1.52239518772723	0.000000206470792786591	0.00000774764999061298
ENSMUSG00000039099.7	Wdr93	1.52122511447718	0.000235833051919274	0.00321798003102751
ENSMUSG00000032796.7	Lama1	1.51775828523099	0.0000238383184345877	0.000460629965432462
ENSMUSG00000021728.8	Emb	1.51285678607166	0.00263319009975957	0.0232932196467325
ENSMUSG00000108276.1	Gm36640	1.51134658536396	0.00264510502778885	0.0233719591612258
ENSMUSG00000039519.6	Cyp7b1	1.51098860299297	0.0000000773017170680171	0.00000327581866591515
ENSMUSG00000026679.3	Enkur	1.51013499430567	0.000100210515033885	0.00155322960177438
ENSMUSG00000109904.1	Gm45819	1.50950786872221	0.000792844062502402	0.00886803707409538
ENSMUSG00000036545.8	Adamts2	1.50878610044488	0.0000058350607440634	0.000140240380382887
ENSMUSG00000038872.10	Zfhx3	1.50840493695001	0.00000853783700058789	0.000192660308262539
ENSMUSG00000055737.12	Ghr	1.50743446811187	0.00128071353571377	0.013079807027384
ENSMUSG00000019966.18	Kitl	1.50738941606446	0.0000000000419929917564646	0.00000000410490316476533
ENSMUSG00000107430.1	Gm31532	1.5037702541793	0.00678059680996708	0.0493124678911798
ENSMUSG00000036551.6	Akap14	1.5033197228017	0.000728942126136237	0.00828472817027823
ENSMUSG00000062296.8	Trank1	1.50154516958688	0.000307521325163096	0.00403069500277151
ENSMUSG00000022262.8	Dnah5	1.50141559490658	0.000000384300996826008	0.000013284937133963
ENSMUSG00000025779.10	Ly96	1.50135242717892	0.0037072090844872	0.0305087440221417
ENSMUSG00000039963.18	Ccdc40	1.50054707622086	0.0000000139507403586849	0.000000721987087726817
ENSMUSG00000071317.4	Bves	1.49997483727919	0.0000637970897611518	0.00105865818204554
ENSMUSG00000019899.16	Lama2	1.49886196453915	0.000452208526102704	0.00557827749723193
ENSMUSG00000039774.12	Galnt12	1.49851151797422	0.00438058935584133	0.0348663740553023
ENSMUSG00000031273.16	Col4a6	1.49826827432381	0.000000171692392148706	0.00000669082663875986
ENSMUSG00000067860.11	Zic3	1.49647933769085	0.000960390798145912	0.0104261960420339
ENSMUSG00000024087.3	Cyp1b1	1.49637553224959	0.00000367826299639901	0.0000950830984569145
ENSMUSG00000050295.4	Foxc1	1.4939598598925	0.00267507686620594	0.0235562692249361
ENSMUSG00000041633.14	Kctd12b	1.49207380220674	0.00000110775300380045	0.0000332002685664904
ENSMUSG00000025875.14	Tspan17	1.48930007449567	0.00347652109979469	0.0290606981220332
ENSMUSG00000037143.17	Cfap61	1.48875958149855	0.00000000118092480422748	0.0000000800997538494238
ENSMUSG00000047786.12	Lix1	1.48664457131611	0.000000000287166626993695	0.0000000228018142560011
ENSMUSG00000090291.2	Lrrc10b	1.48501070682037	0.00000640218941304004	0.000151323155982503
ENSMUSG00000035126.19	Wdr78	1.48489399142712	0.000000000000000423511475349777	0.000000000000120158469195275
ENSMUSG00000038760.14	Trhr	1.48196865751473	0.00318397968568632	0.0270644089833731
ENSMUSG00000030862.13	Cpxm2	1.48062665366718	0.00556345574464589	0.0422296241106645
ENSMUSG00000020092.9	Pald1	1.47990680377056	0.000000000000000000000000136735297523038	0.000000000000000000000212076446458232
ENSMUSG00000038058.14	Nod1	1.47832509821079	0.00000252395569941167	0.0000679627654476995
ENSMUSG00000026994.9	Galnt3	1.4775264034017	0.0011719593868236	0.0122157863505605
ENSMUSG00000030077.11	Chl1	1.47588448273868	0.00000000000000307466738584364	0.000000000000715321367316524
ENSMUSG00000048612.16	Myof	1.47569653688694	0.00000496259896798503	0.000121943633713611
ENSMUSG00000068196.4	Col8a1	1.47511584774777	0.00222116639767062	0.02033665338127
ENSMUSG00000101655.1	2310040G24Rik	1.47425646417185	0.00149775280864654	0.0148088478933964
ENSMUSG00000013089.15	Etv5	1.47318300568784	0.00000000000403147141883849	0.00000000049364306610146
ENSMUSG00000055026.13	Gabrg3	1.47008882904412	0.000036856018514529	0.000669363989649116
ENSMUSG00000032925.16	Itgbl1	1.46996010799724	0.00124376350528013	0.0127809884939675
ENSMUSG00000090523.2	Gypc	1.46632972898096	0.00446852860238621	0.0354493712993257
ENSMUSG00000038305.14	Spats2l	1.46264260307602	0.000000000195039106003634	0.0000000159774112717413
ENSMUSG00000050052.12	Tdrp	1.46104978651362	0.000245637994657362	0.00333417033004873
ENSMUSG00000078776.9	9530053A07Rik	1.46069203460059	0.0000280494756592183	0.000529684294814703
ENSMUSG00000109704.1	Gm38414	1.4597574740528	0.0000000746840301863096	0.00000318227831920237
ENSMUSG00000037370.13	Enpp1	1.45968424205681	0.000000427367574714916	0.0000145980536179896
ENSMUSG00000057914.15	Cacnb2	1.45957758388078	0.0000000723267037280058	0.00000310457705208866
ENSMUSG00000031994.13	Adamts8	1.45882532490736	0.0000971296321264754	0.001510508617261
ENSMUSG00000020090.7	Npffr1	1.45862020120666	0.0000336845071968961	0.000621301859297409
ENSMUSG00000036834.16	Plch1	1.4574601278467	0.000000000000000105606549209513	0.000000000000034124116213324
ENSMUSG00000042515.13	Mum1l1	1.45664855678841	0.0000101806348698213	0.000223024924902441
ENSMUSG00000028950.3	Tas1r1	1.45451328433937	0.000265537634046781	0.00355670056378979
ENSMUSG00000041734.15	Kirrel	1.45402306065589	0.000000000000000118783496771923	0.0000000000000373445682756594
ENSMUSG00000102803.1	Gm37477	1.4537451084949	0.00278671269051706	0.0243275312363525
ENSMUSG00000033453.8	Adamts15	1.45143585307891	0.00514740179418555	0.0398251755043987
ENSMUSG00000027347.18	Rasgrp1	1.45073451018816	0.000432318227801375	0.00537280105224304
ENSMUSG00000050447.15	Lypd6	1.45070696969588	0.000000231089334721165	0.00000850679331058212
ENSMUSG00000027314.6	Dll4	1.45047872379611	0.00671091690280931	0.0489434112049714
ENSMUSG00000026494.12	Kif26b	1.45027842608578	0.000374809574921802	0.0047649971369157
ENSMUSG00000043079.17	Synpo	1.44868071838863	0.000311127184633803	0.00406650221938507
ENSMUSG00000102721.1	A630081D01Rik	1.44706111814853	0.000501868780561955	0.00605600476129351
ENSMUSG00000038540.14	Tmc3	1.44685540188274	0.00075886391822054	0.00854962181956458
ENSMUSG00000067215.5	Usp51	1.44635002680267	0.000929619473676568	0.0101538014343124
ENSMUSG00000025475.17	Adgra1	1.44574909849674	0.00000730498427162105	0.000167935236244332
ENSMUSG00000106062.1	Gm43820	1.44407715912756	0.00000406693713478387	0.000103068946013885
ENSMUSG00000037613.16	Tnfrsf23	1.44094194206091	0.00646395579549768	0.0474696753731861
ENSMUSG00000093587.3	Gm20554	1.43933253899113	0.00049442738631275	0.00598483514181381
ENSMUSG00000085407.1	1700095J03Rik	1.4389985620574	0.00213674061487653	0.0197880674638438
ENSMUSG00000085743.1	8430419K02Rik	1.43655163085469	0.00139478702534462	0.0139568688794162
ENSMUSG00000095115.2	Itpripl2	1.4342483614217	0.000000000987546255676139	0.000000069411672623279
ENSMUSG00000031847.8	1700030J22Rik	1.43234622516827	0.000349828689569998	0.00449655495184862
ENSMUSG00000064080.12	Fbln2	1.43192754452993	0.00000000770647920866604	0.000000428926408587597
ENSMUSG00000027676.11	Ccdc39	1.43178707320009	0.00000000000000108638617539786	0.000000000000293403917268305
ENSMUSG00000020173.17	Cobl	1.43126913790477	0.00206588454206858	0.0192945820438481
ENSMUSG00000032446.14	Eomes	1.43118184587037	0.00112822497854287	0.0118703145440056
ENSMUSG00000046637.3	Ttc34	1.42817967665328	0.00645407024738704	0.0474120443023238
ENSMUSG00000035283.4	Adrb1	1.4280025900821	0.00175608372269034	0.0169083438777716
ENSMUSG00000023084.11	Lrrc71	1.42669118954222	0.000173488335406026	0.00249148526124765
ENSMUSG00000052726.15	Kcnt2	1.42643304906586	0.00416673137254465	0.033531305908769
ENSMUSG00000064373.12	Selenop	1.42622338778536	0.00575491247565609	0.0433154444342086
ENSMUSG00000050195.8	Scd4	1.42578217634299	0.00000496370604456433	0.000121943633713611
ENSMUSG00000066196.11	Spag8	1.42563928086767	0.0000328274437830505	0.000607581924910635
ENSMUSG00000088158.1	Scarna3b	1.42563832335541	0.00633304629649253	0.046685146415684
ENSMUSG00000027716.13	Trpc3	1.42343060200429	0.0000731117387133393	0.00119030412957721
ENSMUSG00000030111.9	A2m	1.42340692207899	0.000000000425832550886682	0.000000032804616875426
ENSMUSG00000031875.7	Cmtm3	1.42314274052117	0.00000000249013664843757	0.00000015742670958125
ENSMUSG00000086414.2	Gm15645	1.42004623056892	0.00119351838495937	0.0123960737616428
ENSMUSG00000048772.15	Tmem53	1.41931292575183	0.000387193580512439	0.00490101123537644
ENSMUSG00000102568.1	Gm37040	1.4179517663984	0.000398408291849255	0.00500214188336369
ENSMUSG00000026970.16	Rbms1	1.41541798339053	0.00472440274782646	0.0370078215246406
ENSMUSG00000005125.12	Ndrg1	1.41460012974732	0.00338068275805889	0.0284245806956068
ENSMUSG00000027204.13	Fbn1	1.41431129880045	0.00000000000228423773181558	0.00000000029360657917508
ENSMUSG00000048416.15	Mlf1	1.41287182035805	0.00000000353004250584866	0.000000214990677744945
ENSMUSG00000043913.14	Ccdc60	1.40854303545461	0.0000240990278634143	0.000464125731160873
ENSMUSG00000042249.11	Grk3	1.40494380510647	0.000000000726103660840957	0.0000000532895951718134
ENSMUSG00000028370.7	Pappa	1.40371730753939	0.00135061469946061	0.0136264014175116
ENSMUSG00000035279.8	Ssc5d	1.40286000597276	0.00194081925371933	0.0183400324686353
ENSMUSG00000054901.7	Arhgef33	1.39784507746416	0.00342079889224854	0.0286999229095429
ENSMUSG00000046192.4	Iqub	1.39756113236719	0.00000000667617065624746	0.00000037699298620776
ENSMUSG00000034401.16	Spata6	1.39645935892853	0.00000000600740646401718	0.000000342554684768038
ENSMUSG00000041695.2	Kcnj2	1.39291438727332	0.00000154156267850905	0.0000443867026182091
ENSMUSG00000032122.15	Slc37a2	1.39112071471094	0.0000000000552524374152851	0.00000000518325788897826
ENSMUSG00000020473.13	Aebp1	1.38796978145212	0.00000807832255073928	0.000183716690266813
ENSMUSG00000068699.12	Flnc	1.3850789690514	0.000000000474785101951413	0.0000000360976320160118
ENSMUSG00000033022.7	Cdo1	1.38331048697134	0.00343510493510299	0.0287888027071941
ENSMUSG00000001555.10	Fkbp10	1.38286174687299	0.000000300345541103893	0.0000107170843769664
ENSMUSG00000038776.13	Ephx1	1.38123307191818	0.00000000168714350639409	0.000000109947881446103
ENSMUSG00000031538.6	Plat	1.38109446094749	0.0000000000000710530793745793	0.0000000000119786224032579
ENSMUSG00000087651.3	1500009L16Rik	1.38013641761144	0.00000000270208920647497	0.000000168305003568772
ENSMUSG00000022376.8	Adcy8	1.37982371391968	0.00000712320037288146	0.000164896772811032
ENSMUSG00000021176.6	Efcab11	1.37858527390891	0.000000000766276720411748	0.0000000557107121886854
ENSMUSG00000050335.17	Lgals3	1.37700915990907	0.00173622376017782	0.0167606828964883
ENSMUSG00000021360.16	Gcnt2	1.37393608151029	0.000894207813849727	0.00980846053239694
ENSMUSG00000023367.14	Tmem176a	1.37194599341696	0.000000000000948348244786143	0.000000000132115700089519
ENSMUSG00000026824.11	Kcnj3	1.37171678910022	0.00356018442052729	0.029581318051274
ENSMUSG00000025420.13	Katnal2	1.37148303082515	0.000000538617881652132	0.0000177241089344227
ENSMUSG00000019789.9	Hey2	1.37094301200638	0.000195001794163151	0.0027428759015754
ENSMUSG00000029851.5	Tcaf2	1.36957048621012	0.000306092281797725	0.0040164900936402
ENSMUSG00000026622.15	Nek2	1.36846899173754	0.0000000373763283847596	0.00000172874807131498
ENSMUSG00000032224.15	Fam81a	1.36735814372249	0.000000022675781505871	0.0000011059791545788
ENSMUSG00000046402.10	Rbp1	1.3672216529847	0.000947602447769169	0.0103114924917445
ENSMUSG00000031351.15	Zfp185	1.36712840608933	0.00316447230299811	0.026937961262075
ENSMUSG00000038570.15	Saxo2	1.36594914661179	0.00000000130680283781778	0.000000087364275924801
ENSMUSG00000039115.13	Itga9	1.3657814516489	0.00000454250713754978	0.000113392090724351
ENSMUSG00000006435.15	Neurl1a	1.36576194320826	0.000145948963707128	0.00213957318251186
ENSMUSG00000003849.8	Nqo1	1.36538576239897	0.000645623030880397	0.00749896146451944
ENSMUSG00000054910.5	4931415C17Rik	1.36512628794806	0.00253580462828912	0.0226229781262284
ENSMUSG00000060512.7	0610040J01Rik	1.36452689379447	0.00487104386563295	0.0380412338146863
ENSMUSG00000057182.14	Scn3a	1.3643967832341	0.00067018443220696	0.00772581574546431
ENSMUSG00000022893.14	Adamts1	1.36285909420739	0.000000000000107436995069437	0.0000000000177271041864571
ENSMUSG00000103907.1	Gm37498	1.3626124408121	0.00297640468406828	0.0255803675562794
ENSMUSG00000023931.4	Efhb	1.36199589369273	0.0000110549290694983	0.000239026881786132
ENSMUSG00000032368.14	Zic1	1.36194890750333	0.0000188397565825737	0.000376601870246543
ENSMUSG00000056870.9	Gulp1	1.36085608900064	0.0000000107984943590612	0.000000575398746130027
ENSMUSG00000026837.15	Col5a1	1.35727163825069	0.0000000388914566970197	0.00000178816154161297
ENSMUSG00000020176.17	Grb10	1.35666054716465	0.0000000000000000000419011076466343	0.0000000000000000270785908166374
ENSMUSG00000059325.14	Hopx	1.3556176481975	0.000000320188777960776	0.0000113037813645788
ENSMUSG00000044948.16	Cfap43	1.35536980613927	0.0000000206431526654442	0.00000101750624313889
ENSMUSG00000102989.1	Gm38318	1.35103718818156	0.00582292738523624	0.0437848757651975
ENSMUSG00000021091.8	Serpina3n	1.35091926976226	0.00291811022136964	0.0252472422090609
ENSMUSG00000032609.12	Klhdc8b	1.35040877207831	0.0000105531214161445	0.000230317420024954
ENSMUSG00000053963.7	Stum	1.35015724116176	0.00314034367558507	0.0267717462852644
ENSMUSG00000022594.14	Lynx1	1.34793784706008	0.00000000648970081213305	0.000000367354962029867
ENSMUSG00000025324.8	Atp10a	1.34738263920053	0.00000114573109175681	0.0000341298768882486
ENSMUSG00000048442.15	Smim5	1.34699509344678	0.00352986141479465	0.0293923499696484
ENSMUSG00000028583.14	Pdpn	1.34596671012742	0.000000000049876638545447	0.00000000479495866016456
ENSMUSG00000021318.15	Gli3	1.34591996407915	0.000000000930651627608122	0.0000000664159819518495
ENSMUSG00000060224.3	Pyroxd2	1.34545973546539	0.0000113582907578534	0.000244450170658149
ENSMUSG00000060176.4	Kif27	1.34447089032669	0.000000557715900852279	0.000018223680383888
ENSMUSG00000048029.10	Eno4	1.34437590078901	0.00080389802830187	0.00897011397047626
ENSMUSG00000030209.14	Grin2b	1.34128863069139	0.000000000516066768724474	0.0000000389814719947236
ENSMUSG00000107804.1	Gm44439	1.33619493718212	0.000019564224947988	0.000386713418364435
ENSMUSG00000056174.8	Col8a2	1.33463102163933	0.00396855835798653	0.0322151117231531
ENSMUSG00000027520.15	Zdbf2	1.33255273443146	0.000103384545534506	0.00159368348838645
ENSMUSG00000029335.5	Bmp3	1.33147696076102	0.00293654494131741	0.0253313748831107
ENSMUSG00000036103.8	Colec12	1.33107019300426	0.0000285802100685895	0.000538831918351486
ENSMUSG00000053166.14	Cdh22	1.32895368329089	0.0000409354265958496	0.00072866312146323
ENSMUSG00000094942.7	Gm3604	1.32779691687662	0.0000101211138010952	0.000221929983583864
ENSMUSG00000021750.15	Fam107a	1.32676159228717	0.000628970141903904	0.00733851070782062
ENSMUSG00000020212.14	Mdm1	1.32664245976759	0.00000000000000000000000138489251731561	0.00000000000000000000169576444291303
ENSMUSG00000056215.13	Lrguk	1.32632177345325	0.00000465721822723977	0.000115635199633653
ENSMUSG00000022759.13	Lrrc74b	1.32577947448883	0.0000494216755947845	0.000852331566132439
ENSMUSG00000052056.14	Zfp217	1.32446876762757	0.000000000000000658601970571088	0.000000000000184606925847426
ENSMUSG00000025085.16	Ablim1	1.32443642753354	0.0000810195617308989	0.00129726091099061
ENSMUSG00000025789.9	St8sia2	1.32430956881756	0.00000160648426664886	0.000045971533165542
ENSMUSG00000073434.11	Wdr90	1.32293907821123	0.0000000000000396574682262051	0.00000000000715217828126095
ENSMUSG00000000037.16	Scml2	1.32142988633138	0.0000240220003456165	0.000463409484279243
ENSMUSG00000046318.15	Ccbe1	1.31976899457794	0.00000000354320406084642	0.000000215228831528961
ENSMUSG00000040855.15	Reps2	1.3189179070882	0.00000531246648089352	0.000129019122823255
ENSMUSG00000021268.17	Meg3	1.31810817257015	0.00315879258350892	0.026899454412641
ENSMUSG00000037211.12	Spry1	1.31422944340689	0.0000000000000162240195063512	0.00000000000314543178179384
ENSMUSG00000027562.12	Car2	1.31359126245378	0.00000813516060710569	0.00018464830392616
ENSMUSG00000003934.5	Efnb3	1.31350820535557	0.000408738763777217	0.00511253082756826
ENSMUSG00000109572.1	Cfap99	1.31339113250461	0.00152316947633769	0.0150092485933245
ENSMUSG00000025128.7	Bhlhe22	1.31183412120011	0.0035682781660147	0.0296318086746552
ENSMUSG00000059708.12	Akap17b	1.31104371236434	0.000000000000000000000000450028160866824	0.000000000000000000000615876774268627
ENSMUSG00000022297.15	Fzd6	1.31075422458382	0.00000000297382224917728	0.000000183031678907697
ENSMUSG00000047963.7	Stbd1	1.31074537581211	0.00195387430588209	0.0184334491996541
ENSMUSG00000031146.6	Plp2	1.30892123885859	0.0000849880046148066	0.00134689777068357
ENSMUSG00000029381.16	Shroom3	1.30870218909215	0.00000000493184959423143	0.000000290191256612786
ENSMUSG00000038764.14	Ptpn3	1.30588306360286	0.0000520339524107337	0.000891435863649278
ENSMUSG00000032806.13	Slc10a3	1.30499449949842	0.0000773669892433723	0.00124909299427277
ENSMUSG00000003355.6	Fkbp11	1.30113385620827	0.00515135810706742	0.0398425353593495
ENSMUSG00000060594.6	Layn	1.3001423920532	0.00617396466046437	0.045729795551004
ENSMUSG00000043629.12	1700019D03Rik	1.30011577341214	0.000224657252425796	0.00309086397261155
ENSMUSG00000059049.14	Frem1	1.29831574302385	0.0013378634101761	0.0135386656101552
ENSMUSG00000059493.13	Nhs	1.2965459980976	0.000000555116904611162	0.0000181898518109559
ENSMUSG00000049907.8	Rasl11b	1.29647089914801	0.00641670696206091	0.0472419897064389
ENSMUSG00000042942.16	Greb1l	1.29391713232025	0.00000000103264417016542	0.0000000717927967494702
ENSMUSG00000030782.16	Tgfb1i1	1.2927698054079	0.000262094734099432	0.00352057389654924
ENSMUSG00000045064.4	Zc2hc1c	1.29218773055459	0.000000003458376980398	0.000000211178846322728
ENSMUSG00000022261.6	Sdc2	1.29168746266831	0.00000000019340187449522	0.0000000158992742407466
ENSMUSG00000022108.8	Itm2b	1.29015809692845	0.000000183019363840401	0.00000707299916901484
ENSMUSG00000034957.10	Cebpa	1.28921840301408	0.00200799496497993	0.0188446965955055
ENSMUSG00000076036.1	Gm22133	1.28895992021891	0.000524841503012402	0.00630180935371
ENSMUSG00000025551.13	Fgf14	1.28627108309731	0.000000828297758653064	0.000025901004509494
ENSMUSG00000020354.15	Sgcd	1.28555325101959	0.00436419783668084	0.0347596928005408
ENSMUSG00000024030.6	Abcg1	1.28478524211973	0.0000224242178176481	0.000435475315131539
ENSMUSG00000031561.16	Tenm3	1.28317234318302	0.000826770553882906	0.00920766727433499
ENSMUSG00000039239.14	Tgfb2	1.28275403066605	0.000001260521786176	0.0000370278274689201
ENSMUSG00000102893.1	Gm37855	1.28103621790633	0.000463778084333316	0.00568782136637564
ENSMUSG00000061298.14	Agbl4	1.28082448122653	0.00184839169961674	0.0176385696848169
ENSMUSG00000026223.15	Itm2c	1.27809911901346	0.0000000163635060476078	0.000000827602104777382
ENSMUSG00000021373.16	Cap2	1.27763127847603	0.0000512374801399207	0.000879734299228971
ENSMUSG00000090053.9	Palm2	1.27660726817956	0.000483225139649508	0.00587368488711902
ENSMUSG00000021493.15	Pdlim7	1.27584106034148	0.0000188422341270998	0.000376601870246543
ENSMUSG00000075569.10	Rsph10b	1.27573327703889	0.00116350790182278	0.0121406726566478
ENSMUSG00000037016.11	Frem2	1.27472859410519	0.00562677256939669	0.0425713378299233
ENSMUSG00000038168.5	P3h2	1.27461184455925	0.0000169056675319458	0.000343091277644036
ENSMUSG00000014329.14	Bicc1	1.2741531302963	0.0000000809700704254945	0.00000340645332450114
ENSMUSG00000114996.1	AC131586.1	1.26665516291387	0.00379057798369167	0.0310629787920348
ENSMUSG00000059182.7	Skap2	1.26598485341378	0.000000009343381889466	0.000000511467716843356
ENSMUSG00000004415.15	Col26a1	1.26513159659462	0.00000385635612020836	0.0000989174477802067
ENSMUSG00000102971.1	A730062M13Rik	1.2608053256354	0.00623266614984052	0.0460765738722719
ENSMUSG00000016179.11	Camk1g	1.25787104819437	0.00539127091045432	0.041218507305856
ENSMUSG00000043541.16	Casc1	1.25666841584883	0.0000000115634074872008	0.000000611415170885743
ENSMUSG00000034402.3	Kcnh5	1.25650593770883	0.000268384593354308	0.00358642594163583
ENSMUSG00000103885.1	Gm37006	1.25404620488184	0.000562534444004837	0.00667382143792582
ENSMUSG00000073102.7	Drc1	1.25383268710164	0.00124914334713412	0.0128249426174207
ENSMUSG00000021062.15	Rab15	1.25184229196553	0.000832309165652735	0.00926048433233424
ENSMUSG00000000223.13	Drp2	1.25166137288991	0.0000000219653971194584	0.00000107584202944042
ENSMUSG00000026042.16	Col5a2	1.25093188381942	0.0000344803291119895	0.000633473948332646
ENSMUSG00000048332.13	Lhfp	1.25076802045494	0.000000547177298396333	0.0000179549786279135
ENSMUSG00000048327.6	Ckap2l	1.24998414934272	0.00000000356902704382695	0.000000216232849413109
ENSMUSG00000043531.16	Sorcs1	1.24926508723626	0.00000000000000722582113548187	0.00000000000148768786475209
ENSMUSG00000022528.7	Hes1	1.24598361270784	0.000000463109056308971	0.0000155472326046583
ENSMUSG00000040998.18	Npnt	1.244874380388	0.000475317485313371	0.00579573443176917
ENSMUSG00000050394.14	Armcx6	1.24354949404737	0.000000000000495551224474168	0.0000000000743806402412356
ENSMUSG00000027171.10	Prrg4	1.24287098557819	0.000738451987919207	0.00836013892892475
ENSMUSG00000047414.6	Flrt2	1.23893893855199	0.0000000000000210000832917692	0.00000000000400464703100829
ENSMUSG00000027378.16	Nphp1	1.2387477887767	0.00000000000000000000000022960560579718	0.000000000000000000000333860901179462
ENSMUSG00000021823.10	Vcl	1.2385383617926	0.0000000000000468597046928901	0.00000000000819692503518863
ENSMUSG00000046607.6	Hrk	1.23821963403975	0.0000805679072898534	0.0012909176054397
ENSMUSG00000004110.16	Cacna1e	1.23561910172854	0.000000113928644584769	0.00000464194381132165
ENSMUSG00000031343.13	Gabra3	1.23537861555492	0.00203413484532245	0.0190439224050007
ENSMUSG00000025355.7	Mmp19	1.23525825108607	0.00233746515824908	0.0211765263812518
ENSMUSG00000021763.17	BC067074	1.23503629818086	0.0000715110818941461	0.00116833238782817
ENSMUSG00000078161.8	Erich3	1.23414184583185	0.000222148532827971	0.00306178057834286
ENSMUSG00000027956.11	Tmem144	1.23404498037746	0.00180711512821064	0.0173167454959672
ENSMUSG00000031772.17	Cntnap4	1.23385033606425	0.00000402725809090598	0.000102397988508118
ENSMUSG00000021448.7	Shc3	1.23345630137119	0.00000000000530310438484869	0.000000000610775858977747
ENSMUSG00000020728.17	Cep112	1.23274543414571	0.000001756808698305	0.0000493029606345787
ENSMUSG00000031618.13	Nr3c2	1.22724705210484	0.000044363910235079	0.000776325313522385
ENSMUSG00000031224.6	Magee2	1.22410204775684	0.00152549328466566	0.0150256567602652
ENSMUSG00000000934.8	Top1mt	1.22364542183271	0.000000914540920009773	0.0000282185603501689
ENSMUSG00000109244.1	Gm44751	1.22156962610786	0.00515947924573224	0.0398788321102859
ENSMUSG00000027860.15	Vangl1	1.22113015310053	0.0000000000000314391921497623	0.00000000000585146244291376
ENSMUSG00000085555.9	2610035F20Rik	1.21850332942497	0.000170260121177379	0.00245573572175556
ENSMUSG00000039982.7	Dtx4	1.21648811456998	0.000000000000000000000000000000000248799304689947	0.0000000000000000000000000000014470789559029
ENSMUSG00000032489.17	Kif9	1.2145674166473	0.0000276493531168284	0.000523402929424745
ENSMUSG00000036040.14	Adamtsl2	1.21451940704187	0.00377580621475628	0.0309637404252044
ENSMUSG00000029718.14	Pcolce	1.21226625149618	0.000055715308023768	0.000942436622116027
ENSMUSG00000087060.7	Eldr	1.21111301663712	0.0000128209342092933	0.000270670630108174
ENSMUSG00000096753.7	Fam181a	1.21004519429611	0.0000136018675055459	0.000284319359853122
ENSMUSG00000024521.7	Pmaip1	1.21004231628648	0.0000432131925927011	0.000760658803862233
ENSMUSG00000025790.14	Slco3a1	1.20974870048462	0.0000417753513686927	0.000740780144506583
ENSMUSG00000112630.1	Gm36908	1.20803989660086	0.00450789478472558	0.0356600381389462
ENSMUSG00000035713.15	Usp35	1.20652698656249	0.0000000849804854799742	0.00000354949909280359
ENSMUSG00000020014.17	Cfap54	1.20516913238628	0.00000000000517819653173762	0.000000000604442370723601
ENSMUSG00000068566.12	Myadm	1.2025539027689	0.000495796355184362	0.00599828507715246
ENSMUSG00000025666.16	Tmem47	1.20009312784438	0.000000420892129689724	0.000014421289244818
ENSMUSG00000039047.17	Pigk	1.19945052434053	0.0000000000000019508740936704	0.000000000000477758797781494
ENSMUSG00000028532.14	Cachd1	1.19612553677075	0.00000000000161435603826391	0.000000000214617104172628
ENSMUSG00000104693.1	Gm42941	1.19535006094445	0.000375657183009989	0.00477316458914658
ENSMUSG00000029455.14	Aldh2	1.19352542494458	0.00000527852573099191	0.000128861386287017
ENSMUSG00000035578.15	Iqcg	1.19274977521042	0.000000426607041637781	0.0000145956070936809
ENSMUSG00000046818.7	Ddit4l	1.19180403930912	0.00000352005853488265	0.0000912978392575751
ENSMUSG00000102657.1	Gm37899	1.19074965158052	0.000461321837035207	0.00566665920729889
ENSMUSG00000036062.13	Phf24	1.19069946867705	0.00643377121682672	0.0473077393677224
ENSMUSG00000024349.9	Tmem173	1.18685970299764	0.00430175390658101	0.0344036798338285
ENSMUSG00000027858.13	Tspan2	1.18536441643544	0.0000687008126957722	0.00112716812931392
ENSMUSG00000028378.6	Ptgr1	1.18522549603945	0.00000634951292871383	0.000150582485511241
ENSMUSG00000104476.1	Gm38211	1.18365910335253	0.00609930639352232	0.0453210997270191
ENSMUSG00000026875.14	Traf1	1.17854033803269	0.00150966920769012	0.014907663037738
ENSMUSG00000020434.4	4921536K21Rik	1.17774319532966	0.00572556042417025	0.0431363870687567
ENSMUSG00000024085.13	Man2a1	1.17567007899575	0.00000000000000000397051254352175	0.00000000000000177642258317372
ENSMUSG00000028373.16	Astn2	1.17529660470674	0.0000699087543513312	0.00114376031644425
ENSMUSG00000042684.8	Npl	1.17508619799485	0.000000000000000264879824028186	0.0000000000000780054317217183
ENSMUSG00000073650.8	Catip	1.17470941178566	0.00280962679738096	0.0245091741436326
ENSMUSG00000026475.7	Rgs16	1.17286227634836	0.000000000946928192350114	0.0000000669613507447581
ENSMUSG00000021994.15	Wnt5a	1.1665067538331	0.000000257802664388492	0.00000938619559780638
ENSMUSG00000024743.15	Syt7	1.16558502261768	0.000597339322579817	0.00702583384217363
ENSMUSG00000024427.6	Spry4	1.16473413355751	0.000000141950398507718	0.00000561645581850689
ENSMUSG00000037509.20	Arhgef4	1.16318996073883	0.00000387563044803078	0.0000991157717757509
ENSMUSG00000038074.16	Fkbp14	1.16236563994447	0.0000147816666977987	0.000304332279402023
ENSMUSG00000047515.8	BC049715	1.16177342696953	0.00178402992258885	0.0171439306687441
ENSMUSG00000022763.16	Aifm3	1.16100759886313	0.000000297860269616855	0.0000106447299118834
ENSMUSG00000061533.16	Cep128	1.1606066811694	0.00000000000000417454191796306	0.000000000000933853055013564
ENSMUSG00000006711.15	D130043K22Rik	1.15965077854789	0.00126066687580668	0.0129271913103431
ENSMUSG00000053062.15	Jam2	1.15964298509945	0.000000000000000367617822366154	0.000000000000105588007868501
ENSMUSG00000044550.11	Tceal3	1.15932736407856	0.000817918195970132	0.00911863034654944
ENSMUSG00000052353.13	Cemip	1.15665157521179	0.00000576514431610406	0.000138846876308655
ENSMUSG00000051590.9	Map3k19	1.15645909295898	0.0001205310741276	0.00182088015557053
ENSMUSG00000104034.1	2900092N22Rik	1.15582529670218	0.0051638961556765	0.0398997157295961
ENSMUSG00000042626.13	Shc1	1.15415834460348	0.00000000102920059828562	0.0000000717927967494702
ENSMUSG00000015981.12	Stk32c	1.15304111633144	0.000122998144939963	0.00185333668525145
ENSMUSG00000023966.8	Rsph9	1.15264068868686	0.0000403280111910235	0.000718400597518501
ENSMUSG00000033788.15	Dysf	1.1519411856757	0.00120718797023689	0.0125101238875551
ENSMUSG00000097587.1	4930578M01Rik	1.15117386495111	0.000486335183104991	0.00590531734600084
ENSMUSG00000024197.9	Plin3	1.15053351092486	0.0000653996678693162	0.00107909451984372
ENSMUSG00000040339.10	Fam102b	1.15052614597897	0.000000000472305741654503	0.0000000360268625560393
ENSMUSG00000026072.12	Il1r1	1.14906565831529	0.00592694525261431	0.0444091405159652
ENSMUSG00000060802.8	B2m	1.14707883635134	0.000000013344813077554	0.000000694557217559942
ENSMUSG00000033965.10	Slc16a2	1.14504339334957	0.000000117748422096943	0.00000478083253069002
ENSMUSG00000034532.9	Fbxo16	1.14473989424871	0.000060688473160856	0.00101649915629036
ENSMUSG00000018849.6	Wwc1	1.14438988005254	0.0000000000132821610345402	0.00000000143059942809527
ENSMUSG00000035984.14	Nme5	1.14366153177966	0.00000646487260491692	0.000152232045701814
ENSMUSG00000021779.17	Thrb	1.14079234972727	0.0000306605039929719	0.000573866955266686
ENSMUSG00000039031.16	Arhgap18	1.13950495122548	0.0000000000193297899013748	0.00000000204412528207039
ENSMUSG00000027827.16	Kcnab1	1.13700638791215	0.00000151947459687359	0.0000438049275046642
ENSMUSG00000105947.1	Gm43789	1.13571031725488	0.0000350854982431387	0.00064222196430104
ENSMUSG00000023873.12	1700010I14Rik	1.13460579732984	0.00548176263844279	0.0416998496350474
ENSMUSG00000050199.13	Lgr4	1.13433118869249	0.0000000000000000204169899634799	0.00000000000000753970272222793
ENSMUSG00000017412.15	Cacnb4	1.13423723654803	0.0000000899645219023041	0.00000372424306415855
ENSMUSG00000074505.5	Fat3	1.13392368261525	0.000000000463696671293012	0.0000000354865232158945
ENSMUSG00000029153.11	Ociad2	1.13365945451415	0.000100176859129789	0.00155322960177438
ENSMUSG00000045761.15	Togaram2	1.13337027043488	0.0034806850307799	0.029066093769237
ENSMUSG00000036617.16	Etl4	1.13155078473674	0.000968776941982177	0.0104830677001002
ENSMUSG00000027298.17	Tyro3	1.13134023434641	0.0000279530401011451	0.00052872152679117
ENSMUSG00000033060.15	Lmo7	1.13042033706851	0.000465359696926379	0.0057042114589
ENSMUSG00000078451.5	Ppil6	1.12946952758684	0.000543612437152841	0.00650908046853363
ENSMUSG00000047821.16	Trim16	1.12926785660769	0.00234894514475828	0.0212638944719072
ENSMUSG00000029185.14	Fam114a1	1.12449085650121	0.0000561011408022516	0.000947164761077202
ENSMUSG00000072066.7	6720489N17Rik	1.1240354524408	0.0000038694686001409	0.0000991157717757509
ENSMUSG00000025795.8	Rassf3	1.12286889498092	0.0000000140668488166998	0.000000725643542617565
ENSMUSG00000028962.14	Slc4a2	1.12226366684447	0.000000000286337494169622	0.0000000228018142560011
ENSMUSG00000020258.16	Glyctk	1.11889253069815	0.000148638438555642	0.0021735218560635
ENSMUSG00000030498.15	Gas2	1.1185210885221	0.000000308654113511073	0.0000109463993152974
ENSMUSG00000034449.7	Dhrs11	1.11772219651402	0.00292326479623903	0.0252730418002605
ENSMUSG00000010175.13	Prox1	1.11676528786099	0.000000000135946423222058	0.000000011585324308649
ENSMUSG00000090919.6	Pabpc4l	1.11581145147253	0.0000555263888745029	0.000940875045276991
ENSMUSG00000031293.13	Rs1	1.11424950964253	0.00189377035449763	0.0179757516513208
ENSMUSG00000041617.10	Ccdc74a	1.11326318518077	0.0000162310963111214	0.000331495462625611
ENSMUSG00000012126.16	Ubxn11	1.1130220307147	0.00000281135352567164	0.0000745794068127145
ENSMUSG00000026335.16	Pam	1.11184780743966	0.000000000000000000653841074113543	0.000000000000000330687230201121
ENSMUSG00000040640.11	Erc2	1.11081150432059	0.000285497412627708	0.0037825155494212
ENSMUSG00000105264.1	Gm42716	1.10961823980389	0.00643256913727407	0.0473077393677224
ENSMUSG00000113780.1	Gm33195	1.10926998349296	0.00622709765125777	0.0460500403231125
ENSMUSG00000027840.5	Wnt2b	1.1064011672477	0.00660791964700635	0.048298225129627
ENSMUSG00000035032.12	Nek11	1.10534774340753	0.000000333244466032123	0.0000116761031660201
ENSMUSG00000063142.15	Kcnma1	1.10420370939839	0.0000132260543615477	0.000277711330976
ENSMUSG00000020427.11	Igfbp3	1.10311813115801	0.000000813804802662716	0.0000255508349985804
ENSMUSG00000070044.15	Fam149a	1.09952403681754	0.00000000010488188780353	0.00000000917322225469592
ENSMUSG00000061322.15	Dnaic1	1.09758484223051	0.000207042184088347	0.00288779161439771
ENSMUSG00000074673.15	Ttll9	1.09631672706121	0.00178517210633457	0.0171478237216655
ENSMUSG00000092083.4	Kcnb2	1.09458515641369	0.000867587404025621	0.00958424546754799
ENSMUSG00000030494.13	Rhpn2	1.09353297368873	0.00000374656826779642	0.0000964202552547387
ENSMUSG00000109015.1	Gm31024	1.09336336472406	0.00106674754701772	0.0113168635117953
ENSMUSG00000050390.12	C77080	1.09283623111915	0.0000369699531593727	0.000670909485376604
ENSMUSG00000054720.12	Lrrc8c	1.09203082968811	0.0000000146732614081766	0.000000750271267387316
ENSMUSG00000022883.10	Robo1	1.09166208676349	0.0000848091598566794	0.00134497962103998
ENSMUSG00000035683.13	Melk	1.09119655314558	0.0000327599675742567	0.00060681580064895
ENSMUSG00000052942.13	Glis3	1.09069603433716	0.00000118744987397438	0.0000351476098193562
ENSMUSG00000097881.7	Celrr	1.08926328533019	0.0000117379920820888	0.00025122758582318
ENSMUSG00000040811.15	Eml2	1.08912710124943	0.00114787431120606	0.0120185849910931
ENSMUSG00000030102.11	Itpr1	1.0889840722192	0.000000000000813384413843789	0.000000000116811039432566
ENSMUSG00000061576.15	Dpp6	1.08726095843578	0.0000000000536217373376545	0.00000000505064663627746
ENSMUSG00000087213.2	2810408I11Rik	1.08489220649719	0.00255431850297738	0.0227512327610141
ENSMUSG00000045382.6	Cxcr4	1.08483428326431	0.00065591952744018	0.00758824853599989
ENSMUSG00000001663.10	Gstt1	1.08393341350429	0.0000431929124330641	0.000760658803862233
ENSMUSG00000097792.1	Gm27042	1.08375390576419	0.000550092116385992	0.0065710362555078
ENSMUSG00000035473.10	Galm	1.08262764983515	0.000729741733206419	0.00828976631984734
ENSMUSG00000051517.14	Arhgef39	1.08166692800792	0.000467293979479497	0.0057188818688009
ENSMUSG00000064307.13	Lrrc51	1.08121383618892	0.0000147221097034308	0.00030364351263326
ENSMUSG00000022385.10	Gtse1	1.08047160603528	0.000238441518683791	0.00324785827410913
ENSMUSG00000043556.10	Fbxl7	1.07964029125075	0.000000979137153873709	0.0000299731919537788
ENSMUSG00000049353.17	Rd3	1.07837909494519	0.00100828578175574	0.0108500317819368
ENSMUSG00000039057.11	Myo16	1.07756190252278	0.00000000000150853389177674	0.000000000202867288972173
ENSMUSG00000021363.14	Mak	1.07703398613557	0.000306685518277714	0.0040220059654628
ENSMUSG00000039021.15	Ttc16	1.07688611246285	0.000515266482130421	0.00619838402624832
ENSMUSG00000053930.13	Shisa6	1.07611969171434	0.00000229575951068037	0.0000622504021165254
ENSMUSG00000027350.8	Chgb	1.07592956099951	0.000627401206252481	0.00733123508963535
ENSMUSG00000033906.5	Zdhhc15	1.07587840771753	0.00000817140797914724	0.000185290259878032
ENSMUSG00000068394.4	Cep152	1.07499477683472	0.00000000000000903100407389921	0.00000000000184303780508127
ENSMUSG00000021838.17	Samd4	1.07424002777367	0.00000201047444565239	0.0000555506983112862
ENSMUSG00000004044.9	Cavin1	1.07349602669977	0.000000496646285342568	0.0000165300083383331
ENSMUSG00000022054.11	Nefm	1.07331832537652	0.00503705008718484	0.0391275359860953
ENSMUSG00000031283.16	Chrdl1	1.07170167838875	0.0000196353408246778	0.000387789647101976
ENSMUSG00000029086.15	Prom1	1.07080560628583	0.0000000444985201809058	0.00000201412076266298
ENSMUSG00000035246.16	Pcyt1b	1.07055001753923	0.000981207513715952	0.0105907067731095
ENSMUSG00000031626.17	Sorbs2	1.06966916600134	0.00000000318335995731495	0.000000194897024755085
ENSMUSG00000029217.16	Tec	1.06914718202336	0.00396171424245857	0.032182011819413
ENSMUSG00000050677.2	Ccdc96	1.06801979021343	0.0000117952328810572	0.000252220673692827
ENSMUSG00000047415.12	Gpr68	1.06754788264306	0.00308936061431515	0.0264048400778993
ENSMUSG00000062866.16	Phactr2	1.06723648092746	0.000000161963725982444	0.00000633291778988499
ENSMUSG00000007041.9	Clic1	1.06696472358806	0.000000000677952173968687	0.0000000499131560993086
ENSMUSG00000052572.16	Dlg2	1.06638722511866	0.0021715824350305	0.020011908498734
ENSMUSG00000039577.17	Nphp4	1.06030663735108	0.000000089453069595105	0.00000370967141556171
ENSMUSG00000104459.1	Gm37824	1.05993567684149	0.00236880299342507	0.0214020200551589
ENSMUSG00000045094.7	Arhgef37	1.05920530470861	0.00672989020557174	0.0490203179814109
ENSMUSG00000030067.17	Foxp1	1.05739490872045	0.0000080710569085364	0.000183716690266813
ENSMUSG00000036641.9	Ccdc148	1.05710972400586	0.0000815978370629633	0.00130203956054173
ENSMUSG00000037490.5	Slc2a12	1.05689431032507	0.0000204747248855954	0.00040179883779572
ENSMUSG00000034353.14	Ramp1	1.05665814434212	0.000724683509377638	0.00825649453754689
ENSMUSG00000001948.10	Spa17	1.05451722362019	0.0000491380261048491	0.000848101387788744
ENSMUSG00000048706.3	Lurap1l	1.05389133997655	0.0008795776275927	0.00969368711792713
ENSMUSG00000008206.16	Cers4	1.0537669642065	0.000000000198008964789232	0.0000000161637844414789
ENSMUSG00000079484.12	Phyhd1	1.0535497092178	0.0000013664795757063	0.0000397389341610088
ENSMUSG00000040387.16	Klhl32	1.05347425469855	0.00000000000130303681526326	0.000000000177281587760818
ENSMUSG00000031539.6	Ap3m2	1.05316252888595	0.00000000711786342288959	0.000000399992977134122
ENSMUSG00000104184.1	Gm37818	1.05313952954228	0.00000886232231607221	0.000198825389280058
ENSMUSG00000013822.7	Elof1	1.05307469103162	0.0000000000000653590838667622	0.0000000000111807285747075
ENSMUSG00000074364.6	Ehd2	1.05304383617028	0.0000356750867822495	0.000650455246072912
ENSMUSG00000107092.1	Gm7993	1.05302029848861	0.0000389782974645437	0.000697561608086623
ENSMUSG00000036030.9	Prtg	1.04886984556883	0.0000376000270936396	0.00068022132996386
ENSMUSG00000074968.11	Ano3	1.04662864723175	0.000000000000863169529648174	0.000000000122449018946736
ENSMUSG00000036872.16	Abcc12	1.04555947690026	0.00586257913011558	0.0440250473206638
ENSMUSG00000020185.16	E2f7	1.0442336692943	0.0000000290418493185009	0.0000013677300088966
ENSMUSG00000025810.9	Nrp1	1.04390187406145	0.00000170284476557328	0.00004796208652671
ENSMUSG00000085982.1	9530051G07Rik	1.04212267697893	0.00293839052808416	0.0253361866323509
ENSMUSG00000040624.17	Plekhg1	1.04083951582157	0.0000000645909684836446	0.00000280880164817195
ENSMUSG00000041488.16	Stx3	1.04025312481558	0.000276637092863422	0.00367769255169572
ENSMUSG00000030560.17	Ctsc	1.03937686724047	0.00000306155135644046	0.0000804824771837145
ENSMUSG00000028278.14	Rragd	1.03878251299853	0.000000445471445425158	0.0000150419349460324
ENSMUSG00000005470.8	Asf1b	1.03846164404305	0.00434824532156825	0.0346801259534746
ENSMUSG00000010830.7	Kdelr3	1.03824284748396	0.000182031612926319	0.00259654535544501
ENSMUSG00000041120.6	Nbl1	1.03742210284705	0.000000000484835921475849	0.0000000367417189352952
ENSMUSG00000007872.3	Id3	1.03725792231444	0.0019703127928537	0.018565948613099
ENSMUSG00000032218.7	Ccnb2	1.03629956676842	0.00284564196557813	0.0247676245152171
ENSMUSG00000104292.1	Gm38042	1.03301432804605	0.00222416608270403	0.0203401037398228
ENSMUSG00000020160.18	Meis1	1.03253939730391	0.00000000000000000000144258554374913	0.00000000000000000139840636147181
ENSMUSG00000041075.8	Fzd7	1.03127759096471	0.0000000161762179281262	0.000000819912222435417
ENSMUSG00000019817.18	Plagl1	1.031103138979	0.00104550886961032	0.0111474628100294
ENSMUSG00000033910.13	Gucy1a3	1.03008148726208	0.000769999576305745	0.00864160161251961
ENSMUSG00000024664.4	Fads3	1.0287892572251	0.00000000493698104597905	0.000000290191256612786
ENSMUSG00000036752.4	Tubb4b	1.02786232831055	0.0000000211974076247702	0.00000104253498865392
ENSMUSG00000022829.14	Stxbp5l	1.02747321791075	0.00147453258738078	0.0145978726150697
ENSMUSG00000017774.19	Myo1c	1.02701777223674	0.0000617600442853174	0.00103103462267235
ENSMUSG00000035245.12	Eogt	1.02564537816234	0.0000000573921383426472	0.00000250982725289791
ENSMUSG00000027654.2	Fam83d	1.02266407956946	0.0000000379653983076705	0.00000174903958738209
ENSMUSG00000029772.17	Ahcyl2	1.02192692837918	0.00000000185241888986576	0.000000119712570757575
ENSMUSG00000041180.13	Hectd2	1.02177952215156	0.0000000000160331301468029	0.00000000171105859112555
ENSMUSG00000028125.14	Abca4	1.01844980720049	0.00441439585177458	0.0350874340592878
ENSMUSG00000028341.9	Nr4a3	1.0176908254847	0.0028664088045394	0.0249017926951491
ENSMUSG00000003032.8	Klf4	1.01715926037583	0.00494591051704517	0.0384838154445003
ENSMUSG00000046182.8	Gsg1l	1.01654895704894	0.00452180234219293	0.0357214707949469
ENSMUSG00000028063.15	Lmna	1.01632273580104	0.00000190378590919483	0.0000530438073981049
ENSMUSG00000070348.5	Ccnd1	1.016305977508	0.000268372040758169	0.00358642594163583
ENSMUSG00000022969.13	Il10rb	1.01609254043584	0.000152979171492841	0.00222859137431493
ENSMUSG00000040040.16	Ift88	1.01510317534603	0.00000000289738531613391	0.000000179275716435786
ENSMUSG00000033722.9	BC034090	1.01493347761718	0.0000101016448808723	0.000221712045427823
ENSMUSG00000064179.13	Tnnt1	1.0147013594217	0.00290988661620837	0.0251948314574201
ENSMUSG00000034205.16	Loxl2	1.0135574724366	0.000376769918417499	0.00478207973376056
ENSMUSG00000035686.8	Thrsp	1.01334224364734	0.00209421678045584	0.0194887813589221
ENSMUSG00000022382.14	Wnt7b	1.01210572374427	0.0000191030949043681	0.000379291785680565
ENSMUSG00000037683.14	Armc3	1.01115937482242	0.000371710123694515	0.00473076369133091
ENSMUSG00000063605.5	Ccdc102a	1.0107912550896	0.000112652959273851	0.00171973169127699
ENSMUSG00000066000.12	Zfp979	1.00930218068143	0.00444486874797627	0.035293471474972
ENSMUSG00000038855.10	Itpkb	1.00920407461413	0.0000000640792060024545	0.00000279176540757885
ENSMUSG00000038418.7	Egr1	1.00901795515205	0.00370548789939995	0.0305053701272257
ENSMUSG00000028420.13	Tmem38b	1.00881140302964	0.00614129546068285	0.0455313062118504
ENSMUSG00000094724.7	Rnaset2b	1.00746368553637	0.000101831686012863	0.00157177088391487
ENSMUSG00000107595.1	Gm44441	1.00611439126492	0.00447911227116748	0.0354984687504206
ENSMUSG00000039116.5	Adgrg6	1.00319121655317	0.000420415091208737	0.00523886293356789
ENSMUSG00000034258.4	Flvcr2	0.997833070494057	0.000935678481024887	0.0102056070609676
ENSMUSG00000060572.17	Mfap2	0.996856742283218	0.00267453230591342	0.0235562692249361
ENSMUSG00000085936.7	2610307P16Rik	0.995176422026664	0.00170319400062153	0.0164965896854537
ENSMUSG00000054934.10	Kcnmb4	0.99472957708464	0.00000132997444100898	0.0000388229051067427
ENSMUSG00000032121.9	Tmem218	0.992875353052762	0.000000387532484111647	0.0000133767703899962
ENSMUSG00000049281.16	Scn3b	0.992372831523739	0.00000168439938692135	0.0000477678586152692
ENSMUSG00000027457.15	Snph	0.992343470332835	0.0000109943241116678	0.000238187139257356
ENSMUSG00000033161.10	Atp1a1	0.992295180330901	0.00000000000000209875914113808	0.000000000000508621160610182
ENSMUSG00000026344.9	Lypd1	0.992266591229636	0.0000000110247749325467	0.000000585596778095204
ENSMUSG00000029675.12	Eln	0.991915543130887	0.0000163165891641618	0.000332404069093016
ENSMUSG00000038637.15	Lrrc56	0.991158223014892	0.0000076854987348451	0.000176334445824626
ENSMUSG00000109097.1	Gm29683	0.988978418568483	0.0000256097610724169	0.000489573616556927
ENSMUSG00000030255.13	Sspn	0.988335196764079	0.000265548630101133	0.00355670056378979
ENSMUSG00000071202.4	Ccdc78	0.988211059732524	0.00115242781775733	0.0120445791465069
ENSMUSG00000025510.14	Cd151	0.988049107162115	0.0000000289478844473356	0.00000136607004394982
ENSMUSG00000053964.17	Lgals4	0.986845331705395	0.0025459353967901	0.0226939413817325
ENSMUSG00000083679.1	Gm12892	0.98441447121093	0.0000000116270821973705	0.000000613387907759238
ENSMUSG00000073633.9	Fbxo36	0.980903227263233	0.00000103413154899119	0.000031367758132047
ENSMUSG00000044768.16	D1Ertd622e	0.979725854663407	0.000000194111681882208	0.00000742764519570654
ENSMUSG00000019942.13	Cdk1	0.978936255493543	0.00000234561321149386	0.0000634542922853542
ENSMUSG00000045333.15	Zfp423	0.9788419762531	0.0000528279464232687	0.000902380450467949
ENSMUSG00000032387.15	Rbpms2	0.978639392199027	0.00254415065455183	0.022686724790398
ENSMUSG00000006398.15	Cdc20	0.978599254290702	0.0000319990061343722	0.000594614119581605
ENSMUSG00000041343.19	Ankrd42	0.978494853970611	0.0000028266022973436	0.0000748985221499986
ENSMUSG00000000058.6	Cav2	0.978393208186351	0.00608643477502138	0.0452543640271244
ENSMUSG00000029994.17	Anxa4	0.978327733656593	0.000055577387223822	0.000941053794586768
ENSMUSG00000102319.1	Gm37626	0.977513274551815	0.00167679682816468	0.0162747927439513
ENSMUSG00000024538.7	Ppic	0.976118085896164	0.000000253885761759021	0.00000925807562276429
ENSMUSG00000056531.11	Ccdc18	0.975323782975969	0.0000000729659492305053	0.00000311784107298696
ENSMUSG00000027996.13	Sfrp2	0.97407745509494	0.000858656291503095	0.00949911489387518
ENSMUSG00000000560.9	Gabra2	0.973322965870492	0.000133680692877365	0.00198220606742633
ENSMUSG00000020037.15	Rfx4	0.9723140528687	0.00000000000000370138955773664	0.000000000000844243412360225
ENSMUSG00000026478.14	Lamc1	0.972095442530534	0.00000000000218276005290219	0.000000000283697835926086
ENSMUSG00000050122.18	Vwa3b	0.971433926061057	0.00550529346137095	0.0418290830760272
ENSMUSG00000075324.13	Fign	0.971252562525047	0.000172751123590389	0.00248243044492304
ENSMUSG00000020638.8	Cmpk2	0.970620760270176	0.0000311088266871004	0.00058085622221139
ENSMUSG00000023991.16	Foxp4	0.970520900346793	0.00305667888910827	0.0261639567163738
ENSMUSG00000021760.4	Gpx8	0.970297834178127	0.00000657700968923158	0.000154559727696942
ENSMUSG00000070883.3	Ccdc173	0.970115428588089	0.000000023436787995013	0.00000113595181813329
ENSMUSG00000000167.14	Pih1d2	0.969078962627854	0.0000155065347037438	0.000317849806063965
ENSMUSG00000024805.16	Pcgf5	0.969057202024155	0.000000000735083358403161	0.0000000537789758907218
ENSMUSG00000025647.16	Shisa5	0.968913840933901	0.0000000139649339985845	0.000000721987087726817
ENSMUSG00000049580.12	Tsku	0.968727948255883	0.00000000000351210605670036	0.000000000436947312348309
ENSMUSG00000032402.12	Smad3	0.968006777586815	0.000000000107860200511229	0.00000000939838039286043
ENSMUSG00000007989.7	Fzd3	0.963581256736132	0.0000000000000000000000275725444161477	0.0000000000000000000291579657200762
ENSMUSG00000005107.13	Slc2a9	0.963486199717845	0.00549097772945414	0.0417339421351684
ENSMUSG00000003153.10	Slc2a3	0.962692567479214	0.00000266886976352578	0.0000714513867070509
ENSMUSG00000042216.13	Sgsm1	0.961338203050189	0.0000525386257862156	0.000898973950875762
ENSMUSG00000040812.14	Agbl2	0.960716941316787	0.000556198914336559	0.00661796956499968
ENSMUSG00000023348.11	Trip6	0.958987608367801	0.0000129390631614756	0.000272916867136654
ENSMUSG00000036249.16	Rbm43	0.958008467400725	0.0000669373004713279	0.00109900938282671
ENSMUSG00000067780.3	Pi15	0.957131597872073	0.0000000547228850853337	0.00000242039528804238
ENSMUSG00000022178.11	Ajuba	0.956874476615771	0.000000511707008544668	0.0000169584950908714
ENSMUSG00000092536.2	Gm20501	0.956659752934812	0.00357166969631417	0.0296449859025148
ENSMUSG00000020902.12	Ntn1	0.953512162510128	0.0000168080004825478	0.000341518018538406
ENSMUSG00000028047.11	Thbs3	0.953475120522052	0.00000607590535614209	0.00014542791986692
ENSMUSG00000052105.16	Mtcl1	0.952353280308427	0.0000411230668772281	0.000731294270768703
ENSMUSG00000057176.4	Ccdc189	0.952151723025313	0.0000729156519388624	0.00118794302686109
ENSMUSG00000033278.10	Ptprm	0.950830249562683	0.00000600073245271069	0.000143924784033314
ENSMUSG00000042155.3	Klhl23	0.949258555341991	0.000000138128587226012	0.00000547455124670047
ENSMUSG00000034463.4	Scara3	0.947705703609614	0.00120974501630655	0.0125310408746091
ENSMUSG00000006784.14	Ttc25	0.947637225547338	0.000000198366051388593	0.00000751626414585607
ENSMUSG00000036699.12	Zcchc12	0.946808973874369	0.0000379273734611772	0.000683720473465526
ENSMUSG00000059060.15	Rad51b	0.945886666049718	0.000703680141134288	0.00804477566756226
ENSMUSG00000033066.15	Gas7	0.942467099652379	0.00021550336950131	0.00298789385664362
ENSMUSG00000033361.13	Prrg3	0.94237129206123	0.00000000000808207517882098	0.000000000899662579116125
ENSMUSG00000045257.10	Morn2	0.941571117551761	0.000250073155507852	0.00337680267620677
ENSMUSG00000035640.18	Cbarp	0.937672114036496	0.0000839590846101234	0.00133422684662194
ENSMUSG00000025268.15	Maged2	0.937148262385358	0.000000121835013562649	0.00000490396468950696
ENSMUSG00000057766.13	Ankrd29	0.936804182611444	0.0000368049580252476	0.000668958865982333
ENSMUSG00000040473.15	Cfap69	0.935930734581622	0.00000117580844259826	0.0000349363772886954
ENSMUSG00000001473.6	Tubb6	0.935424477720895	0.000000755507187314625	0.0000239466957941073
ENSMUSG00000021185.16	Dglucy	0.934622982019581	0.00000549022540203714	0.000132637688451084
ENSMUSG00000022428.7	Cby1	0.934129016499658	0.00000104203707928228	0.0000315663966790392
ENSMUSG00000031024.13	St5	0.934035148174817	0.00000085862885437975	0.0000267416335972488
ENSMUSG00000032849.14	Abcc4	0.932971440842459	0.00000033937516725325	0.0000118552000993196
ENSMUSG00000025507.13	Pidd1	0.930610918660317	0.00181043010096311	0.0173331918925542
ENSMUSG00000032902.1	Slc16a1	0.928795741434495	0.000847151122420885	0.00940373947529778
ENSMUSG00000072966.11	Gprasp2	0.9281260123411	0.000000000103990415620636	0.00000000912957365816637
ENSMUSG00000028480.14	Glipr2	0.927541183581953	0.00547891452009785	0.0416998496350474
ENSMUSG00000030966.13	Trim21	0.926930478114204	0.00000695591298616386	0.000162316264416351
ENSMUSG00000030889.14	Vwa3a	0.92678094952514	0.00653754688324633	0.0478741039467189
ENSMUSG00000026224.11	4933407L21Rik	0.926731597133876	0.0000120023553573533	0.000256104578311328
ENSMUSG00000059482.15	2610301B20Rik	0.924997706291978	0.00000000000273774888319709	0.000000000348053157199892
ENSMUSG00000019467.15	Arhgef25	0.924947144358526	0.000000201336205664773	0.00000760322270835898
ENSMUSG00000000325.15	Arvcf	0.92418772403472	0.0000692310940547789	0.00113506793740975
ENSMUSG00000022747.16	St3gal6	0.924098471739914	0.00000267469179650426	0.0000714540152782464
ENSMUSG00000063297.7	Luzp2	0.923323936291948	0.0042107989807774	0.0338157536374823
ENSMUSG00000027811.9	4930579G24Rik	0.923033787805999	0.000149709740981234	0.00218506720447203
ENSMUSG00000024206.14	Rfx2	0.923013498700182	0.00101181747182806	0.0108729484905681
ENSMUSG00000024766.14	Lipo3	0.922965543927643	0.00351435321414647	0.0292841789137241
ENSMUSG00000034573.14	Ptpn13	0.921169161264269	0.000133069396865643	0.00197440020285662
ENSMUSG00000067795.13	4930444P10Rik	0.920807589134689	0.00309321732312394	0.0264086976229279
ENSMUSG00000024778.12	Fas	0.919692791746074	0.00400088832702224	0.0323984221817517
ENSMUSG00000070436.12	Serpinh1	0.918133134913657	0.000000085324058479932	0.00000355746276081652
ENSMUSG00000048458.8	Fam212b	0.918032055080694	0.00000000250910719656297	0.00000015819614885647
ENSMUSG00000031767.13	Nudt7	0.917339353821494	0.00128987096036998	0.0131545110963776
ENSMUSG00000049001.5	Ndnf	0.917137730828681	0.00572313445993456	0.0431320774895943
ENSMUSG00000018593.13	Sparc	0.916269448719013	0.000652222577414373	0.00755675212327957
ENSMUSG00000030020.13	Prickle2	0.915122315225299	0.0000170004675649019	0.000344526026043069
ENSMUSG00000025466.19	Fuom	0.914288850274274	0.00316982829349866	0.0269539675614935
ENSMUSG00000040219.4	Ttc12	0.91218385362002	0.00437109723349003	0.0348027300264016
ENSMUSG00000029386.15	Tctn2	0.911862758857653	0.000000444784040318318	0.0000150405533401245
ENSMUSG00000035455.12	Fignl1	0.909833503880482	0.000000684585724131178	0.0000217878069383199
ENSMUSG00000047407.17	Tgif1	0.90958542057747	0.00000241373593192137	0.0000651456687426343
ENSMUSG00000022591.5	Gm9747	0.909047238785288	0.0046857437632351	0.0368074291564998
ENSMUSG00000007987.12	Ift22	0.908063164089053	0.0000000285496028791609	0.00000135552349180342
ENSMUSG00000004631.15	Sgce	0.907148400016739	0.00000195328403337692	0.0000542281062488234
ENSMUSG00000113626.1	Gm7240	0.90710414078193	0.000339964440462621	0.00438672917768324
ENSMUSG00000024781.15	Lipa	0.90613226425637	0.0000494731937887446	0.000852588039626032
ENSMUSG00000093460.9	Six3os1	0.905958004705934	0.0000169149235098951	0.000343091277644036
ENSMUSG00000036523.16	Greb1	0.904315448668687	0.000351906253869894	0.00452076145570574
ENSMUSG00000051497.15	Kcnj16	0.903927555123507	0.00130143856160987	0.0132333776817542
ENSMUSG00000021614.16	Vcan	0.902673884873887	0.000602560076812309	0.00708008090254463
ENSMUSG00000031357.3	Syap1	0.898969884255763	0.00000000195539346612971	0.000000126017254818581
ENSMUSG00000044033.16	Ccdc141	0.898147082513763	0.000000000000881449017746929	0.000000000124284311502317
ENSMUSG00000053070.5	9230110C19Rik	0.897664338479724	0.00000290351468340719	0.0000766745392843001
ENSMUSG00000020027.18	Socs2	0.896892197869505	0.0000000566141558441945	0.00000248046767554649
ENSMUSG00000026728.9	Vim	0.896570829754264	0.00000000000000000981777151835874	0.00000000000000393811128232097
ENSMUSG00000045659.18	Plekha7	0.896474426973223	0.0000338356766936864	0.000622774539777385
ENSMUSG00000034906.15	Ncaph	0.893561683135389	0.00000396702266027009	0.00010108738465628
ENSMUSG00000031827.13	Cotl1	0.892698037722772	0.0000000672537015181053	0.00000290288936144475
ENSMUSG00000022519.13	Srl	0.891659217432623	0.00000000268352825387107	0.000000167828722651372
ENSMUSG00000004902.7	Slc25a18	0.890459915328248	0.00000000528145475460886	0.000000305654340462625
ENSMUSG00000033420.12	Antxr1	0.887580521786036	0.0000050400825191085	0.000123532886468317
ENSMUSG00000061758.13	Akr1b10	0.887565635113246	0.0000000108080486593089	0.000000575398746130027
ENSMUSG00000025545.10	Clybl	0.886302286414543	0.00121462674313092	0.0125592405239738
ENSMUSG00000075254.11	Heg1	0.886212363421624	0.0000498989415154315	0.000859288582055155
ENSMUSG00000031557.16	Plekha2	0.886061889891534	0.0000000287328222975553	0.00000135983104179802
ENSMUSG00000046204.14	Pnma2	0.885517852421188	0.0000248430169140858	0.000477663461575377
ENSMUSG00000022912.8	Pros1	0.884428414957535	0.0000000000901368300652748	0.0000000080966538666742
ENSMUSG00000021665.9	Hexb	0.884349466662733	0.00000456209708143693	0.000113653177062106
ENSMUSG00000031347.12	Cetn2	0.883327400769295	0.00000000000280101213997218	0.000000000354160583893765
ENSMUSG00000074634.12	Tmem267	0.882754779549873	0.0000198863157056105	0.000392273152128966
ENSMUSG00000110411.1	Gm45457	0.882527602922252	0.00679047941766018	0.049353484427324
ENSMUSG00000036533.8	Cdc42ep3	0.881450707243789	0.00426298628308216	0.0341626610581379
ENSMUSG00000047361.16	Gm973	0.881381153245662	0.000190361455321409	0.00268898558473138
ENSMUSG00000020627.10	Klhl29	0.879986231056622	0.0014718061595736	0.0145832922923679
ENSMUSG00000047757.16	Fancb	0.879621404069744	0.00210469756032492	0.0195628400882778
ENSMUSG00000015133.17	Lrrk1	0.878989896508677	0.000458190272384602	0.00563414201217112
ENSMUSG00000016128.14	Stard13	0.878242501060729	0.00000000114299361986032	0.0000000782110193119131
ENSMUSG00000053898.12	Ech1	0.878082453731522	0.000000071281168758903	0.00000306535377296835
ENSMUSG00000020415.16	Pttg1	0.876889669436083	0.0000027862317638868	0.0000740819222706587
ENSMUSG00000032348.6	Gsta4	0.875744344469017	0.00000981389457938842	0.000216622635094375
ENSMUSG00000020439.17	Smtn	0.874801750504635	0.00158785913419466	0.0155740062213486
ENSMUSG00000025780.7	Itih5	0.873621756058415	0.00175441658801655	0.0169082443745672
ENSMUSG00000031207.16	Msn	0.871860073436129	0.000000305993430836892	0.0000108686063640004
ENSMUSG00000029130.12	Rnf32	0.871761339953832	0.000000487171107664573	0.000016284534223874
ENSMUSG00000025402.12	Nab2	0.870436468644884	0.000023318583783382	0.000451712615920385
ENSMUSG00000024308.14	Tapbp	0.869183283690011	0.0000000000364699505361538	0.00000000362595469753683
ENSMUSG00000037940.17	Inpp4b	0.86905709349726	0.00275186579451569	0.0241047280532408
ENSMUSG00000028367.5	Txn1	0.86882708293632	0.000000114656963713366	0.00000466345150488016
ENSMUSG00000097834.2	Gm26911	0.868681128623463	0.00561922754174791	0.0425557710803272
ENSMUSG00000032374.14	Plod2	0.868544673753724	0.000128925356795312	0.00192519154418674
ENSMUSG00000051220.2	Ercc6l	0.866068180104497	0.000470930161543743	0.00575732538534692
ENSMUSG00000072949.6	Acot1	0.865314175772831	0.0000000730377556319749	0.00000311784107298696
ENSMUSG00000032265.14	Fam46a	0.864670804510107	0.00216398623926222	0.019970305377404
ENSMUSG00000045348.16	Nyap1	0.864556168190987	0.00558843919950229	0.0423639745768722
ENSMUSG00000043252.8	Tmem64	0.864097621304154	0.000000000184267765375079	0.0000000153655539836961
ENSMUSG00000042784.9	Muc1	0.863954068776903	0.00594767231031219	0.0445176431426928
ENSMUSG00000029790.16	Cep41	0.863092220831402	0.00000197575684067947	0.0000547214082123905
ENSMUSG00000049396.6	Gemin4	0.861120553305703	0.00276003797135029	0.0241581201668414
ENSMUSG00000029309.7	Sparcl1	0.858041521617324	0.0042880918898552	0.0343298203088373
ENSMUSG00000028360.9	Slc44a5	0.857832459362085	0.000411312802426439	0.00513920104642916
ENSMUSG00000026730.12	Pter	0.856629760023882	0.000735054997733643	0.00833295714856021
ENSMUSG00000075273.4	Ttc30b	0.855358276335621	0.0000000142781862279571	0.00000073329360395899
ENSMUSG00000032394.6	Igdcc3	0.855259856246842	0.000313151472535268	0.00408746380758133
ENSMUSG00000045671.17	Spred2	0.852611598426773	0.00153467465241307	0.0151096935202666
ENSMUSG00000074825.4	Itpripl1	0.851711593041228	0.000125779851801494	0.00188426803101208
ENSMUSG00000052911.9	Lamb2	0.851628136365246	0.00000491708331884848	0.000121053908373555
ENSMUSG00000071550.13	Cfap44	0.850939529062873	0.000217912238836052	0.00301163278882215
ENSMUSG00000049551.2	Fzd9	0.850328242382469	0.000215856397727168	0.00299100601138926
ENSMUSG00000055980.2	Irs1	0.849382418451961	0.0000255689140804586	0.000489194725396274
ENSMUSG00000074771.10	Ankef1	0.849317968519071	0.00365101501305226	0.0301315588076129
ENSMUSG00000027496.15	Aurka	0.848315478203467	0.000322733145857404	0.00418761106434608
ENSMUSG00000051427.14	Ccdc157	0.847449101420731	0.000000428922625665421	0.0000146103731860996
ENSMUSG00000026249.10	Serpine2	0.846971492350639	0.00000000819275500155951	0.000000453820107407814
ENSMUSG00000056947.5	Mab21l1	0.846741644500078	0.0018787725627148	0.0178642693825496
ENSMUSG00000028399.18	Ptprd	0.844509161319155	0.00348493237981128	0.0290911201350231
ENSMUSG00000033029.12	1700088E04Rik	0.844071209901317	0.000000202419218794577	0.00000762019923180556
ENSMUSG00000026142.15	Rhbdd1	0.842335714382358	0.000000593941223260906	0.0000192184180238734
ENSMUSG00000079330.8	Lemd1	0.840329261693006	0.00136280327274213	0.0136994822218622
ENSMUSG00000024299.16	Adamts10	0.840058775941402	0.000000320835423302787	0.0000113094486714232
ENSMUSG00000044647.16	Csrnp3	0.83884773657649	0.000149554736497795	0.0021841751064791
ENSMUSG00000033276.18	Stk36	0.8387676161846	0.000120921639521666	0.00182559503145461
ENSMUSG00000051048.17	P4ha3	0.838470072404939	0.00527943434995136	0.0405153885967662
ENSMUSG00000028621.17	Cyb5rl	0.838231932975317	0.000942754782409873	0.0102683473842536
ENSMUSG00000029781.7	Fkbp9	0.838182355166755	0.0000152850216783509	0.000313862338346721
ENSMUSG00000040451.17	Sgms1	0.836623382937196	0.000000325607357908892	0.000011460295282527
ENSMUSG00000022364.14	Tbc1d31	0.835753179763651	0.00000000000102465058714867	0.000000000141895808988178
ENSMUSG00000021591.8	Glrx	0.832873452314023	0.0000133389110370733	0.000279576365114875
ENSMUSG00000035275.14	Raver2	0.832391858820829	0.0000110282075380258	0.000238670928718298
ENSMUSG00000056091.12	St3gal5	0.832383030321742	0.000264545743231527	0.00354939833695587
ENSMUSG00000022661.14	Cd200	0.832372999932537	0.00292137741575814	0.0252661135976257
ENSMUSG00000050912.15	Tmem123	0.831653366506908	0.00000150506666952426	0.0000434433946234267
ENSMUSG00000022122.15	Ednrb	0.82966815257716	0.00000698613099663968	0.000162695032669492
ENSMUSG00000047557.2	Lxn	0.828228982965624	0.000000858265183763556	0.0000267416335972488
ENSMUSG00000002265.16	Peg3	0.826401729964421	0.000010091422190326	0.00022169682460617
ENSMUSG00000020029.6	Nudt4	0.826254346613862	0.0000000490182981497951	0.00000220156507037641
ENSMUSG00000031274.16	Col4a5	0.823925788257376	0.0000140450052962658	0.000291747364480021
ENSMUSG00000023909.3	Paqr4	0.821654916317076	0.0000000442333148367661	0.00000200601962900071
ENSMUSG00000021209.12	Ppp4r4	0.820104936236037	0.002113698665318	0.0196308181431629
ENSMUSG00000048022.11	Tmem229a	0.819083695892612	0.0000423736873661465	0.000749119054145318
ENSMUSG00000048478.7	Spata33	0.818438542559512	0.0000514554643620652	0.000882825500282778
ENSMUSG00000038539.15	Atf5	0.818184537674859	0.00289940388542864	0.0251534590991693
ENSMUSG00000024666.5	Tmem138	0.81559550238297	0.0000766685185973187	0.0012403985293231
ENSMUSG00000047205.12	Dusp18	0.815201193586421	0.000000400691599723258	0.0000137900740644402
ENSMUSG00000037447.16	Arid5a	0.814828817120582	0.00106268496576573	0.011294365339671
ENSMUSG00000038022.11	Mindy4	0.814776656556438	0.00000212521882394307	0.0000580319435904173
ENSMUSG00000004085.14	Map3k20	0.814437333066949	0.0000000507843485365359	0.00000227211128596636
ENSMUSG00000031824.15	6430548M08Rik	0.8140799767306	0.0000018383134741317	0.0000514656171757172
ENSMUSG00000030867.7	Plk1	0.814015810149045	0.00543902593856146	0.0415426587198399
ENSMUSG00000032431.6	Crtap	0.813274168859264	0.00290078361328481	0.0251534590991693
ENSMUSG00000022972.9	1110004E09Rik	0.813015344110638	0.00000000000540848394157015	0.000000000619844231037584
ENSMUSG00000044566.15	Cage1	0.812535138244995	0.000248923279957568	0.00336502039989123
ENSMUSG00000038020.5	Rapgefl1	0.810630029686215	0.00256855003076544	0.0228547046190596
ENSMUSG00000035305.5	Ror1	0.808842172857121	0.00213944675428531	0.019798818113941
ENSMUSG00000034303.7	Ccdc15	0.808580424093559	0.0000072497639458031	0.000166830621364104
ENSMUSG00000092035.8	Peg10	0.807918328616615	0.000722285084192198	0.00823320062897182
ENSMUSG00000049122.17	Frmd3	0.807430242870243	0.0000559005062708032	0.000944462802026316
ENSMUSG00000044252.17	Osbpl1a	0.806994919847043	0.000000182033208006629	0.00000704659331825995
ENSMUSG00000115049.1	AC113178.1	0.803933626665808	0.00462044638981188	0.0363895346171203
ENSMUSG00000036214.14	Znrd1as	0.802499016752523	0.000248836910722284	0.00336502039989123
ENSMUSG00000024754.12	Tmem2	0.801084183427114	0.000077638233425737	0.00125260298242009
ENSMUSG00000042210.17	Abhd14a	0.799950736342891	0.00000784864605947578	0.000179900246870644
ENSMUSG00000038368.16	Focad	0.799698292402278	0.0000000255174512783868	0.00000122785755838135
ENSMUSG00000059970.7	Hspa2	0.799259386577369	0.00205344871188551	0.0191938466380138
ENSMUSG00000035228.15	Ccdc106	0.798203955379485	0.00217093056938027	0.020011908498734
ENSMUSG00000034059.13	Ypel4	0.796900699783919	0.0000112894450124889	0.000243644655116469
ENSMUSG00000033436.13	Armcx2	0.796570092739143	0.0000000000566619066099578	0.00000000526561461094739
ENSMUSG00000017724.14	Etv4	0.794673027457882	0.00620509128678488	0.0459164913444816
ENSMUSG00000032965.10	Ift57	0.793866054111342	0.0000113133264290205	0.000243933771428324
ENSMUSG00000024617.16	Camk2a	0.793543037083169	0.0003633073152761	0.00463817328917251
ENSMUSG00000032400.17	Zwilch	0.791490630721364	0.00000219815291033635	0.0000598128976128364
ENSMUSG00000037594.11	BC022687	0.790638517825642	0.00427765903104778	0.0342580851488216
ENSMUSG00000034659.14	Tmem109	0.790551416135048	0.000361084757246361	0.00461319982280976
ENSMUSG00000017466.9	Timp2	0.786904514082459	0.000167893704916875	0.00242310610725253
ENSMUSG00000048027.7	Rgmb	0.786644995349505	0.00103400217833988	0.0110660237623285
ENSMUSG00000043391.9	2510009E07Rik	0.786538102319468	0.00000186969727828192	0.0000521564834283321
ENSMUSG00000041431.16	Ccnb1	0.78652689225745	0.00160384814812199	0.0156779525907807
ENSMUSG00000044783.16	Hjurp	0.784123036943108	0.00290299798789334	0.0251632817393214
ENSMUSG00000039007.10	Cpq	0.784057689620079	0.000655107605057621	0.00758262608540574
ENSMUSG00000022758.12	P2rx6	0.784029889095985	0.00227040381783347	0.0206735596171803
ENSMUSG00000028763.17	Hspg2	0.782574523083417	0.000318726326943649	0.00414023897059967
ENSMUSG00000043065.12	Spice1	0.78076488246546	0.000000000523074026052327	0.000000039382903611998
ENSMUSG00000036275.13	9530068E07Rik	0.77990162337066	0.00000000000520359787643128	0.000000000604442370723601
ENSMUSG00000097187.1	Gm19426	0.779536128980833	0.00281171955041243	0.0245130556746318
ENSMUSG00000037031.10	Tspan15	0.779063409733494	0.0000871581222450061	0.00137660129940941
ENSMUSG00000055639.16	Dach1	0.778989737405821	0.00329670652256563	0.0278496286301705
ENSMUSG00000041703.7	Zic5	0.778333295666665	0.00364696936766027	0.0301088510782882
ENSMUSG00000055945.7	Prr18	0.778289738380166	0.000649677786943124	0.00753101829259182
ENSMUSG00000042680.7	Garem1	0.778268422878235	0.000201149801387483	0.0028140409676968
ENSMUSG00000037552.17	Plekhg2	0.776768496838864	0.0000795032679861024	0.00127561622737701
ENSMUSG00000036273.15	Lrrk2	0.775368491450017	0.0000739713314676335	0.0012017758565604
ENSMUSG00000024420.8	Zfp521	0.774767063823167	0.000000531090659925032	0.0000175259917775261
ENSMUSG00000036502.14	Tmem255a	0.774318816780269	0.00671448329067706	0.0489540751355693
ENSMUSG00000072680.11	Tmem254c	0.773311019110117	0.0000360453405143689	0.000656691344609861
ENSMUSG00000031023.5	Akip1	0.77293732580902	0.00022408421329797	0.00308480427359601
ENSMUSG00000028678.13	Kif2c	0.772798786129214	0.00373780286325072	0.0306931437550326
ENSMUSG00000025092.6	Hspa12a	0.772186705449216	0.00250247264632006	0.0223923177371678
ENSMUSG00000016382.15	Pls3	0.770029604056052	0.0000200828767988713	0.000395620769454481
ENSMUSG00000019039.13	Dalrd3	0.768695276301468	0.000000159694406692536	0.00000626524514620883
ENSMUSG00000006567.11	Atp7b	0.768408536332764	0.00134589645202406	0.0136022071921545
ENSMUSG00000040312.14	Cchcr1	0.768129648024734	0.000170658007604818	0.00245842634484588
ENSMUSG00000023169.14	Slc38a1	0.768082345808838	0.0000000000700436446655972	0.00000000639045252213773
ENSMUSG00000069135.11	Fgfr1op	0.767034268564818	0.00000000000139603175888114	0.000000000188829528316103
ENSMUSG00000028637.15	Ccdc30	0.76560978442	0.0000000481129540202822	0.0000021650829309127
ENSMUSG00000025742.5	Prps2	0.765419976951125	0.00000000520240908223872	0.000000302585118245709
ENSMUSG00000003779.15	Kif20a	0.764297924071446	0.00126076927071431	0.0129271913103431
ENSMUSG00000056258.9	Kcnq3	0.763408568495541	0.00327760218997116	0.027718435096212
ENSMUSG00000009647.13	Mcu	0.763328236789848	0.00027506804084141	0.00366311274766766
ENSMUSG00000019359.14	Gdpd2	0.763142135774239	0.00218224634115647	0.0200940515900239
ENSMUSG00000002274.12	Metrn	0.763087039180894	0.000110512489886986	0.00169038335122994
ENSMUSG00000049488.14	Tmem67	0.762569178005172	0.00000000974379383654568	0.0000005284134349819
ENSMUSG00000033446.7	Lpar6	0.762453227910559	0.00000351465123366707	0.0000912593314188218
ENSMUSG00000027803.14	Wwtr1	0.762425945371691	0.000000000537159885561857	0.0000000403129830245052
ENSMUSG00000052031.7	Tagap1	0.762350301812789	0.0000000000531548033250269	0.0000000050270182900681
ENSMUSG00000040322.10	Slc25a24	0.762030671289452	0.000268077509320673	0.00358642594163583
ENSMUSG00000022802.2	Lmln	0.758927520812442	0.000510415173737913	0.00614320176772506
ENSMUSG00000019845.8	Tube1	0.757774219191942	0.000225810737449202	0.00310306367794193
ENSMUSG00000021013.16	Ttc8	0.756830989190699	0.0000145594936376578	0.000301090328426763
ENSMUSG00000028576.12	Ift74	0.755310096407601	0.0000000234223702019013	0.00000113595181813329
ENSMUSG00000050271.12	Prag1	0.754353696923872	0.0000639651589179246	0.0010597265887734
ENSMUSG00000006373.10	Pgrmc1	0.75399132881563	0.000000000867518352523411	0.0000000622926372575838
ENSMUSG00000039298.16	Cdk5rap2	0.752678231133596	0.0000000000000000000297225728388888	0.0000000000000000216092392842733
ENSMUSG00000030770.15	Parva	0.752598806468917	0.00000000000640056660871249	0.000000000726386254398517
ENSMUSG00000010660.3	Plcd1	0.752467263467809	0.000706605210286276	0.00807028483913118
ENSMUSG00000032507.15	Fbxl2	0.750816898570281	0.000557012213578422	0.00662181356612263
ENSMUSG00000102697.1	Pcdhac2	0.750747960277691	0.00514606104870981	0.0398251755043987
ENSMUSG00000041688.16	Amot	0.750254623543256	0.0000000000000297264135263433	0.00000000000557729847330949
ENSMUSG00000055452.6	Gm7353	0.749149377385389	0.00000000270561235051453	0.000000168305003568772
ENSMUSG00000041141.7	Pnmal1	0.749110009949751	0.00423875822534918	0.0339933506076348
ENSMUSG00000038390.11	Gpr162	0.748917558384278	0.000901052247382942	0.00986957652324112
ENSMUSG00000002808.7	Epdr1	0.74813848953385	0.000000111774771558949	0.00000456217554441922
ENSMUSG00000039530.17	Tusc3	0.74709961127622	0.00000318707790990797	0.0000834992878085686
ENSMUSG00000030086.16	Chchd6	0.746376082408385	0.0000257566253489853	0.000491574050225056
ENSMUSG00000029119.9	Man2b2	0.746170888923284	0.0000137083582165396	0.000285775048304475
ENSMUSG00000020841.5	Cpd	0.745795983031748	0.0000000171585812612944	0.000000860332743629341
ENSMUSG00000055567.18	Unc80	0.745017644787868	0.00127444842569368	0.0130387170728951
ENSMUSG00000031099.16	Smarca1	0.743988322629781	0.0000103577517827546	0.000226265817113413
ENSMUSG00000049288.4	Lix1l	0.743125592475454	0.00000000542418572626731	0.000000312360596340616
ENSMUSG00000071856.10	Mcc	0.742933486486003	0.0000000461492348097477	0.00000208074020900927
ENSMUSG00000029703.10	Lrwd1	0.741481814394109	0.0000534452245375842	0.000910918057777946
ENSMUSG00000021814.17	Anxa7	0.74103129178824	0.00273107525265794	0.0239406427102815
ENSMUSG00000028413.13	B4galt1	0.740422573919503	0.0044368393077802	0.0352417434262569
ENSMUSG00000115317.1	AC139845.1	0.739992026640169	0.00611484177030907	0.045378562611241
ENSMUSG00000003518.13	Dusp3	0.738227616601389	0.000211605219449807	0.00294261532008353
ENSMUSG00000031328.15	Flna	0.737764128522005	0.00000000000000365349440916872	0.000000000000841569776527824
ENSMUSG00000032220.10	Myo1e	0.737384614201463	0.0000640206255974246	0.0010597265887734
ENSMUSG00000025743.14	Sdc3	0.737077144113849	0.00011506464280235	0.00174851660012846
ENSMUSG00000005973.6	Rcn1	0.735514012366972	0.00000111762019583687	0.0000333779638718161
ENSMUSG00000063145.10	Bbs5	0.733903168655322	0.0000274571645207746	0.00052058947993824
ENSMUSG00000030641.10	Ddias	0.733888931506737	0.00013513221986532	0.00200245292685775
ENSMUSG00000027326.13	Knl1	0.732816207789351	0.00124057894979812	0.0127708271093156
ENSMUSG00000020105.9	Lrig3	0.730885493126774	0.000287359770550545	0.00380502280128539
ENSMUSG00000029463.5	Fam216a	0.729999263343244	0.00000450397315327583	0.000112671973560174
ENSMUSG00000026158.11	Ogfrl1	0.729876428942445	0.00000902757586626276	0.000202308811266794
ENSMUSG00000037544.14	Dlgap5	0.729873942175832	0.000390664630657798	0.00493153154218864
ENSMUSG00000027864.9	Ptgfrn	0.728979027248794	0.000303366271903291	0.00398521531102771
ENSMUSG00000029710.15	Ephb4	0.72886249981211	0.0009685108786677	0.0104830677001002
ENSMUSG00000024660.8	Incenp	0.728587745427381	0.00103122941423818	0.0110458344025098
ENSMUSG00000050730.17	Arhgap42	0.728163837321798	0.00000446989643638728	0.000112302527637743
ENSMUSG00000032763.11	Ilvbl	0.727837958186045	0.000450253386688214	0.0055658592323878
ENSMUSG00000001175.14	Calm1	0.727220505744208	0.00000000127580070868897	0.0000000855374740278067
ENSMUSG00000020564.17	Atxn7l1	0.726676846807365	0.00214707890365829	0.0198457650749345
ENSMUSG00000030319.8	Cand2	0.726272934836798	0.0000309170739482686	0.000578203959329959
ENSMUSG00000035206.10	Sppl2b	0.724133591310028	0.00000416534301740015	0.000105241428055997
ENSMUSG00000031483.8	Erlin2	0.723557922478238	0.0000000410713334749664	0.00000188466385265304
ENSMUSG00000020319.9	Wdpcp	0.722006976607423	0.0000553463739486547	0.000939192844577281
ENSMUSG00000090035.3	Galnt4	0.721966649871918	0.0000942834655326498	0.00147313957395373
ENSMUSG00000039187.16	Fanci	0.721849198943624	0.0000511197808788763	0.000878361670714223
ENSMUSG00000078970.5	Wdr92	0.719701297239802	0.0000240490551583659	0.000463547032526416
ENSMUSG00000031451.6	Gas6	0.717858880819767	0.000595668616657681	0.00701327447699441
ENSMUSG00000025232.8	Hexa	0.717838024938434	0.0000121075199409571	0.000257950047093742
ENSMUSG00000030654.9	Arl6ip1	0.717354266997757	0.00000118044009841203	0.0000350292587876987
ENSMUSG00000071252.6	2210408I21Rik	0.717343107157365	0.000000593448573966712	0.0000192184180238734
ENSMUSG00000073856.11	Iqck	0.716923413659878	0.000647776895938235	0.00751647355810626
ENSMUSG00000039286.12	Fndc3b	0.714979483289664	0.0000000212405581182875	0.00000104253498865392
ENSMUSG00000020432.12	Tcn2	0.714477520740584	0.00000161856900623539	0.0000462604520025384
ENSMUSG00000038388.14	Mpp6	0.714269160549272	0.0000017423246556522	0.000048955535161532
ENSMUSG00000054263.12	Lifr	0.713869639491333	0.0000190539984465887	0.000379291785680565
ENSMUSG00000027778.15	Ift80	0.713688040204208	0.0000000000876669179791646	0.0000000079360733337948
ENSMUSG00000053702.16	Nebl	0.710399692041414	0.00485792527409904	0.0379515216594742
ENSMUSG00000030930.14	Chst15	0.709449913569016	0.00342569783014654	0.0287306633087092
ENSMUSG00000062098.11	Btbd3	0.708796406291683	0.0000829016818299043	0.00132012842421131
ENSMUSG00000051339.10	2900026A02Rik	0.708430067523402	0.00000368497378406902	0.0000951508491524593
ENSMUSG00000066643.12	Wdr35	0.708329755759165	0.00000000230484654250943	0.000000146910287154745
ENSMUSG00000102205.1	9430092D12Rik	0.707762013234005	0.00398449283849035	0.0322945629395114
ENSMUSG00000020142.12	Slc1a4	0.706740807743308	0.0000666555366264196	0.00109515611554636
ENSMUSG00000027165.16	B230118H07Rik	0.706627622852988	0.00000121494921627464	0.0000358702963409003
ENSMUSG00000032418.15	Me1	0.706324932135821	0.0000153215664141006	0.000314335310955953
ENSMUSG00000015542.17	Nat9	0.704884290243891	0.000218078806573748	0.00301163278882215
ENSMUSG00000049536.5	Tceal1	0.704435797804067	0.00575058119323006	0.0432968516053389
ENSMUSG00000032482.9	Cspg5	0.703725755039366	0.000000603101040759696	0.0000194877023795477
ENSMUSG00000047045.17	Tmem164	0.70332881496123	0.0000377222880804642	0.000680976496048839
ENSMUSG00000019856.14	Fam184a	0.702942517145465	0.000000281495988454173	0.0000101064879188061
ENSMUSG00000010095.13	Slc3a2	0.702445932513704	0.000045965424165464	0.000799839635908392
ENSMUSG00000029049.14	Morn1	0.702409068193098	0.0000825086899213954	0.00131567146745803
ENSMUSG00000054619.6	Mettl7a1	0.699313577735257	0.000958019347066737	0.0104102382575935
ENSMUSG00000039137.18	Whrn	0.69901538234952	0.00601918008396257	0.0449410220325382
ENSMUSG00000026586.16	Prrx1	0.696484077265767	0.00339930947844757	0.0285299188369707
ENSMUSG00000041035.8	Gm17018	0.696211126181844	0.00000917450634292566	0.000205038318989592
ENSMUSG00000021585.9	Cast	0.69585965499008	0.000188545744647027	0.00267144747211515
ENSMUSG00000026664.7	Phyh	0.694903197816917	0.00000507162893064425	0.000124070922262291
ENSMUSG00000029206.13	Nsun7	0.693457720884418	0.00651516685377035	0.0477788842143704
ENSMUSG00000025857.10	Dnaaf5	0.693193468277537	0.00397636128036236	0.0322545804591361
ENSMUSG00000019818.15	Cd164	0.691804953694294	0.0000000522809170485091	0.00000233010638914476
ENSMUSG00000015189.12	Casd1	0.6912675643857	0.00000375187121549428	0.0000964500373795297
ENSMUSG00000052407.16	Ccdc171	0.690944635431966	0.00000219537223139135	0.0000598071837977984
ENSMUSG00000019894.14	Slc6a15	0.690740812377585	0.00278549608590682	0.0243260384529362
ENSMUSG00000048285.9	Frmd6	0.690389874251167	0.00000964018816347584	0.000213599026307872
ENSMUSG00000040037.13	Negr1	0.689467665384845	0.0000478577723136742	0.000827199905555445
ENSMUSG00000008730.17	Hipk1	0.689421660784605	0.00000000000092164710917797	0.000000000129169397560394
ENSMUSG00000038984.4	Tspyl5	0.689007145226627	0.0000377295810619795	0.000680976496048839
ENSMUSG00000059401.13	Mamld1	0.68768807154429	0.000727745800419942	0.00827517402090418
ENSMUSG00000028005.13	Gucy1b3	0.686573256312893	0.000365369103792588	0.00466025888143342
ENSMUSG00000047221.5	Fam185a	0.686564245560088	0.000029099059322497	0.000547283439885119
ENSMUSG00000024098.5	Twsg1	0.686053591988037	0.0000000000123812286370938	0.00000000134602469271956
ENSMUSG00000001270.9	Ckb	0.684346692175339	0.00000946056021112894	0.000210219611568209
ENSMUSG00000041961.14	Znrf3	0.683736518313991	0.0000000157779740508905	0.000000803226622087455
ENSMUSG00000104388.1	Gm37033	0.683507826523383	0.00142880917934435	0.0142482835651291
ENSMUSG00000031428.11	Zcchc18	0.682566354942861	0.000197061299624381	0.00276849706265775
ENSMUSG00000037419.9	Endod1	0.682555126101716	0.000694683487448884	0.00794973503959581
ENSMUSG00000039611.2	Tmem246	0.681699479775201	0.00002991516609442	0.000560818967918358
ENSMUSG00000000266.11	Mid2	0.681663512369842	0.00000432187371114161	0.000108936502589068
ENSMUSG00000018340.13	Anxa6	0.681177808790367	0.000247905377921992	0.0033590673368405
ENSMUSG00000001761.7	Smo	0.6810989893985	0.00000105545660588584	0.0000319313367177298
ENSMUSG00000022833.6	Ccdc14	0.680846735065658	0.00000122189103713225	0.0000360295246880631
ENSMUSG00000054469.13	Lclat1	0.680729691081078	0.00000970044315738987	0.000214525484844748
ENSMUSG00000032109.15	Nlrx1	0.679381946210613	0.00306520159203686	0.0262272581974025
ENSMUSG00000063558.4	Aox1	0.679177967062569	0.0056430577149104	0.0426390833833681
ENSMUSG00000044968.16	Napepld	0.678269532916333	0.00135686110827573	0.0136655297333484
ENSMUSG00000016526.8	Dyrk3	0.678167534551657	0.00418877825147195	0.0336970698549429
ENSMUSG00000029094.12	Afap1	0.67780287639427	0.00000016313970227083	0.00000636819659954842
ENSMUSG00000022723.15	Crybg3	0.677394948344926	0.0000329130520025128	0.000608682158059189
ENSMUSG00000024187.14	Fam234a	0.677205718534156	0.000000001561729445691	0.00000010322055555114
ENSMUSG00000042616.8	Oscp1	0.676820884255708	0.000026266610679377	0.000500485419701643
ENSMUSG00000030519.14	Apba2	0.676185293965608	0.000443701596954022	0.0054966547673777
ENSMUSG00000030986.13	Dhx32	0.674337933563024	0.00000196220892273792	0.0000544109542163263
ENSMUSG00000057069.7	Ero1lb	0.674272380109707	0.0000139138543195773	0.000289281341148316
ENSMUSG00000079834.2	Tmlhe	0.67397863892606	0.00144680243771267	0.0143968600142794
ENSMUSG00000021127.7	Zfp36l1	0.673648432755408	0.000397930784113069	0.00499884432634479
ENSMUSG00000025289.15	Prdx4	0.668136443146224	0.000135654909517237	0.00200508987923667
ENSMUSG00000041779.5	Tram2	0.667982950508645	0.00446907397467966	0.0354493712993257
ENSMUSG00000036403.15	Cep135	0.665559024868822	0.000000682710683182096	0.000021757895951002
ENSMUSG00000022987.11	Zfp641	0.664976656169532	0.0038574489975033	0.0314558538124481
ENSMUSG00000024352.11	Spata24	0.663484495777058	0.00087892760099806	0.00969111404607576
ENSMUSG00000020175.14	Rab36	0.662129913975442	0.000345509452782889	0.0044517308313299
ENSMUSG00000068740.13	Celsr2	0.661805035390886	0.0000789245899754278	0.00127071320815109
ENSMUSG00000031821.11	Gins2	0.661752579988233	0.00130062614489105	0.0132308995456451
ENSMUSG00000034156.16	Tspoap1	0.660378949416222	0.00249949387495055	0.0223828810626345
ENSMUSG00000035637.14	Grhpr	0.659865160615573	0.00215741135738033	0.0199333499719831
ENSMUSG00000026672.11	Optn	0.659458415886909	0.0000562613222201901	0.000948492508299074
ENSMUSG00000062031.13	Pgghg	0.658979689123131	0.00521995334488956	0.0401860405588536
ENSMUSG00000026578.6	Ccdc181	0.656450312583769	0.00000792238479264892	0.000181233315831836
ENSMUSG00000046727.12	Cystm1	0.655456709733942	0.000314737818860881	0.00410217106767417
ENSMUSG00000054555.11	Adam12	0.655410819262243	0.00168110139228019	0.0163097680948284
ENSMUSG00000074925.3	Ptar1	0.654937810535815	0.000480248399670199	0.00585279152348202
ENSMUSG00000106951.1	5930430L01Rik	0.653110091361669	0.00511522724868293	0.0396685873135361
ENSMUSG00000091562.3	Crybg3	0.652772355198313	0.00624673704288876	0.0461659267162665
ENSMUSG00000074358.9	Ccdc61	0.652509093930777	0.00302704987037754	0.0259485317738885
ENSMUSG00000020326.7	Ccng1	0.651534205652671	0.0000117189600322028	0.000251051201794841
ENSMUSG00000030704.14	Rab6a	0.6509582784691	0.000000588328897198321	0.0000191347409876437
ENSMUSG00000036766.12	Dner	0.650708861172729	0.000180244452620443	0.00257579065737998
ENSMUSG00000042523.12	Dnal1	0.650603981466468	0.000000219327471397305	0.00000812524462111195
ENSMUSG00000071398.8	2410004P03Rik	0.649066756026749	0.00552461510954003	0.0419621843040969
ENSMUSG00000109178.1	Gm3257	0.64748737559928	0.0060693961165977	0.0452130376255743
ENSMUSG00000029470.15	P2rx4	0.647323749624751	0.000892151589962396	0.00979052204739394
ENSMUSG00000034707.7	Gns	0.645536933093353	0.000000000000109263168416019	0.0000000000179014620647795
ENSMUSG00000037474.13	Dtl	0.644778525639073	0.00247896978627735	0.0222333199991298
ENSMUSG00000016528.10	Mapkapk2	0.644155108611086	0.0000000164445490101645	0.000000829896817183247
ENSMUSG00000025921.7	Rdh10	0.644073925311126	0.000594789038564789	0.00700646429478978
ENSMUSG00000004891.16	Nes	0.641112376215728	0.000348288707755024	0.00447923537087929
ENSMUSG00000020589.17	Fam49a	0.640786089051514	0.000000371156574788334	0.0000128687894373332
ENSMUSG00000027276.7	Jag1	0.640552246810979	0.000441665154913797	0.00547434194409669
ENSMUSG00000028494.12	Plin2	0.639345319734032	0.000670781281436796	0.00772581574546431
ENSMUSG00000056832.14	Ttc26	0.639332595065049	0.00000610397614260878	0.000145949645383138
ENSMUSG00000037410.13	Tbc1d2b	0.638209032233465	0.00000341984434326888	0.0000889962848390946
ENSMUSG00000026342.10	Slc35f5	0.638081614553946	0.00000987352150613961	0.000217732206483733
ENSMUSG00000041891.15	Lman1	0.637991890956604	0.00000918610007454878	0.000205100401376562
ENSMUSG00000043964.14	Orai3	0.637195927366365	0.00357360410058365	0.0296457330673929
ENSMUSG00000067629.11	Syngap1	0.636865883695625	0.00433534676100362	0.0346042025450291
ENSMUSG00000037259.15	Dzank1	0.63584116433718	0.000790117723755925	0.00884604852896131
ENSMUSG00000037239.8	Spred3	0.635522059293983	0.00344668917940625	0.0288754856891921
ENSMUSG00000000078.7	Klf6	0.634361871520954	0.000000196883637849319	0.00000748092283416732
ENSMUSG00000020493.8	Prr11	0.634344041390643	0.00409043898318947	0.0329925173223202
ENSMUSG00000038665.15	Dgki	0.634186447090072	0.00294674858854244	0.0253723560001628
ENSMUSG00000033585.5	Ndn	0.633223746734067	0.0000038768687864145	0.0000991157717757509
ENSMUSG00000008734.9	Gprc5b	0.633070962432358	0.00068569079724314	0.00787782538166008
ENSMUSG00000022244.7	Amacr	0.631249443008363	0.00235943573874855	0.0213422521236334
ENSMUSG00000040195.11	Nemp1	0.62948753606473	0.0000638425716488238	0.00105865818204554
ENSMUSG00000039646.5	Vasn	0.628786732681413	0.000189619383468513	0.00268175985191183
ENSMUSG00000042700.16	Sipa1l1	0.628391406844447	0.0000223570794989908	0.00043453421432249
ENSMUSG00000020111.15	Micu1	0.628387634367535	0.0000000379235709158859	0.00000174903958738209
ENSMUSG00000027329.9	Spef1	0.628216878194893	0.00489261032391077	0.0381584241320094
ENSMUSG00000029521.7	Chek2	0.627988806652536	0.000193935031539964	0.00272952117893362
ENSMUSG00000021916.16	Glt8d1	0.627860953276838	0.000000132268990848829	0.00000526023602068036
ENSMUSG00000074093.4	Svip	0.627431002419954	0.0025896891248788	0.0229958463703455
ENSMUSG00000027533.10	Fabp5	0.627383088963724	0.00160217753854586	0.0156747941271108
ENSMUSG00000034858.16	Fam214a	0.625259125371176	0.00000329529338273637	0.0000860437716603386
ENSMUSG00000022701.17	Ccdc191	0.625228047145307	0.0000323733071590429	0.000600488873106308
ENSMUSG00000070802.5	Pnmal2	0.623544924213922	0.00030424738528752	0.0039945346606739
ENSMUSG00000028607.16	Cpt2	0.623062195643885	0.00126660182510642	0.0129779717750779
ENSMUSG00000006464.8	Bbs1	0.622682490901864	0.000434903603755341	0.0054020460979007
ENSMUSG00000031447.7	Lamp1	0.622379454418303	0.000000588887794848609	0.0000191347409876437
ENSMUSG00000032172.8	Olfm2	0.622084770536076	0.00634213142150758	0.0467373099529217
ENSMUSG00000029469.14	Ift81	0.620661691101881	0.0000130197645414541	0.000274122010911249
ENSMUSG00000027035.10	Cers6	0.620333688269663	0.00448348498232238	0.035515246208284
ENSMUSG00000052544.9	St6galnac3	0.6201668123539	0.000230218045617018	0.00315431262148405
ENSMUSG00000051855.15	Mest	0.618889110922882	0.0000279854617320413	0.000528904766203039
ENSMUSG00000033350.7	Chst2	0.618849796622187	0.00061061040349965	0.00716020717611863
ENSMUSG00000039835.16	Nhsl1	0.618479437448836	0.000038792835597332	0.00069531226515557
ENSMUSG00000109321.1	A330076H08Rik	0.617814038732166	0.00011588373071401	0.00175866601112945
ENSMUSG00000045679.14	Pqlc3	0.617098395708128	0.00459722339113299	0.0362311660551183
ENSMUSG00000020431.5	Adcy1	0.616776301191922	0.0000120098901756999	0.000256104578311328
ENSMUSG00000027087.11	Itgav	0.615541625524989	0.0000000449541392996339	0.0000020307923316621
ENSMUSG00000068015.7	Lrch1	0.615489458887782	0.00208731744678026	0.019440128262347
ENSMUSG00000057234.9	Mettl15	0.615179524641964	0.00548290737303288	0.0416998496350474
ENSMUSG00000070605.4	Zfp992	0.614981972964835	0.00042473276650017	0.00528417530086976
ENSMUSG00000022257.4	Laptm4b	0.614325131851319	0.000394051312138828	0.00496619922909525
ENSMUSG00000020829.9	Slc46a1	0.613941587009356	0.0000562128499822568	0.00094836254883046
ENSMUSG00000026200.13	Glb1l	0.613604485894452	0.0000790291567584466	0.00127151682709907
ENSMUSG00000038150.7	Ormdl3	0.613082244575222	0.00000000958457119485516	0.000000522266115807483
ENSMUSG00000023072.14	Cep89	0.612758027266385	0.000200436286110246	0.00280574620719307
ENSMUSG00000040936.15	Ulk4	0.612237506011631	0.000689024576597506	0.00791034296245263
ENSMUSG00000014075.15	Tctex1d2	0.612003801052474	0.00447538961186397	0.0354873685480625
ENSMUSG00000028015.3	Ctso	0.611960798227906	0.00132970690340989	0.0134619804646785
ENSMUSG00000021756.12	Il6st	0.61171197429694	0.000142470600741199	0.00209650760673244
ENSMUSG00000028456.18	Unc13b	0.611638435461707	0.0000217998203071448	0.000424767855482181
ENSMUSG00000083380.1	Gm3244	0.610618040663668	0.00508872069078128	0.0395157165791143
ENSMUSG00000024909.14	Efemp2	0.608917713891963	0.000032161953002007	0.000597165073097919
ENSMUSG00000022865.13	Cxadr	0.608818150507856	0.0000813542768558489	0.00130082972580847
ENSMUSG00000028641.16	P3h1	0.608592635956929	0.0000846425438587722	0.00134325292146953
ENSMUSG00000089774.2	Slc5a3	0.607565675718299	0.000314050579934424	0.00409550826355066
ENSMUSG00000025931.15	Paqr8	0.606201093622509	0.00000700125338160177	0.000162884159922965
ENSMUSG00000007891.16	Ctsd	0.604146356252467	0.00000534235210475636	0.000129527231321974
ENSMUSG00000035142.18	Nubpl	0.604139773376786	0.000992671368964483	0.0107018069503979
ENSMUSG00000075318.12	Scn2a	0.604105033174389	0.0035982641802465	0.0297701337672243
ENSMUSG00000017664.16	Slc35c2	0.603206345742537	0.00213743449544979	0.0197880674638438
ENSMUSG00000056602.11	Fry	0.603175403873981	0.0000120045299290228	0.000256104578311328
ENSMUSG00000005986.15	Ankrd13d	0.602767569199864	0.00107549058596919	0.0113911936564509
ENSMUSG00000033460.14	Armcx1	0.602442221703048	0.0000354439244196274	0.000646747373821671
ENSMUSG00000109394.1	A230057D06Rik	0.601092443903072	0.000901666486086126	0.00987165684649116
ENSMUSG00000022013.4	Dnajc15	0.599984275595479	0.000800784948293437	0.00894825255621845
ENSMUSG00000029761.16	Cald1	0.599502368628149	0.000208370583233291	0.00290283929276797
ENSMUSG00000025757.12	Hspa4l	0.597658685839826	0.0000078676235902465	0.000180157739003036
ENSMUSG00000022453.7	Naga	0.596103390259482	0.000412028588879437	0.00514538117030601
ENSMUSG00000061981.14	Flot2	0.595562181070691	0.000404598763230497	0.00506892311607835
ENSMUSG00000034412.13	Tbc1d10a	0.595012271831539	0.00391028378852443	0.0318175553937093
ENSMUSG00000034751.16	Mast4	0.594767141270355	0.00000531271522306805	0.000129019122823255
ENSMUSG00000020282.18	Rhbdf1	0.594748701776135	0.000938690833631728	0.0102288722456404
ENSMUSG00000020284.16	1810043G02Rik	0.594541313347965	0.000000997645809127918	0.0000304444003110025
ENSMUSG00000092274.2	Neat1	0.594324401162303	0.00361804991414218	0.0299125555268365
ENSMUSG00000069835.10	Sat2	0.594195754637186	0.00243618418701025	0.0219002415420376
ENSMUSG00000032667.17	Pon2	0.593854750242323	0.00000620628708059947	0.000147939824723511
ENSMUSG00000030824.17	Nucb1	0.593539533981337	0.0000466739777890144	0.000809746527413439
ENSMUSG00000036606.16	Plxnb2	0.593321912233765	0.000000863903018363999	0.0000268699247623508
ENSMUSG00000020766.4	Galk1	0.591411651368723	0.00275570990304149	0.024129315353504
ENSMUSG00000028518.8	Prkaa2	0.591279902533309	0.00045316642350048	0.00558687992934925
ENSMUSG00000037071.2	Scd1	0.590673579256926	0.000125348597033909	0.00187901746777956
ENSMUSG00000002486.15	Tchp	0.590547793246288	0.000593578761010693	0.00699574968334031
ENSMUSG00000031007.2	Atp6ap2	0.590495310040803	0.0001797580218186	0.00257041817923154
ENSMUSG00000036295.5	Lrrn3	0.589728157071474	0.000450751239715776	0.00556620360508892
ENSMUSG00000047003.14	Zfp41	0.588421768185119	0.000000273875224085232	0.00000987861564084172
ENSMUSG00000025351.14	Cd63	0.588298178127041	0.00368982578030622	0.0304194885821489
ENSMUSG00000038456.9	Dennd2a	0.588094317105425	0.00000000104520496919329	0.0000000723711119294101
ENSMUSG00000035596.14	Mboat7	0.587688928397924	0.000000122604006044123	0.00000492639412887137
ENSMUSG00000019303.14	Psmc3ip	0.586864552564779	0.00290065961793335	0.0251534590991693
ENSMUSG00000055320.17	Tead1	0.586164975053259	0.000000000100627689717932	0.00000000886781515639274
ENSMUSG00000070047.14	Fat1	0.585643046680993	0.000363438207872834	0.00463817328917251
ENSMUSG00000001105.15	Ift20	0.584888491771632	0.0000425483524316687	0.000751622945575378
ENSMUSG00000029563.16	Foxp2	0.584670103838047	0.00570888079929996	0.0430385974710673
ENSMUSG00000027006.13	Dnajc10	0.584423720558318	0.00000283008645548158	0.000074905530587917
ENSMUSG00000031353.13	Rbbp7	0.583973486168214	0.000057867429036429	0.000972047463200376
ENSMUSG00000039943.16	Plcb4	0.583730269800015	0.0000463241321282241	0.000804877471219666
ENSMUSG00000025525.12	Apool	0.582927701182328	0.000232760676014463	0.00318165518653143
ENSMUSG00000020521.7	Rnft1	0.582889764416115	0.000727537193989625	0.00827517402090418
ENSMUSG00000030538.15	Cib1	0.582244364768402	0.000121943885482885	0.00183864192855433
ENSMUSG00000020828.13	Pld2	0.581892887092577	0.00654360587746594	0.047903395449731
ENSMUSG00000032366.15	Tpm1	0.581879323411094	0.000000190697985279254	0.00000732110334574561
ENSMUSG00000030259.12	Rassf8	0.581359431668584	0.000663765355711998	0.00766377220875416
ENSMUSG00000034485.10	Uaca	0.580090546416682	0.00266342484342242	0.0234981338574981
ENSMUSG00000040006.13	Ginm1	0.579579259238737	0.000129643110377728	0.001934667711955
ENSMUSG00000109554.1	A230057D06Rik	0.578864944307979	0.00157824917607035	0.0154993529258239
ENSMUSG00000026851.9	BC005624	0.576265622927953	0.00114888632181034	0.0120237698051811
ENSMUSG00000053012.17	Krcc1	0.575992671520661	0.00102054889484346	0.0109516005712791
ENSMUSG00000039199.6	Zdhhc1	0.573242731691944	0.00124279763032002	0.0127767065264672
ENSMUSG00000031703.8	Itfg1	0.572326316260461	0.0000391819979807732	0.000700668088410984
ENSMUSG00000022722.18	Arl6	0.570181873829895	0.000261771005177755	0.00352023200407709
ENSMUSG00000020585.4	Laptm4a	0.569906900755978	0.00000719574374077941	0.000165998130562785
ENSMUSG00000026594.14	Ralgps2	0.569006908736187	0.0000000178712214034234	0.000000894137561184182
ENSMUSG00000021978.9	Extl3	0.568934803692378	0.00000030968586799551	0.0000109662735447725
ENSMUSG00000026991.20	Pkp4	0.568934699016976	0.00000289258074233117	0.0000764726033753803
ENSMUSG00000037890.13	Wdr19	0.568437540213974	0.000006287443986492	0.000149415101476748
ENSMUSG00000040118.15	Cacna2d1	0.568270826371317	0.00256128073175281	0.0228045144371333
ENSMUSG00000015846.14	Rxra	0.567723456496437	0.0056770116900064	0.0428538861025304
ENSMUSG00000019975.12	Ikbip	0.567576661113783	0.000143678045706121	0.00211160437988181
ENSMUSG00000034663.13	Bmp2k	0.566976862794818	0.000000786544036887326	0.0000247953211628505
ENSMUSG00000054178.1	Gm9938	0.565402205743711	0.000376042056350265	0.00477544674726469
ENSMUSG00000021458.17	2010111I01Rik	0.564668458846899	0.00128946135780323	0.0131545110963776
ENSMUSG00000039156.19	Stim2	0.56392632415133	0.00000497490377909337	0.000122089806350852
ENSMUSG00000022037.15	Clu	0.562617016097174	0.00467127064641322	0.0367276483909441
ENSMUSG00000017453.4	Pipox	0.558555710642008	0.00203975469618218	0.0190888547894925
ENSMUSG00000023809.9	Rps6ka2	0.55737602774642	0.000571848386312034	0.00677704240122193
ENSMUSG00000020260.9	Pofut2	0.556049704495609	0.0000376497456887018	0.000680591556680379
ENSMUSG00000033282.14	Rpgrip1l	0.555293338933247	0.0000190763781045688	0.000379291785680565
ENSMUSG00000023915.4	Tnfrsf21	0.554807291937156	0.000960832336734184	0.0104261960420339
ENSMUSG00000027309.18	4930402H24Rik	0.552913810188059	0.00137322679054685	0.013776680156133
ENSMUSG00000045975.7	C2cd2	0.552895048308073	0.00000253532909981889	0.0000681900942280768
ENSMUSG00000029821.15	Gsdme	0.551684246440443	0.0000467737073080881	0.000810872057021363
ENSMUSG00000031796.7	Cfap20	0.551665365365416	0.0000000133405781713726	0.000000694557217559942
ENSMUSG00000028469.15	Npr2	0.55166109820697	0.00516767592719397	0.0399156641587542
ENSMUSG00000024598.8	Fbn2	0.551103558125037	0.000299582542541693	0.00393773324984886
ENSMUSG00000030101.15	Sumf1	0.550722687980641	0.000103437011281476	0.00159368348838645
ENSMUSG00000038122.9	Tbc1d32	0.550248376876917	0.0000174834118568985	0.000353389727932878
ENSMUSG00000036411.10	9530077C05Rik	0.549488380989526	0.00458054470272941	0.0361241940708474
ENSMUSG00000034714.9	Ttyh2	0.549438855028537	0.00138120435523354	0.0138447735133599
ENSMUSG00000052310.9	Slc39a1	0.548938414910115	0.000633756556825544	0.00737955269997311
ENSMUSG00000022114.5	Spry2	0.54881187545258	0.00122391843824715	0.0126440774715008
ENSMUSG00000024253.8	Dync2li1	0.548811446277911	0.00136317650305657	0.0136994822218622
ENSMUSG00000050830.17	Vwc2	0.547353766161207	0.00500738672619163	0.0389231046391074
ENSMUSG00000027942.16	4933434E20Rik	0.547304805298748	0.000000809924552135362	0.0000254978277475361
ENSMUSG00000037325.10	Bbs7	0.5462865889976	0.00000615254888464613	0.000146960010062928
ENSMUSG00000039087.17	Rreb1	0.545753240038688	0.000931633720576779	0.0101710269869633
ENSMUSG00000037606.18	Osbpl5	0.545393361535566	0.000993179960845779	0.0107023306109667
ENSMUSG00000020009.12	Ifngr1	0.544314369399366	0.0000217346170982953	0.000423852361099615
ENSMUSG00000026575.15	Nme7	0.543957869754413	0.0000763581289873709	0.00123709740312757
ENSMUSG00000045991.18	Onecut2	0.543862575479032	0.00236190397468113	0.021356275153889
ENSMUSG00000031565.18	Fgfr1	0.543831921368399	0.000315211431767792	0.0041060436506594
ENSMUSG00000028673.10	Fuca1	0.543359282710112	0.000294780270094863	0.00388558809278016
ENSMUSG00000027160.16	Ccdc34	0.541079721675647	0.00000803830404463051	0.000183524184100421
ENSMUSG00000048807.2	Slc35e4	0.540020886151117	0.00114081282913821	0.0119715879431215
ENSMUSG00000031644.19	Nek1	0.539922728967841	0.000336469142112534	0.0043488636618045
ENSMUSG00000067786.16	Nnat	0.539545320815837	0.00531029963127579	0.040693056957059
ENSMUSG00000058056.16	Palld	0.539121354078583	0.000540167273014921	0.00647115942672098
ENSMUSG00000025241.16	Fyco1	0.538887223322556	0.0000779653269287665	0.00125700854538999
ENSMUSG00000039715.8	Wdr34	0.538571656361389	0.0000662445426155221	0.00109148674500717
ENSMUSG00000031337.16	Mtm1	0.538407299346442	0.0000270257165786477	0.000514107355848109
ENSMUSG00000012609.19	Ttll5	0.537603731027156	0.000948939381634054	0.0103163900531384
ENSMUSG00000042564.12	Fam227a	0.537471882167039	0.00243414001641533	0.0218974982729339
ENSMUSG00000002602.16	Axl	0.53536518337683	0.00625592417911958	0.0462191413233462
ENSMUSG00000024958.12	Gpr137	0.534540137987144	0.0000927054613241144	0.00145140818149766
ENSMUSG00000021710.11	Nln	0.534180860982678	0.00000482975859861814	0.000119282732268419
ENSMUSG00000031799.9	Tpm4	0.533658176534051	0.00000549666667559217	0.000132655550007938
ENSMUSG00000021010.8	Npas3	0.532339251972458	0.000186997028288134	0.00265111874657126
ENSMUSG00000020393.16	Kremen1	0.531363856215922	0.000761982796282601	0.00856689191321864
ENSMUSG00000040482.15	Dxo	0.531250717159362	0.0015056924043946	0.0148747064918218
ENSMUSG00000054808.15	Actn4	0.530916564156193	0.00000127534158737314	0.0000374159168098816
ENSMUSG00000026790.19	Odf2	0.530233254908856	0.00023397948658508	0.00319643731967228
ENSMUSG00000031174.17	Rpgr	0.530103758363504	0.000190895709116055	0.00269326177840207
ENSMUSG00000029338.13	Antxr2	0.5290799955149	0.00212390490357339	0.0196819512512721
ENSMUSG00000057110.15	Cntrl	0.528195303047096	0.00000000533569791835091	0.000000308027325236809
ENSMUSG00000057531.14	Dtnbp1	0.528139447705854	0.00369495834898658	0.0304510116858565
ENSMUSG00000038943.16	Prc1	0.527824000238469	0.00232882551844791	0.0211393389335508
ENSMUSG00000063488.6	Zkscan7	0.527812412965995	0.000844280986350186	0.00938022786410558
ENSMUSG00000086158.2	Ccpg1os	0.527653492769245	0.000614773396993083	0.00719813944692707
ENSMUSG00000022329.15	Stk3	0.526980323704109	0.000266747048951432	0.0035706962565334
ENSMUSG00000033900.13	Map9	0.525753604052563	0.0000433660348602591	0.000762593198052855
ENSMUSG00000054863.8	Fam19a5	0.524778962920296	0.000624751951014976	0.00730394680420272
ENSMUSG00000040479.11	Dgkz	0.52461667038807	0.00032970636459354	0.00426856904411169
ENSMUSG00000043384.15	Gprasp1	0.524427829758383	0.00000000119545218635128	0.0000000808494044054141
ENSMUSG00000026556.15	Vangl2	0.524267743930389	0.000000607123125582417	0.0000195904570272884
ENSMUSG00000017721.15	Pigt	0.52426729220401	0.00294991983467891	0.0253902645038124
ENSMUSG00000004936.8	Map2k1	0.522693387937526	0.000762237965199337	0.00856689191321864
ENSMUSG00000001942.8	Siae	0.52264496725827	0.000448774987132254	0.00555063799874104
ENSMUSG00000049047.11	Armcx3	0.522359560901809	0.0000288382297692395	0.000543256206948467
ENSMUSG00000079562.6	Maea	0.521895551161074	0.00000528435568648676	0.000128868485373286
ENSMUSG00000061455.13	Stx17	0.520411164623498	0.00193267325878949	0.0182853368709791
ENSMUSG00000003721.14	Insig2	0.519602983294534	0.000749200483269297	0.008469460273693
ENSMUSG00000039662.16	Icmt	0.519536072748661	0.00106589526269196	0.0113156089725773
ENSMUSG00000037852.8	Cpe	0.51934533250068	0.00345533539447948	0.0289375010628384
ENSMUSG00000031360.14	Ctps2	0.518752688643126	0.000029520293769902	0.000554757378478813
ENSMUSG00000030924.16	Rexo5	0.51811404632835	0.0000801945491537261	0.00128582094146205
ENSMUSG00000028438.16	Kif24	0.518028114093406	0.0029392807960763	0.0253361866323509
ENSMUSG00000021939.8	Ctsb	0.516203456581646	0.000316539282065316	0.00411872841009484
ENSMUSG00000029810.15	Tmem176b	0.515966431153635	0.0000612750332059064	0.00102484805717858
ENSMUSG00000025579.14	Gaa	0.515434344588513	0.00103729749504802	0.0110751157257851
ENSMUSG00000039765.15	Cc2d2a	0.515066174590856	0.0000146920475232531	0.00030329235636955
ENSMUSG00000037971.10	1110032A03Rik	0.513551307995415	0.00347878978164034	0.0290606981220332
ENSMUSG00000003762.13	Coq8b	0.511534576105026	0.00167275372015333	0.0162499739705171
ENSMUSG00000056429.4	Tgoln1	0.511131323981971	0.000024290642636298	0.000467429115743154
ENSMUSG00000039166.16	Akap7	0.511106672393493	0.00607242911208629	0.0452130376255743
ENSMUSG00000030588.12	Yif1b	0.510736395883627	0.00185648063235537	0.0177084960687773
ENSMUSG00000040713.12	Creg1	0.510412754933523	0.000856052198979957	0.00947932147038016
ENSMUSG00000003810.12	Mast2	0.51006579971109	0.00000660242825680446	0.000155000497875435
ENSMUSG00000035776.14	Cd99l2	0.510018198970418	0.000128143945391583	0.00191844844886434
ENSMUSG00000021234.9	Fam161b	0.508291361278068	0.00372509343391832	0.0306342519406538
ENSMUSG00000036327.18	Qsox2	0.507609108403897	0.00237069400982838	0.0214107904264974
ENSMUSG00000002015.5	Bcap31	0.507312784475124	0.000038548740546619	0.000693491724056872
ENSMUSG00000033295.14	Ptprf	0.507305081792263	0.0000228781094935586	0.000443919280540151
ENSMUSG00000051579.10	Tceal8	0.507191302481404	0.000416810547884776	0.00520071272025543
ENSMUSG00000024900.4	Cpt1a	0.506720827912549	0.00041690647854186	0.00520071272025543
ENSMUSG00000017405.14	Nek8	0.505681943639146	0.00137155496856921	0.0137717852152623
ENSMUSG00000020122.16	Egfr	0.505313910481684	0.00651216956651615	0.0477785004619988
ENSMUSG00000047090.13	Tmem198b	0.505284541936697	0.000612465716283676	0.00717834503241295
ENSMUSG00000016534.15	Lamp2	0.505099638225305	0.00222012300495343	0.0203351030355282
ENSMUSG00000023079.14	Gtf2ird1	0.503573141228104	0.00126683747694829	0.0129779717750779
ENSMUSG00000020541.12	Tom1l1	0.503305875585301	0.000159603595392402	0.0023178387308391
ENSMUSG00000030177.14	Ccdc77	0.50321973098637	0.00010114697458834	0.00156357765036394
ENSMUSG00000038564.10	Ift172	0.502065658043389	0.0000021096764569942	0.000057855106229945
ENSMUSG00000070056.6	Mfhas1	0.501880338883567	0.00248427420335757	0.0222669951058944
ENSMUSG00000073910.10	Mob3b	0.501859195227168	0.00248463869739531	0.0222669951058944
ENSMUSG00000029070.9	Mxra8	0.500681431218829	0.00273012213549369	0.0239406427102815
ENSMUSG00000047193.16	Dync2h1	0.49534758753542	0.00000000145383010097074	0.0000000963628413079326
ENSMUSG00000031431.13	Tsc22d3	0.494292278082694	0.00681047639693655	0.0494524760844972
ENSMUSG00000025198.16	Erlin1	0.493711347740228	0.00679624334092633	0.049373134819052
ENSMUSG00000020598.16	Nrcam	0.493371386495356	0.00462279305417224	0.0363956955686353
ENSMUSG00000010755.17	Cars	0.492274591612889	0.00219754256333573	0.0201918750932092
ENSMUSG00000026869.12	Psmd5	0.492194971330693	0.00000166446174043291	0.0000472816879013085
ENSMUSG00000087679.2	Tmem250-ps	0.491398396293732	0.000325792148865385	0.00422259294894328
ENSMUSG00000007458.14	M6pr	0.491338458760684	0.00000380199033056678	0.0000976305795150509
ENSMUSG00000032009.8	Sesn3	0.490235416146022	0.0000527535053754924	0.00090177097910421
ENSMUSG00000023066.9	Rttn	0.490131377573476	0.0000386718818488078	0.000694750062712366
ENSMUSG00000062590.13	Armc9	0.488972151126105	0.000257945849690335	0.00347487561843987
ENSMUSG00000023186.14	Vwa5a	0.487091034891838	0.00280239140613916	0.0244552273307681
ENSMUSG00000028273.15	Pdlim5	0.48665161591376	0.00000000922541485693988	0.00000050620112416676
ENSMUSG00000073725.8	Lmbrd1	0.486648279573937	0.000123604565375802	0.00186006482113068
ENSMUSG00000078185.3	Chml	0.484537081922801	0.00075364164909996	0.00850726490359562
ENSMUSG00000032258.15	Lca5	0.484475792534892	0.000872620703648765	0.00963070240530765
ENSMUSG00000020570.15	Sypl	0.483133291155232	0.00281247954552439	0.0245130556746318
ENSMUSG00000028199.18	Cryz	0.482668998215091	0.0025008180750054	0.0223861225529052
ENSMUSG00000022656.15	Nectin3	0.481602902127127	0.0038353667833923	0.0313306910869459
ENSMUSG00000026313.16	Hdac4	0.481357668564764	0.000135221285087288	0.00200249726133402
ENSMUSG00000024795.11	Kif20b	0.481033030857163	0.00664562888287784	0.0485585916960279
ENSMUSG00000068036.14	Afdn	0.480615471330048	0.000000332083584889521	0.0000116529782842454
ENSMUSG00000030987.5	Stim1	0.477364696479329	0.0004823383032514	0.00586903798386183
ENSMUSG00000032743.15	D430042O09Rik	0.47656240792623	0.000000893363999872614	0.0000277121512760485
ENSMUSG00000021270.13	Hsp90aa1	0.476242651445648	0.000309709276615038	0.00405480378190707
ENSMUSG00000078619.10	Smarcd2	0.475717102160545	0.00205104781813101	0.0191791107270168
ENSMUSG00000021738.5	Atxn7	0.475509656232067	0.00394154410932309	0.032029348132519
ENSMUSG00000042734.6	Ttc9	0.475165477905918	0.00544626509048625	0.0415706552920481
ENSMUSG00000033306.14	Lpp	0.472758845552846	0.0040435403686606	0.0326415567928136
ENSMUSG00000026495.8	Efcab2	0.469289960245397	0.00520396697476667	0.040102779618399
ENSMUSG00000017760.15	Ctsa	0.467859519424978	0.0000273598424274982	0.000519613660469997
ENSMUSG00000103332.1	Pcdhga2	0.46784679346776	0.00584448436906558	0.043918581668705
ENSMUSG00000002055.9	Spag5	0.467642936919402	0.00629367484680164	0.0464537897559772
ENSMUSG00000036879.15	Phkb	0.467245774619862	0.000229528572454142	0.00315043199890597
ENSMUSG00000020811.16	Wscd1	0.467163312081244	0.00435172894003794	0.034696015692249
ENSMUSG00000029767.16	Calu	0.466290210076497	0.000471231743966945	0.00575798661942804
ENSMUSG00000024143.14	Rhoq	0.465993847830402	0.00643803622035462	0.0473241430226067
ENSMUSG00000058388.14	Phtf1	0.465960548514921	0.000000822816760195238	0.0000257642421614296
ENSMUSG00000038615.17	Nfe2l1	0.464832369350673	0.0000582630473004149	0.000977281755907824
ENSMUSG00000091905.3	Gm6395	0.46430025918854	0.000000527173567950516	0.0000174214390033647
ENSMUSG00000019295.8	Tmem129	0.463586879207656	0.00228905453453238	0.0208255830754594
ENSMUSG00000021716.14	Srek1ip1	0.461508904617976	0.0029358825674037	0.0253313748831107
ENSMUSG00000009569.14	Mkl2	0.460719633710963	0.000683712826822732	0.00785898167788086
ENSMUSG00000037049.9	Smpd1	0.46027828598585	0.000652914422840851	0.00756100251239044
ENSMUSG00000037341.14	Slc9a7	0.460128639043927	0.00282878000446968	0.0246300773967017
ENSMUSG00000011179.8	Odc1	0.459633128201805	0.0000401514634029112	0.000716352604347185
ENSMUSG00000033955.12	Tnks1bp1	0.458840071274519	0.00188774772694584	0.0179332179940364
ENSMUSG00000065954.11	Tacc1	0.458652784731908	0.0000107190456416293	0.000233500558850662
ENSMUSG00000000420.15	Galnt1	0.458473227578494	0.000144742143965042	0.00212590023948655
ENSMUSG00000021993.10	Mipep	0.456405071581722	0.00562318408734861	0.0425713378299233
ENSMUSG00000041354.15	Rgl2	0.456210395809735	0.0000442180754034031	0.000774648738147722
ENSMUSG00000060798.7	Intu	0.455377996371637	0.00106876565517347	0.0113279421264742
ENSMUSG00000022043.19	Trim35	0.453945872826316	0.00000724801746442141	0.000166830621364104
ENSMUSG00000030760.14	Acer3	0.453819081198495	0.0000724526944452865	0.00118205605629004
ENSMUSG00000074829.10	2010315B03Rik	0.453699070284961	0.00268764681322576	0.0236489298052432
ENSMUSG00000021007.14	Spata7	0.453197069376005	0.000275371051177037	0.00366505006043122
ENSMUSG00000006356.10	Crip2	0.452891498210283	0.000356150062049141	0.00457023231857322
ENSMUSG00000030323.13	Ift122	0.451128844307354	0.00103599068196365	0.011071347366047
ENSMUSG00000038844.9	Kif16b	0.45103402109048	0.0000190644750895146	0.000379291785680565
ENSMUSG00000001794.13	Capns1	0.450854506734061	0.000237228112958906	0.00323511843375671
ENSMUSG00000038518.15	Jarid2	0.450581231256414	0.0000862664137459831	0.00136436989517355
ENSMUSG00000023973.13	Cnpy3	0.450508669532101	0.0000966037646679051	0.00150333550836041
ENSMUSG00000002297.15	Dbf4	0.449578952449583	0.00161138378968114	0.0157449995241209
ENSMUSG00000026817.14	Ak1	0.449532732286736	0.00304333102852543	0.0260688867373506
ENSMUSG00000061838.7	Suclg2	0.447984102898292	0.00114658739411814	0.012010747886155
ENSMUSG00000050840.8	Cdh20	0.44709684727345	0.00436243792605445	0.0347575747772797
ENSMUSG00000049532.11	Sall2	0.447096354947294	0.0000491399385660532	0.000848101387788744
ENSMUSG00000015002.18	Efr3a	0.446774068987348	0.000000438842797613278	0.0000148829120794066
ENSMUSG00000036155.13	Mgat5	0.446384070934684	0.00105551793807725	0.0112284521396283
ENSMUSG00000079037.9	Prnp	0.445842344499596	0.00606963240233508	0.0452130376255743
ENSMUSG00000032228.16	Tcf12	0.445458283609761	0.0013482676022926	0.0136202543496905
ENSMUSG00000030465.19	Psd3	0.44523338848163	0.000000812199725957997	0.0000255349008438011
ENSMUSG00000002968.8	Med25	0.445169411129842	0.000670799389892022	0.00772581574546431
ENSMUSG00000054400.16	Cklf	0.443510603897113	0.00470256733253458	0.0368715408522081
ENSMUSG00000035517.17	Tdrd7	0.443339392561093	0.000388629894519353	0.00491651685480846
ENSMUSG00000038593.18	Tctn1	0.443026145494118	0.00509435110093127	0.0395462390267487
ENSMUSG00000059714.13	Flot1	0.442874788266398	0.00285509252155293	0.0248271478139427
ENSMUSG00000011658.15	Fuz	0.442621216446862	0.000339075353200715	0.00437768484584608
ENSMUSG00000097164.2	Cep83os	0.442222775297769	0.00475695895775589	0.0372377692302123
ENSMUSG00000102143.1	Gm38057	0.441655663104771	0.00387450817585685	0.0315733494717697
ENSMUSG00000027351.14	Spred1	0.441016384268834	0.00039021492457169	0.00492852889259521
ENSMUSG00000042712.10	Tceal9	0.440607974134583	0.00594908027210969	0.0445176431426928
ENSMUSG00000038070.15	Cntln	0.440552311672984	0.00076151616709484	0.00856689191321864
ENSMUSG00000048578.11	Mlec	0.439263043120157	0.003260514702667	0.0276052538097288
ENSMUSG00000019813.16	Cep57l1	0.438984424383873	0.00669367445656055	0.048863613502316
ENSMUSG00000033632.15	AW554918	0.438334579673527	0.0037457799130032	0.0307391780162326
ENSMUSG00000000202.9	Btbd17	0.437979846953938	0.00448911824283007	0.0355356706088607
ENSMUSG00000035919.16	Bbs9	0.437967555863821	0.000124016411398716	0.00186505611583137
ENSMUSG00000030079.15	Ruvbl1	0.43785915460375	0.00299456683074955	0.0257079694898111
ENSMUSG00000005873.5	Reep5	0.437604264360194	0.00282619234949763	0.0246167596447257
ENSMUSG00000021918.10	Nek4	0.437370038231855	0.0011286110368081	0.0118703145440056
ENSMUSG00000030536.10	Iqgap1	0.437241638258437	0.0000166272412196511	0.000338140530572713
ENSMUSG00000023191.9	P3h3	0.437235999056716	0.00610661033054504	0.0453464057900192
ENSMUSG00000041124.11	Msantd4	0.437216806604381	0.000496865829495063	0.00600809954428412
ENSMUSG00000094483.2	Purb	0.436488090868576	0.000323724350721789	0.00419813100308942
ENSMUSG00000051316.8	Taf7	0.435751060346955	0.00451339378475225	0.0356914025840452
ENSMUSG00000004207.14	Psap	0.435739581614388	0.000000409478738154104	0.0000140509186477216
ENSMUSG00000038286.11	Bphl	0.435190118500993	0.0029167100554409	0.025244516160652
ENSMUSG00000043671.14	Dpy19l3	0.434368570999771	0.00124254435619443	0.0127767065264672
ENSMUSG00000049339.16	Retreg2	0.432573689477779	0.000914371507437931	0.0100060456822876
ENSMUSG00000045103.17	Dmd	0.432394399618135	0.00428996083241105	0.0343329682717726
ENSMUSG00000039952.15	Dag1	0.432329294018255	0.00169873772463028	0.0164671388181347
ENSMUSG00000042302.14	Ehbp1	0.431860531489451	0.0000443805143771662	0.000776325313522385
ENSMUSG00000040929.16	Rfx3	0.43171032058953	0.00055410276948836	0.0066058256151798
ENSMUSG00000035790.15	Cep19	0.430980770639524	0.00177816589070087	0.0170946402674197
ENSMUSG00000026004.15	Kansl1l	0.42989206469715	0.0000231848951745901	0.000449497155197365
ENSMUSG00000002320.15	Tm9sf1	0.42969682818009	0.00075526289101481	0.00851730061049905
ENSMUSG00000064210.7	Ano6	0.429600271743968	0.00167459326778306	0.0162601888042458
ENSMUSG00000040697.10	Dnajc16	0.428116258111157	0.000282348630763282	0.00374506322389267
ENSMUSG00000026504.17	Sdccag8	0.427717211702316	0.000345939067316519	0.00445394156121683
ENSMUSG00000040548.16	Tex2	0.427173062134358	0.00220798147049127	0.0202717793650274
ENSMUSG00000057363.12	Uxs1	0.426908296391132	0.00423489536205317	0.0339740829648852
ENSMUSG00000021470.18	Ercc6l2	0.422442781503363	0.000061553595040243	0.00102876752055406
ENSMUSG00000021928.9	Ebpl	0.42240090665352	0.00528672303879634	0.0405390940994057
ENSMUSG00000001173.15	Ocrl	0.421053582167609	0.000145023753382103	0.0021286925062679
ENSMUSG00000021687.14	Scamp1	0.419300489528542	0.0021420324262521	0.0198126929281722
ENSMUSG00000003534.17	Ddr1	0.4191735664657	0.000293809618119459	0.00387938749463633
ENSMUSG00000026031.15	Cflar	0.419075537171745	0.0000210824485789893	0.000412170727890912
ENSMUSG00000020024.7	Cep83	0.418200833933756	0.000178392876549403	0.00255718439489948
ENSMUSG00000010721.15	Lmbr1	0.417601025776064	0.00121900326794268	0.0125988942819576
ENSMUSG00000021242.9	Npc2	0.417441596870367	0.0000546516539458914	0.000928080824124937
ENSMUSG00000034501.7	Pcnx4	0.417335866687229	0.000135422119510042	0.00200381619125574
ENSMUSG00000044496.6	2510039O18Rik	0.416773222510955	0.00201906604873507	0.0189256936437637
ENSMUSG00000027122.15	Arl14ep	0.415700770605835	0.000928216133306992	0.0101480020401256
ENSMUSG00000036676.14	Tmtc3	0.413383071996239	0.00045762462845651	0.00563016233793797
ENSMUSG00000037815.6	Ctnna1	0.410441484344186	0.00241138631468305	0.0217108756234912
ENSMUSG00000052593.15	Adam17	0.409851087976618	0.00285993299383855	0.0248548155030459
ENSMUSG00000029156.11	Sgcb	0.409839573271226	0.00582717653790213	0.0438026695167344
ENSMUSG00000022621.16	Rabl2	0.409456172242161	0.00307753545313412	0.0263231111460166
ENSMUSG00000028228.5	Cpne3	0.407310380239382	0.000182670074041968	0.00260246128143685
ENSMUSG00000027312.14	Atrn	0.407014945568232	0.000371646407047547	0.00473076369133091
ENSMUSG00000026727.10	Rsu1	0.406893134376118	0.00521901790449701	0.0401860405588536
ENSMUSG00000053931.11	Cnn3	0.405056211014254	0.00365702340520159	0.0301597481467617
ENSMUSG00000034908.16	Sidt2	0.402653057188772	0.00135564294969138	0.0136591741986011
ENSMUSG00000030282.14	Cmas	0.401291819447963	0.000473479299844512	0.00577897712618463
ENSMUSG00000027878.11	Notch2	0.400856903615093	0.00525175928431719	0.0403708445700673
ENSMUSG00000030555.16	Ttc23	0.400851616501901	0.00197230113647396	0.0185771602996221
ENSMUSG00000005225.15	Plekha8	0.40016363901261	0.00617084262699887	0.0457212272984487
ENSMUSG00000031755.6	Bbs2	0.399934685555588	0.00122459481493827	0.0126454497867461
ENSMUSG00000020448.16	Rnf185	0.399717414927845	0.00466346354278527	0.0366868016995477
ENSMUSG00000027339.15	Rassf2	0.396147968597576	0.000864668967519625	0.00956108532763502
ENSMUSG00000032340.8	Neo1	0.39563249399947	0.00117553854049465	0.0122366461497127
ENSMUSG00000038042.10	Ptpdc1	0.395165294933018	0.00300062213086618	0.0257504514476583
ENSMUSG00000003184.15	Irf3	0.394275817494554	0.00288733924049445	0.0250649057575013
ENSMUSG00000075470.1	Alg10b	0.394168880307443	0.000322005816492007	0.00418050520127598
ENSMUSG00000024782.7	Ak3	0.393841774337874	0.00403537019959945	0.0326095476532411
ENSMUSG00000025358.16	Cdk2	0.393263245997843	0.00051594857826916	0.00620338174337571
ENSMUSG00000051495.7	Irf2bp2	0.392792854429655	0.000124629299203322	0.00187064557804212
ENSMUSG00000025937.6	Lactb2	0.392745022659832	0.00333666325410247	0.0281258951473529
ENSMUSG00000003992.14	Ssbp2	0.392680797627321	0.00221216678044545	0.0202941877551512
ENSMUSG00000022186.14	Oxct1	0.392345250574387	0.000205452520569318	0.00286733826697371
ENSMUSG00000055917.15	Zfp277	0.39154130408051	0.000500511370664352	0.00604275923119156
ENSMUSG00000004451.14	Ralb	0.390978056009278	0.00670497714788238	0.0489307695562998
ENSMUSG00000025825.12	Iscu	0.389707180378131	0.000399072021529439	0.00500777269734758
ENSMUSG00000021311.9	Mtr	0.388603227653303	0.000184612409481828	0.00262531033410435
ENSMUSG00000021706.14	Zfyve16	0.388584919027044	0.0002382335209531	0.00324692610719032
ENSMUSG00000028957.12	Per3	0.38792279167323	0.00611041446747244	0.0453601763196383
ENSMUSG00000021112.9	Mpp5	0.387855356126254	0.00569230570085362	0.0429275501232932
ENSMUSG00000015714.11	Cers2	0.387692691806501	0.00056194364544502	0.00667361863771229
ENSMUSG00000046743.6	Fat4	0.385038719704703	0.0065192929606041	0.0477855547348628
ENSMUSG00000027207.15	Galk2	0.383756891937195	0.00199761408933384	0.01876241089558
ENSMUSG00000009291.13	Pttg1ip	0.382758888700239	0.00358240420180709	0.0296705709345112
ENSMUSG00000017615.12	Tnfaip1	0.382635353622637	0.000177236307687108	0.00254217182388445
ENSMUSG00000030894.5	Tpp1	0.38115272935518	0.00451619769554355	0.03570144049841
ENSMUSG00000022967.12	Ifnar1	0.376830733062472	0.000216867196623269	0.00300322341038116
ENSMUSG00000019971.10	Cep290	0.375251138800322	0.0000323925869653306	0.000600488873106308
ENSMUSG00000063810.7	Alms1	0.374196079454665	0.000149047244781564	0.00217813074738888
ENSMUSG00000031342.17	Gpm6b	0.374049194698086	0.00309113139705658	0.0264086976229279
ENSMUSG00000030647.8	Ndufc2	0.373587204022401	0.00439226393812535	0.0349234519892297
ENSMUSG00000023883.13	Phf10	0.373086186680206	0.00547649982347815	0.0416998496350474
ENSMUSG00000022010.19	Tsc22d1	0.371787083454191	0.00236768903600669	0.0214002662869835
ENSMUSG00000062421.13	Arf2	0.370822691440683	0.00137238752179411	0.0137742000407851
ENSMUSG00000030706.17	Mrpl48	0.370625975555112	0.000181608558580245	0.00259210007077877
ENSMUSG00000021597.16	Slf1	0.369955249677533	0.0059845888472975	0.0447689580489956
ENSMUSG00000002524.16	Puf60	0.369919448906238	0.000849209459012476	0.0094125097970106
ENSMUSG00000002778.14	Kdelr1	0.369869586207612	0.00266991394228014	0.0235375323482938
ENSMUSG00000050530.14	Fam171a1	0.369549039101858	0.0033467996068851	0.0281909097951419
ENSMUSG00000058761.5	Rnf169	0.366857216473774	0.00434425450054593	0.034660178654047
ENSMUSG00000021140.9	Pcnx	0.366705699846502	0.0000125941712893765	0.000266609094674562
ENSMUSG00000032570.17	Atp2c1	0.363534674998839	0.00498673006462095	0.0387884570222021
ENSMUSG00000061665.6	Cd2ap	0.362753485389411	0.00162474071993468	0.0158555339132887
ENSMUSG00000021003.10	Galc	0.360752969797678	0.00151629256262816	0.0149603674595183
ENSMUSG00000073139.9	Tmem185a	0.359908618398262	0.00135511641345933	0.0136591741986011
ENSMUSG00000058799.15	Nap1l1	0.359395598869008	0.0000767663449704687	0.00124111814853228
ENSMUSG00000031310.16	Zmym3	0.359376139568456	0.00406476302983904	0.0328014956258083
ENSMUSG00000024238.14	Zeb1	0.358432143136181	0.000489870647905378	0.00593585449141595
ENSMUSG00000006498.16	Ptbp1	0.35810914786808	0.000385920892474662	0.00488878301037138
ENSMUSG00000049657.9	Zbtb5	0.356172278445848	0.00182153640246415	0.0174251827316318
ENSMUSG00000040102.10	Klhl42	0.353912124145921	0.00044151400505882	0.00547434194409669
ENSMUSG00000061731.9	Ext1	0.34983576988947	0.0000383760492175091	0.000691036211335409
ENSMUSG00000067787.10	Blcap	0.348158701209086	0.00447984114555061	0.0354984687504206
ENSMUSG00000032290.7	Ptpn9	0.347489696663682	0.00232866641324321	0.0211393389335508
ENSMUSG00000056536.14	Pign	0.346180073209838	0.000583290422273212	0.00688490250503619
ENSMUSG00000024758.14	Rtn3	0.346063177508795	0.00365424137092239	0.0301474913101097
ENSMUSG00000000751.13	Rpa1	0.345844888857783	0.00249788740922759	0.0223771084234424
ENSMUSG00000032324.11	Tspan3	0.345825940944147	0.00119484540470272	0.0124016745377712
ENSMUSG00000001521.12	Tulp3	0.345721314625144	0.00555480857922835	0.0421777485625808
ENSMUSG00000030029.14	Lrig1	0.344790136182284	0.00182648902861619	0.0174653790590857
ENSMUSG00000003316.14	Glg1	0.344578245546988	0.000114726412813316	0.00174565728849039
ENSMUSG00000021501.4	Caml	0.344371560469153	0.00253602952732446	0.0226229781262284
ENSMUSG00000023830.13	Igf2r	0.344288834011104	0.00604289658148511	0.0450746998936362
ENSMUSG00000017707.9	Serinc3	0.341071485746407	0.00235188245670814	0.0212822035609937
ENSMUSG00000018372.13	Cep95	0.336186843023899	0.00243493780494648	0.0218974982729339
ENSMUSG00000029178.14	Klf3	0.335517625114519	0.00117851565715617	0.0122621497154464
ENSMUSG00000025728.15	Pigq	0.333382162782458	0.00233220333359305	0.0211452496321288
ENSMUSG00000016541.9	Atxn10	0.333170141206046	0.000604591539332779	0.00710036454446093
ENSMUSG00000038991.17	Txndc5	0.33219343399507	0.00238701209247862	0.0215330889226503
ENSMUSG00000020646.17	Mboat2	0.332022066587066	0.0004806327645986	0.00585440904104001
ENSMUSG00000039089.15	L3mbtl3	0.331733652199075	0.00164287171009363	0.0159922218976269
ENSMUSG00000033569.17	Adgrb3	0.329869841513947	0.00347825775669797	0.0290606981220332
ENSMUSG00000039254.16	Pomt1	0.326822455436543	0.00645298414918404	0.0474120443023238
ENSMUSG00000022105.6	Rb1	0.326629156985293	0.00653311960168181	0.0478718196954732
ENSMUSG00000025453.17	Nnt	0.324873824434762	0.0000202042454113746	0.000397338773876273
ENSMUSG00000040848.11	Sft2d2	0.32434776628288	0.00468044950844863	0.036787384396641
ENSMUSG00000037257.8	Aagab	0.323697097374724	0.00524488880187764	0.0403379629671681
ENSMUSG00000022098.10	Bmp1	0.321038418007701	0.00170002248620367	0.0164727293384125
ENSMUSG00000032042.11	Srpr	0.319389462198579	0.00510887483529861	0.039632535192805
ENSMUSG00000095139.2	Pou3f2	0.319237638790347	0.000891275853690022	0.00978903410862214
ENSMUSG00000018425.18	Dhx40	0.315656909453149	0.00512826571777553	0.0397432051712351
ENSMUSG00000022307.15	Oxr1	0.315101177358207	0.00222371733892639	0.0203401037398228
ENSMUSG00000008393.8	Carhsp1	0.314539819009085	0.000733729475742864	0.00832287481870197
ENSMUSG00000095937.1	Gm12671	0.312530258773341	0.000000901340769547328	0.0000278481978798388
ENSMUSG00000094708.1	Gm10359	0.312530258773341	0.000000901340769547328	0.0000278481978798388
ENSMUSG00000034243.16	Golgb1	0.3099067171339	0.00239256566122481	0.0215664626533883
ENSMUSG00000029148.15	Nrbp1	0.309506822441488	0.00210268988808634	0.0195519905061266
ENSMUSG00000005881.13	Ergic3	0.308990397406887	0.00675578700550604	0.049150187208077
ENSMUSG00000046230.10	Vps13a	0.305900168146021	0.00261894608180767	0.0232201907748687
ENSMUSG00000029090.12	Adgra3	0.305116559629446	0.00290919405996739	0.0251948314574201
ENSMUSG00000021012.16	Zc3h14	0.304949460186994	0.0000791839754803383	0.00127264333832601
ENSMUSG00000022008.4	Gpalpp1	0.302296603766879	0.00172595587043088	0.0166823279291959
ENSMUSG00000023010.14	Tmbim6	0.302206193008952	0.0033110119952204	0.0279501792702477
[truncated: 19 more rows]
